# Supplementary material for: Analysis and functional annotation of expressed sequence tags (ESTs) from multiple tissues of oil palm (Elaeis guineensis Jacq.)
Source: BMC Genomics. 2007 Oct 22;8:381. doi: 10.1186/1471-2164-8-381 (PMC2222642; doi:10.1186/1471-2164-8-381)
Supplement: Additional file 1 — Sequences of oil palm TUCs. [file 1471-2164-8-381-S1.txt]

>Contig1
GCAGACAAACAGTTTCAGGCAGTGTTGCTGCACACAACAGTACTTAACTGCCCTTATTTG
GTTCAGAAGCAAGCAAAAGCAAACAGCAGTAACAGAAGCAATGAAAAGGCTCATCATTCA
CTGCAGAACCAGACACCCTTCTGAGAAATGGGTAGTGTCCGCCGGAGTTGACTGATATGA
AGTTCCTTTACTCTCGTTCACATCCGCATGTTCCACTTCAACCTCCACCAAACCTGTGGC
TTCCAAGATATGAGCTTTCACTTCTTGAAACCTCTCTTCAGACAGGGAGACCTCAGCCAA
AAGACTCCAAGCATAGTCCTCTGATGCCTCTTCATAATCTTTCTTCCTCTTCAGCACCAT
ATGCCCACTGATCTCCCACACCGCAGGGTTCACTTGAGTATCCAGGAGTTCCTGGCTCAC
CTCACCAAGAGCCTGTTTTTCAGCATAGCACTGTGGGAAGAGAAAGATCCTCCTGCCTGA
GTCAGAAATAAGCACATTAAATGGGATGTTGCTTTTTTGAAGACAAATGCAGGAGTTGGC
TACCACATCAGCTAGGTCCTTCAAGGTGTTGCCACCCTCATAAACCAGGCCTCTTACAGG
ATAATTCATCAACAATGAAACCTTCAGTCCACTATTGGCCAGGCCCTTAGCCATGGGTAT
CTTTTTCGTCGGGGCCTTCTCCACCGGGAAAGGCAGCGACAAGTAATAAGCCTGGAAATG
CAGGTGATTAATGGTGGCAAAGGCACCCAAACTATTGTATCCCAGCCTGAAGTAAGGGTT
CCCTGCTTCTGCTGCCATGTGGAGGGCAAGCAAGAAGCACTCGGCATCGATCCTCTGAGG
CAAGCAATCGAGCAAACGAGGAATCAGCAGAACATGACCATACTCGATAGGGCTCACATT
GATCACGACGACACTGGGAGAGCTGGCCCCATCGACAGGGGCACTCTCGAAGAAGCGAGC
CTTGTTGCCTTCCCCAGCCTCGAAGCGGAACAACGCCTCCTCCTGGCCAACCTTGGTGAA
GTTAAAC
>Contig2
CATCGGTCGTCTTGGATCAGTTAGAAAGAAAAGATCCAGTGCTCTACGATTTCACCAGAA
CATACAACCACTTCCTTTCCACAGTTCTACAAACAGATTGCCGCCACTTGGCATCCCAAG
CAAAGGGGAATAAAAACACAAGAGTACACGAGAACAGTAGACAGGGAACAAGATCAAGCC
CTCTCTCCACGGATGCGGCGGGCGAGCTGGATGTCCTTGGGCATGATAGTAACGCGCTTG
GCGTGGATGGCGCAGAGGTTGGTATCCTCGAAGAGACCGACGAGATATGCCTCGGCGGCC
TCCTGGAGGGCGGCGACGGCGGAGCTCTGGAAGCGGAGGTCGGTCTTGAAGTCCTGGGCT
ATCTCACGGACGAGGCGCTGGAAGGGGAGCTTGCGGATGAGGAGCTCCGTGCTCTTCTGG
TACTTGCGAATCTCCCGCAGCGCCACCGTCCCAGGGCGGAAACGGTGGGGCTTCTTCACG
CCGCCGGTGGCCGGGGCCGACTTCCGGGCCGCCTTCGTCGCCAGCTGCTTACGGGGGGCC
TTGCCGCCGGTCGACTTCCGAGCCGTCTGCTTGGTTCTCGCCATCTCGAAAGACGAAAGC
TAGGGACAGGGTTTCGAACTAGAGAATTGGTGATTTGAGCTTTG
>Contig3
CAATCACCCACAATGGAAGAACTGATACGTTGCCTTATCCAAAGCAAGCTAGCTCTTTTT
ACCATCTGAGCAAGGTGCATGATTCACATAACATTGCATTTACATGCAAGGCTTGGGGAA
TAAGAGCCACAGATTTAAACCAAGGGGTGGTTTATGGTGTCAGGACAGACGAAACTGAGA
TGCATGAAGAGCTTTGTAACAGATTTGATTATGATGGAGTGTTTGGGACAGCTTTAAATA
GGTTTTGTGTTCAGGCTGCTGTCAGACACCCACTTACAGTATATGGCAAAGGCGGACAGA
CGCGAGGATACCTAGATATCAGAGACACAGTGCAGTGTGTTGAGCTGGCCATTGCTAATC
CAGCCAAGCAAGGTGAGTTTCGGGTATTTAACCAGTTCACAGAGCAGTTCTCTGTCAATG
ACGTTGCTGGCCTGGTCACGAAAGCTGGCAAGAAGCTTGGATTGGACGTGCAAACCATCT
CTGTGCCAAACCCACGGGTAGAAGCAGAAGAGCACTACTACAATGCCAAACACACCAAAC
TAATTGAGTTGGGCCTCAGACCACACTTGCTTTCCGATTCACTTTTGGATTCATTGCTCA
ACTTTGCGATCAAGTTTCAGGACCGTGTTGATGCAGCACAAATAATGCCTAATGTTTCTT
GGAAGAAAATTGGAGTGAAGCCTCGGACTGTTGCCGTCTAGATATATTTGTCTTAATAAG
GTTACATAATGTCAATGATCTAGGGTTGACATTACTGATGTTTTATTATTTTAGATTTAG
TTAATAATTTCTTTTTCTTGTGCATAAGATAGCTCTAGATTGAAGTGTCTACCAGTTGTG
TAGTG
>Contig4
GACTTTAAAAACACAGCATAAAATACTTTATTGTCTCCAACTATGAAAAAGATTACAATA
TCCAACTGCAAAAACAACCCAAGCCTCACAATGAAGCTTAGAGAATTGAGTAATGTGTAA
AAAACAATAAGAATAACATCTAAGGTTTACGTCCATAAATACTAATAAGATAAGGGAATG
GTAAAGATGTCCATATTGCCTACTTTGTTTCACTTGGCTGTGCCATTGGGTTTTTCAGCA
GCAGCTCCAGATGGGTTGAGCTCGTCCCAAGCCTCAATCCATGTAACCATGGCATCTGCA
AGCTTGTCGAAGTAAGGATCAATCTTCCCAAGCTTTTCTCTTACCTGCTTGGACAATTCA
ATGTAGCATTTCTGAACGGTGGTGCAATCCTTTGGAAGGACAGCGGACTGGAAGAATGGA
ATCAGCTCTTCTTGCCAGAAGATACCCTTGTACTCCTTTTTCAAGTTCACAAAAGGATTG
CTGGCCTTGCTGTGCCAGATGTAGGGTAGTCCGGTCTTCACACCCAAACCCAAGTGGTCA
CAGATCACCTTGGTACACCAACCAGCCCACATATCATCGTAACGCCCAATAGGCTGGCCA
TCACCCATAAGTCCAAAGTACATTGCAGGGCCAATCAGTTCACGGTCAAAAGCCAGATTC
ATCCCACACATGGGAAACAAAGTCCCCTTGGGGACTGTGAGAGCTGCATCCACGTACCTG
ATGAACAGAAAACAGCAGCTTAACAATTAAGTTTGGATGAAACAACCGATTATACATCAC
TGACTCCTCCAGCATTATATGCTTTGCTACCTGGTGTTCCTCTCACGAGGCTTGACAAGC
TGAGTGGGAGCATCATAGTCAGGAATGTTGAGCCAAAGTCCATGAGAAACAGCAGTTGAG
ACACCTTCTCGAAGGCTGAAAGGGTATCCACGAACAAAGTCTGCACCATCCGTGAAGGGA
TCATAAAGAGTGTTAAATAAGAAGGGAGTCGAAGGGCAGAGTAGATTCTTTATGTGCTGC
TCAAGTGCGTTGATCTCTTTGCCAGATGGATCCTTAGCAACGAAGCAGTCATCGTCGATG
GTGTATATGACTTC
>Contig5
CTTCTCACAAGCCATAGAATCTTTTCCTGGACCCGCTACTGTTACCCAAAAGATAAACAC
ATAAAACCAGCTGACAACACCTTTGATCTGCTGATACAGTAGTAGCCCAGCCCTCTAACA
GGGCACATTACGCTACACCACACTACAAGGAGAGTAGCAGCGGCCAGCAACCATAACAAC
AACAAGAACAGCAACAATAGCCATTAGTCGCAGTAGTAGTAAAAAAATTGAAACCCAATC
CTAAATAATATAATAATAAAAAGAAAACGGCTACGATAAGACCTATCACGTTCTCAGAAG
GAATCCATCTTTTTTTTAAACGGTACAGAGCTCACGGGCGACGCCCAGCCTGCCGTTGGC
CACGTCGAAGTACACGCGGTGGTTCATCTGCTGCATGCTGGCGATCACGTTGAGCACCGA
GTTCACGTTGTCCGGCGCCGCTGCCATCGCCAAGCACGTTAGCGACCCCGCCGTGCTGTG
AATCAAGTAATTGTCCGCCGGCAGCGTCACGTTCATCCCGGCGAACAGAAACGTTATCGC
CGGCGGGTTGATGGGCCCGGCGTAGCACGTGTCGAAGCCGCCGAGGGACGTCACGTCGCC
GGCGCCTCGCACCCGGCGCCGGAACTCGTCCCGCACCGCCGCGTACGCGGGCGCCACCAG
GCGGGTGAACATGGTGCCCGAATCGAAGATGGTCCCCGCGCCGGTGGAAGCGTCGAAGGC
GATCGCCGCCGGCGGGATGTCGACCACCTTGCGGCCGACGCGGATTCCGACCAGGTCGAC
GAAGTAGAGAGAAGAGCGGCGGGGGCTGGAGCGGAGCGGAGTGGTTTTGATCGACTTGGG
CTGGCCGGCGGGGCCGAGGCGGAGCGTGCCGGAGAAGTTGAGGGACTTGAAGCTGGGGAG
GCAGTAGGAGAAGGTGGAGGCATAGAGGTTCTTGGTTTGGGAGATGAAGGAGAGCGGGCC
GCGGCCGAGGCCGAGGAGGCCGTGCGGGGGCACGGCGGGGCCGGCGGCCTTCTGGAGGCA
GCCGAAGGTGTAGCCGGGGACGACGTCGGTGGCGAGGGAGAGGGAGTCCTGGGATAGTAC
GGCGAGGAGGGAGGAGGAGCCGTAGGTGAGGTTGAAACCGCAGGCTTTGGCGCCGGCGGG
GCAGGTGGGGTTGGGGACCTGCGAGCACGGCTGAGAGCCGCAGGGGACGGGGCGGTAAGT
GGTGGAGCGAGAGGTGTCAAAGGGAGGGG
>Contig6
CTCTGGACCGTCGCCGAGAGCAGCCCACCACAGCCGCGACGATGGAGACGGCCAGGACGG
TGAAGGACGTCTCGGCCCACGAGTTCGTCAAAGCGTACGCCGCCCATCTCAAGCGATCCG
GAAAGATGGAGCTTCCTCACTGGACAGATATTGTGAAGACTGGAAGATTTAAGGAGCTTG
CTCCATATGACCCTGATTGGTACTACATCAGAGCTGCTTCTATGGCAAGGAAGATATATC
TGAGACATGGTATTGGAGTTGGTGGTTTCCAAAAGATTTATGGAGGGCGCAAGAGGAATG
GAAGCCGCCCCCCACATTTCTGCAAAAGCAGTGGGGCAATAGCTAGGCACATTCTGCAAC
AGTTGCAGGAGATGGACATTATTGATTTTGATGCTAAAGGGGGAAGGATGATTACCTCCC
AGGGACGGCGTGATCTGGATCAAGTTGCTGGAAGGGTTGTAGTTGCTCCTTGAACCAGTG
TTAGGTGCTTAAATTGTGCTTATCTCTTTTGAAGAACTTGTTACCTGTCAGTTTTATAGC
ATTTTTTATGTCCGGATTTTGCCTAATCGAGTTCAGTTGTGTTGCTTGGCTGCTGACTCT
CTAAAATCTAGAATGAAATTTCCCATGAGCTGAATAGTTGTTGTTG
>Contig7
GTTACAACATAAAGACTGGGCCAGGCTGTTCCATAGAGCTAATGAAATTTGATATGGGAG
GTTCTGCAGCAACTTTTGGTGCAGCAAAAGCCATAGCTCAGATTAAACCTCCTGGAGTGG
AGGTTCATTTTATAGTTGCTGCGTGTGAAAATATGATTAGTGGCACAGGCATGAGGCCAG
GTGACATAGTCACAGCTTCTAATGGAAAGACAATTGAGGTCAACAATACTGATGCTGAGG
GAAGGCTGACGCTTGCAGATGCTTTGGTTTATGCTTGTAACCAAGGTGTGGAAAAGATAG
TTGATCTGGCAACACTAACTGGTGCTTGTATAGTTGCCCTAGGCCCCAGTATTGCAGGTT
TTTTCACACCCAGTGATGACCTAGCAAAGGAGATTGTTGCAGCTTCAGAGATCACAGGAG
AAAAGTTTTGGAGGATGCCATTGGAGGAAAGCTATTGGGAGTCCATGAAATCAGGCGTGG
CTGATATGGTAAACACTGGAGGACGTCAAGGTGGCGCCATAACAGCTGCACTTTTCCTGA
AACAGTTTGTTGAGGAGAAGGTTCAGTGGCTGCATATAGACATGGCAGGGCCTGTATGGA
ATGATAAGAAACGTGCTGCAACAGGGTTTGGAGTGTCCACCTTGGTCGAATGGGTTCTGA
AAAATTCCTCTTAAGTCGAGTTTTGGTAAACGGATTTATTGCTCCACCGAATTTGGCCCT
GGTCTTTCCGATAACCGTGTTTGCGCAGAAAATATTGTGGTATGGAGAAGTATTGACGAG
CCTCAGTGCTTTTTTCTAAGCTGCGTTAAATCAATAATAAGTATTTTAATCCAGATTTAT
CTT
>Contig8
CGGCGAGCGGCGGAGATGAAGACGATCTTGGCGTCGGAGACGATGGATATCCCGGAGGGG
GTGAAGGTCCGGGTAAAGGCGAAGGTGATCGAGGTCGAGGGACCCCGCGGTAAACTCACC
CGCAACTTCAAGCACCTCAACCTCGACTTCCAGCTCACCGAAGGCGGCCGGAAGCTCAAG
GTAGACGCCTGGTTCGGCTCGCGGAAGACAACGGCGGCTATCCGCACCGCCATCAGCCAT
GTCCAGAACCTGATCACCGGCGTCACCAAGGGGTTCCGCTACAAGATGCGCTTCGTCTAC
GCCCACTTCCCCATCAACGCCTCTATCACCAACAACAGCACCAGCATCGAGATCCGCAAC
TTCCTCGGCGAGAAGAAGGTGCGGAAAGTGGATATGCTTGAAGGGGTGACAATTGTTCGG
TCTGAGAAGGTGAAGGATGAGCTTGTTATTGATGGTAATGATATTGAACTTGTTTCCCGG
TCTGCTGCCTTGATCAACCAGAAATGCCATGTAAAGAACAAGGATATCAGAAAGTTTTTG
GATGGAATCTACGTTAGCGAGAAAGGAACAATGGTTGAAGAATAGTGGGTGAGGGGTTGA
GTCAATCATGTAGATGTCCTAGGTTTGTTAAAGAGGGGTCCTGCTAAAATGTTTTTGCAG
TCTGCTAAATGTAATTGGTAGAGGTTGGACATGGAAGCTAGATTTCGAGATTTTCCTTTA
GTTTGAATGATTTGAATTTCTCCTTCATTTGTACTGGTGAGTTGGAACTATGTTAATTCT
TTCATGTTCAAGATGTTTAGATTGTTTGAGTTTGT
>Contig9
NGGTTTCTTCAAATGAAGCTAACTCCATTCAGCTATATTGACAGACACTTTGACTTCAAT
GCAAATAAGTATTGTGATACGTGACTTGACACCAAAAATTAACATCAACATATGTTCATC
AAACAAACAAGCAAATCACTGAAATGACCAAATACTAAATATACCCTCTAAACACAAAAA
CTTGAAATAAACTACAAATAAGTCTTGCAGTATCTTTAAATGTCCCAAGACACTTGATTT
CTCATGAAACATTAGGACAGAAAATTAACATTAGCTCAAACTTCAGATTAACTCCTCTCC
AGATGATACTATATTTGAGACCATACAACCTGCTGAAGTTGAGTTTCACTTCTTTGCCTT
CTTAGGTGCCTCTGCAGGTTGAGAGACTGGTGCTACTAGTGGTACTCGCTCACCTGGACC
CTGAGCCAAGCGCTCCTCTCTCCTAGCAAACTTCCTTTCTCTGCTTGCCTTGCTCTTAGC
CCGCTTGGCTTCAAACTGGTCAGACAAAGTCTTCTCTCTTGCCTTCTCAGCCTTAGACTT
GTGGATGCTCTCCATAAGCACTCTCTTGTTTTTGAAGACATTACCTTTCACTTTCATATA
CATGTCATGATACATGTGCTTGTCAATCTTCTTTGATTCCCGGTACTTCCGCAGCAAACG
CCTCAAAACTCGCATTCTCCTCATCCACAGAATCTTGGTAGGAAGCCTAGCCTCCCTGGT
ACCCCTGCGCTTACCATATCCAGAGTGGCGTCCCTTCCTCTTGGCCTCCAAAGCTCGCCG
CGCACGAGATCGGGAATGGATCTTCATGGGCTTCCTGATAATGAACCCATCCTTGACCAA
CTTTCTAATATTTTGGCGAGAATTGGCCATGGAGATCTCGTTGACTTCATTGGGATCCAA
CCAAACTTTCCCTCGCCCGCACTTGAGCACGCTGGCGGCGAGCCGCTTTTGGAGTTTGAG
CGACACCATCGCTCTCCCTCCCTTGCTCTCTCTCTCTGCGTT
>Contig10
CGCCTCCGCTGTCTTCTCTCTGTTACGCCTTCAGGAAGCGGAGGAAGCTCGGAGGGGGAA
GTCCGGCCTCGATCTCTTCTTCTTCTCGCATCCTTGTAGAAAGAACTTTAGAAAATGGCA
GATGCCGAGGATATCCAACCTCTTGTCTGTGACAACGGTACCGGAATGGTCAAGGCTGGA
TTTGCTGGTGATGATGCACCGAGGGCAGTATTTCCCAGTATTGTAGGCCGACCTCGTCAC
ACGGGTGTCATGGTTGGCATGGGCCAAAAGGATGCATATGTTGGTGATGAAGCCCAGTCT
AAAAGAGGTATCCTCACCTTGAAATACCCCATCGAGCATGGCATTGTTAATAACTGGGAT
GATATGGAGAAGATCTGGCATCACACTTTCTACAATGAGCTCCGTGTTGCCCCTGAGGAG
CACCCTGTGCTGCTCACTGAGGCCCCTCTCAACCCCAAGGCAAACAGAGAGAAGATGACC
CAAATCATGTTTGAAACATTCAATGTACCTGCCATGTATGTTGCAATCCAAGCAGTTCTA
TCACTATATGCTAGTGGTCGTACAACTGGTATTGTTCTTGACTCGGGAGATGGTGTTACC
CACACTGTCCCAATTTATGAGGGATTTGCACTTCCTCATGCCATCCTTCGATTGGATCTT
GCTGGCCGTGATCTCACTGATGCTTTGATGAAGATACTTACTGAGAGAGGCTATTCTTTC
ACCACCACTGCAGAGCGGGAAATTGTTAGGGATATAAAGGAGAAACTTGCTTATGTTGCC
CTCGATTATGAGCAGGAATTGGAGTCTGCCCAGAGCAGCTCCTCTGTAGAAAGGAGTTAT
GAGCTGCCTGATGGGCAGGTCAT
>Contig11
GTTCGGCGGAGGCGGCGGAAGGAGAGGGAGAGAGAGATGAAGACGATACTGTCGACGGAC
ACGATGGAGATCCCGGAGGGGGTGACGGTCCGGGTGAAGGCGAAAATGATCGAGGTGGAG
GGCCCCCGGGGGAAGCTGGCCCGCAACTTCAAGCACCTCAACCTCGACTTCCAGCTCATC
GAGGGGGGCCGCAAGCTCAAGGTCGACGCCTGGTTCGGCTCCCGCAAGACCACCGCCGCC
ATCCGCACCGCCATCAGCCACGTCCAGAACCTCATCACCGGGGTCACCAAGGGCTACCGC
TACAAGATGCGCTTCGTCTACGCCCATTTCCCCATCAACGCGCTCCATCACCAACAACAA
CACCTCCATCGAGATCCGCAACTTCCTCGGCGAGAAAAAGGTGCGGAAGGTCGATATGCT
TGAGGGTGTGACCATACTTCGGTCTGACAAGGTGAAGGATGAGCTTGTCCTTGATGGGAA
TGATATTGAACTTGTTTCTCGCTCTGCTGCCCTGATCAACCAGAAATGCCATGTGAAGAA
CAAGGACATCAGGAAGTTCTTGGATGGTATCTATGTTAGCGAGAAGGGAACAATCGTTGA
GGAGTAGTAAGCGATACTAAGATGGTTAGAGCCTCCCGAAGCTTTCTTGTGGAGGAGTCT
TCTGGCCCGACAATTTTCTCAACTTAATGATTGCAGCGGGTTAGAAATGGAAGCTGAGGT
TTAAGATACCGATTTTGTCTTGTGATTGATTTGAATTACTGTTTCTATCTTATGATGTTG
GAAGTTAGCAACTGTGGTGAGTCTTCAAGTTTCAGATAATTAGCTGTGGAGACCCTTTTC
CTCTTTTCTTTTCTTTTTAACTGATCATAATGAAAGTAGATAC
>Contig12
CTTCCCCCTGCAATACAGCGTTCCCCATCTTCTCTCCTTGCTCGTACCTGTTTCTTTGCT
CGAAAGGGGTGGGAGAAAATGCGCGAGATTCTTCACATCCAGGGAGGCCAATGTGGCAAC
CAGATCGGTGCTAAGTTCTGGGAGGTGGTCTGTGCGGAGCACGGCATCGACGCCACCGGA
AGGTACGATGGCAACTCCGATCTCCAGCTCGAGAGGGTCAACGTCTACTACAATGAGGCA
AGCTGCGGGCGGTTTGTCCCTCGAGCCGTGCTCATGGATCTGGAGCCTGGCACAATGGAC
AGCGTCCGGTCTGGGCTGTACGGCCAGATCTTCCGCCCCGACAACTTTGTCTTCGGGCAG
TCTGGAGCGGGGAACAACTGGGCTAAGGGGCACTACACTGAGGGTGCCGAGCTGATTGAT
TCGGTGCTTGATGTGGTCCGCAAGGAAGCAGAGAACTGCGATTGCTTGCAGGGTTTCCAG
GTTTGCCACTCCCTGGGAGGAGGAACCGGGTCAGGCATGGGGACACTCCTGATATCTAAG
ATCAGGGAGGAGTACCCGGATCGAATGATGATGACCTTCTCCGTCTTCCCCTCTCCCAAG
GTCTCTGACACCGTCGTCGAGCCCTACAACGCCACCTTATCTGTGCATCAGTTGGTGGAG
AACGCTGACGAGTGCATGGTCCTCGACAACGAAGCTCTCTACGACATATGCTTCAGAACT
CTCAAGCTCACTACCCCCAGCTTTGGAGACTTGAACCATCTTATCTCTGCAACCATGTCG
GGAGTAACGTGCTGCCTGAGGTTCCCCGGTCAGCTCAACTCCGATCTCCGGAAGCTG
>Contig13
CTCTTCTCTGTGCTCCCGGGGGCGAGATGGCGGCGGGCGGAAAGGTCTCCTTCAAGATCA
CTCTCACCTCCGATCCCAAGCTCCCCTTCAAAGTTTTCAGTGTCCCGGAGGCGGCGCCCT
TCACTGCGGTGCTGAAATTCGCCGCGGAAGAGTTCAAGGTCCCTCCTCAGACCAGCGCCA
TCATCACCGACGATGGCGTGGGTATTAACCCACAGCAAAGTGCAGGTAATGTATTTTTAA
AACATGGCTCACAGTTGCGTCTCATACCTCGCGACAGAGTTGGAGCTTCATCAACCTCCT
AAATGTGCCCTTATCTTATTTCTTTTTTGCAAGCAAAGTTTGCATCTCCACATTGCTGTT
AGATATTTTATGCTATCAAGATATTCTCTTCCTATACACCAGATGTGAGAAAATATTGGT
GGGTATACTCGGCTTGTAGGATTTAAATAATTATTACTACTGCATTTATCGTTC
>Contig14
GAAACTCCTCAGTTTCCCATTAACCCATATGGGAAGGCTAAGAAAATGGCAGAGGACATC
ATTTTGGATTTCTCAAAGAAATCGAACATGGCCGTAATGATTTTGAGATATTTCAATGTC
ATTGGATCTGATCCAGAGGGAAGGTTAGGTGAAGCTCCCAGACCTGAATTGCGAGAGCAT
GGACGTATTTCTGGTGCATGTTTTGATGCAGCTTTAGGAATTATTCCAGGTCTTAAGGTT
AAAGGAACTGACTATGAAACGCCTGATGGAACCTGTATACGAGACTATATTGATGTCACC
GATCTTGTTGATGCTCATGTGAAAGCCCTGGACAAGGCAGAACCAAATAAAGTTGGCATA
TACAATGTCGGAACAGGAAAAGGTAGATCAGTGAGAGAGTTTGTGGAAGCATGCAAGCAA
GCAACTGGGGTTGACATTAAGGTTGATTACCTTAGCCGCCGTCCAGGCGATTATGCTGAA
GTTTATAGCAATCCGTCCAAGATAAATCGTGAATTGAACTGGACAGCAAAACACACGGAC
CTTCTGGAGAGCCTTCGCGTTGCATGGAGATGGCAGAAAGAACATAGGAATGGCTATGGT
TCACCACTGGCCATGGCTTCCTGATATGGCTCTTTGCATCATCTGTACTTACATAGAAGT
TTATGAGCTCTTCCTTCATCTATGGCTCTTTAGATAGAAGAGTGGTGGTAATGAGGCGCA
TAGAAGGATTCATCCGTACACAACTTGGTTGTAGGAGCAGTTCATTTCTTATTTTTACAT
ATGTAGCATGTAATAGGAGCTGTTCATTTCTTATTTTTACATGGACAACAAATTTAATAA
AGATTGTAGT
>Contig15
GGAAAAATAAAAGAGCGGCGTCTCCAGATCCGATCACCGCCTCTCAACCCCCGCGCCTTC
GAAGATGTCTAGTTTCAGCGGTGACGAGACAGCGCCCTTCTTCGGCTTCCTTGGCGCCGC
GGCCGCCCTCGTCTTCTCCTGTATGGGGGCGGCGTACGGGACGGCGAAGAGTGGGGTGGG
GGTGGCCTCGATGGGGGTGATGAGGCCGGAGCTGGTGATGAAGTCGATCGTGCCGGTGGT
CATGGCGGGAGTTCTGGGGATATACGGCCTCATCATCGCGGTCATCATCAGCACCGGTAT
CAACCCTAAGGCGAAGTCCTACTACCTCTTCGACGGATATGCCCACCTTTCATCCGGCCT
CGCCTGCGGTCTCGCCGGCCTCTCCGCCGGCATGGCCATCGGCATCGTCGGCGACGCCGG
CGTCAGAGCCAATGCACAGCAGCCCAAACTCTTTGTTGGAATGATCCTCATCCTCATCTT
TGCCGAAGCACTGGCCCTGTATGGCCTCATTGTTGGTATCATTCTGTCATCTCGTGCAGG
CCAATCTAGGGCAGACTAGGTCATCAGTAAAAAGAGGACAGAGAATCATGCTTGGTAGGC
TTGTTTGACAAGTTAGATCCTTATCTGCCTCCGAGTCATAGAAGGTTTGCAATTCTTCAT
GTGCTTGTATTCTCGTGAAATTTTGAATTGGTCATATTCTATTTAGTGATTAGTCTTTGA
GCACAATAGGGATGAATATGTATGCCAATAAAGATAACATGGCTGTTACTTTTTGGGCTG
CAGCATTTGAATTAGCGCTTCAGCTATTGTGAAAACTACCAATGTAAACTTGGTCCCATT
TTTTTGCTTGGTGACTTAAATTTCTTTATTTTG
>Contig16
GGCGAATTCCGAGATCCTTCTTAGTCGTGGTCGTGCAAGAGAGAGGGGAGCGAGAAGAAT
TGGAGATGTCGGGGCGAGGCAAGGGAGGCAAGGGATTGGGGAAGGGCGGGGCGAAGCGGC
ACCGCAAGGTCCTTCGCGATAACATTCAGGGCATCACGAAGCCCGCCATCCGCCGTCTAG
CCCGCCGCGGCGGCGTCAAGCGCATCAGCGGCCTCATTTACGAGGAGACACGCGGCGTCC
TTAAGGTTTTTCTTGAGAACGTCATCCGCGACGCCGTCACCTACACAGAGCACGCCCGCC
GGAAGACGGTCACCGCCATGGACGTCGTCTACGCCCTCAAGCGCCAGGGCCGCACCCTCT
ACGGCTTCGGCGGTTAAAAGAAGAAAGAAAAGAATGCACATCAGTGATTTGTTCCATTTC
TAGGGTTAGGGTTAGGGTTTTCTCACCTGTTGCTGTTTCATCTTTCTTGATGTAAAAAAG
AATTTAAAGAAAAACAAATATTTTCCCCGTTGCTTCACATGAATGTTTTTCTGATTTCAT
TTGAATGTAAGTTTAGGATATCAGATGAAGTACTATGATTTGAACTTTGTAATGATAACA
GTTACTTTTTAGCCCCTTTTTTCT
>Contig17
GTTGCTGAGGAGAGAGCTGGTCGTAAGTTGGGAGGTTTGAGGGTTCTTAACTCCTACTGG
GTTAATGAGGATTCGACTTATAAATATTTTGAGGTTAGCCTTGTTGATGCGGCTCACAAT
GCAATTCGCAATGACCCCAGGATCAACTGGATCTGCAAGGGTGTTCACAAACATCGTGAA
CTTCGTGGACTCACTTCTGCTGGTAAGAAATACCGTGGCCTCCGCGGCAAAGGCCACCTG
CATCACAAGGCCAGGCCATCACGCAGGGCAACCTGGAAGAGGAACCAGACTTTGTCCCTT
CGCCGATATCGCTAAGCCTATCTGCTTGGCTGCTATTATGTGGACTACATTTCGATTATT
AGCATCAATTTTGTCAAGTTTGTTTCAAGCTGCTGTTTAAGATATAGACTTCACACAACT
GTTGGAAGTTTCAGAAATTTGCTCTGGTAGAACGTTAATTGGTGTC
>Contig18
ACCATAAGAACCCTATCCATCTGAGGCATGATTCCCCAGCAGACCCCGCCCGAATCGGAC
CGCCAGGCCGCGGCCATGCCGCCCGCCGCCACGGCTGCGGCGGCGACTGCGGCTGCGCAG
ACGATCCAGCCCTCCTCCCCGCGCTACTTCTTCTCCTCCGCCGCCGCGGCGAGCCCTTCC
GCCGGGTCGCACCGGCGGATCGCGATCGCCGTCGACCTCTCCGACGAGAGCGCCTACGCC
GTGAAGTGGGCCGTCCAAAACTACCTCCGCCCCGGGGATGCCGTGATCCTTCTCCATGTC
CGGTCCACCAGCGTCCTCTACGGCGCCGACTGGGGCTCTATCGATCTCTCGGTGTCGGCC
GCGGCGGCCGTGGCGGAGGAGGCCGACTCCGAAGAGTCGCAGCAGAAGCTGGAGGACGAC
TTAGACGCCTTCACGACCACCAAGGCCCAGGACCTCGCCCAGCCACTCGTGGAGGCCCAA
ATCCCCTTCAAGATCCACATCGTCAAGGACCACGACATGAAGGAGAGGCTCTGCCTCGAG
GTGGAGAGGCTCGGCCTTAGCGCCGTCATCATGGGGAGCCGGGGATTTGGGGCCTCCCGG
AGGACAAGCAAGGGAAGGCTCGGGAGCGTCAGCGACTACTGTGTCCACCACTGCGTTTGC
CCCGTTGTGGTCGTCCGGTACCCTGATGAGGGGTCCGGCGCTGGAGCGGGGGCCGGGAGC
GTCGCCGACGGTGGAGGTGTGGTGGGGGTCAGGGGGACTCTGG
>Contig19
AGGAGAAAAAACCATGTCTCAGGATCGTATTGTTGGTGCACATTTCTTTAGTCCTGCTCA
TATCATGCCACTCCTAGAAATAGTTCGGACTCATAAAACATCACCGCAAGTTGTTACAGA
CTTACTAGATGTTGGGAAGAAGATTCGCAAAACTCCAATAGTAGTTGGGAATTGTACTGG
CTTTGCTGTCAACAGGATGTTCTTTCCTTACACTCAGTCAGCGCTTTTTTTAGTTGATCG
TGGTGTTGATGTCTATAAGATTGACCGTGCATGTACGAAATTTGGAATGCCAATGGGCCC
TTTCAGGCTTGCCGATCTGGTTGGTTTTGGGGTTGCAGTAGCTACTGGCATGCAATACCT
GGAGAACTTCCCTGAAAGAGTCTATAAATCATTGTTAATGTCAATAATGCTTGAGGATAA
GAGATCAGGTGAAGCTACTCGAAAGGGATTCTATAAATATGATGAGAAGCGGAAGGCCAG
TCCTGACCCTGAAATAAAGAAGTACATCGAGAAATCTAGGAGCATGGCTGGCATTACACC
TGATCTTGAGCTAATGAAGTTAGCAGATAAGGATATAGTAGAAATGGTATTCCTTCCTGT
TGTAAATGAGGCCTGCCGAGTCCTTGATGAGGGAATTGTTGTGAAGGCATCAGATCTTGA
TATTGCTTCCATCATGGGCATGGGCTTCCCCCCTTACAGGGGTGGCATAATGTTTTGGGC
AGACTCTCTTGGTGCAAATTACGTCCACTCAAAATTGAATGCATGGTCAAATAAGTATGG
TCAACTTTTCAAGCCCTGTACATATCTGGCAGAAAGAGCTTCTAAAGGCCTATCTCTG
>Contig20
GATTGCCACACCTCACACATTGCTGTTAAGTTTGCTGAGATCCTCACCAAGATTGACAGG
CGATCTGGGAAGGAGCTTGAGAAGGAGCCCAAATTCCTTAAGAATGGTGATGCTGGTTTT
GTGAAGATGATTCCAACCAAGCCCATGGTTGTGGAGACTTTTTCTGCGTATCCACCACTT
GGTCGGTTTGCTGTGAGGGACATGCGCCAGACTGTGGCTGTGGGAGTCATCAAGAGTGTC
GAGAAGAAGGATCCAACTGGTGCTAAGATTACCAAGGCTGCTGCAAAGAAGAAGTGAAAC
ATGCGTTCTGAATGGGTTGTGGCCAGAGGCTCTGGGAAATTAGTAGTTAATAGTGTTGCT
TTGATTTTTCATGTTGTTTGCTATAGGTATTGGTCGATGCCATTATCTCTATTTGGCAGT
TGGTTGCAGAACTGGGTGCTTGATAGGCGGTGGTGGAGACCCTTGTGGTTTTGTGGAGTC
CCATGGGGTTTTGGTGTGTCTTTATTTCTGTGATTTTGGTTTACATCATATCTATTGTTG
CATTGAGACTTTTCTCCAAAGCTGCTTCGGAGTTTTTAGGTCTGCTTCTGAGCAGCTCGG
ATAGTTTTGTTATATTAAGATACACTATCTTTTAATGTTCATGAATTTTAAATAAATTGC
TTGTTTCAATCTCTTCTGCTAGT
>Contig21
GATCGCTGAGAACAGACAAAAAGAGGAGGCAGGATGAGAAGCCGCGTGGTCGTTTTGGCA
CTGACGATGGTGCTTGCTGTTGTCTTCTCTGCCCGCAACTCCTTCGCCCAAGATGAGGTT
AATAATTATGAGGCACCAAGTGAAGATGATGCTGTTGGTACTCGATGGCCGTGCTGCGAC
AAGTGCGGTGCATGCACCAGGTCTATACCGCCACTATGCCACTGCCTTGATATAGGGTTT
GCCTGCCATCCAAAGTGCAAAAAATGCGTGCAGACGCTCCACTTGATCTACCCGCCACTG
TACCAGTGCAAGGACGTGCTCCCCAACTTTTGCAAGCACAAGTGCAACCCCAAGCCACTC
AACGACGAGTAGCAGCACTGCCGAGTCGCCTACCGTTGCGCGCATCCCCGCATATCTATT
TCTATCGACGTAAATAAACTCGTTGCCTTGAGTTGGGTTATAATTCAGCCAGTGTGGCGT
GCTTCCTGTACTTTAAGATGTGTGCTGTACCATGTTTTCGATCTATTAAATAATGATCAG
CTCTCGGGGCTTTAATTTGG
>Contig22
AAGATTGAATCATCAACATAGCATATAATGCGCTCTTGATAGAGAAGATTGCAACACAAT
GTGCCAAAATAGAAGCCAACTTCCAGCAAAAAGCAGCGTAAGGTTGCTACATCACCAAAC
ACAAACATTAACATAAGATAGACCATGACCACTATAATCTTATTGCAAAGGCAGTTCTCG
CCATCGTCTGCTTCTAACTTGCAAAAGATAAAGACATCCAAGCATGCTGCATCCACTGAT
TCATCTTTTAAGCCTCAGCAAATCCCAGCTCCGAGAGCTTCAGGTGAGCTTCAGCATAGT
CAGCAAAGAAAGCATCCTCATCAGCAGCATATTTTTCCACAAGTGGGCGGAAAACAGGAT
CGGTTAGAAGAGCCTTGTCAGATGGCAGCTGGAGAAGGCCTTCTTTCTCCCCACTTAGGA
GCTCCTTGAAGTATGAGTTATCGAAAATAAGAGGATTTGAAGTCCAGGCTCCCTCAAAAC
CAGATCGCTCCACGTGGCATCTTCCCAGCGTATGACCACCAGAAAGTGCAACTATATCCT
GGTCACTCAGACCCATGTGACCAAACACATCCCTAAGGTGATCAGCACCCTTGGTGGCAT
TAGGCAGGCGTCCTTCCTCAGGTGGTTCAGGCTTGTCCTCTCTTCCAGGATGGAAAGGAA
TCTCCGGACCTCCGGTAATCTCAACAGCTACGACTCCAGCAAGCTGGTAGAAGTCAGCGC
AGGAGATGATGGGGAACTGCTCCTTGATCGGCTCCAATAGCCTCACGGCGATGTCCAGCC
CCTTATTTGCTTCGTGAGCCAACTCCGCCGGGTGTTTGATCGTCCCAAACGGCCCCCCGG
TCTTCGTCTTCACGTCGTAAGTCCCAGCAGAGTGCCATGCGATGCGAAGCATCAAGGGGG
CGCAGTTCTTCTCGGCGATGAAGCCACGGAGCTTCTTCTTGCACTTGTCGACGGCCTTCT
GGTACTCCTCGCTCACCTTCGGGTAGGACTTCCCCATCGCGTTGCCGGGATCCTTGAATC
ACGGCGCGTTGCACGAGAGCGAGACAACCCGATGACGGACCGGTAAGAAACGAGAC
>Contig23
CTGATTACTACCACTTCAGCTGCCTTCAAAATGATCTCGGCAGCGGATGGGGAGATTTAT
CTCAAGTTGGGTCCAACGGGAGGGAAGGATGGCTTTCTTGAAGCATGGGATGATGGTTTT
GGAGATGATGTGAAGCAGATTTGTATATGCCATGGAGAGTATATCGTCTCCATCCAGACT
ACGTACAAGCGGGACGGGATCACCATTGTCTCGAACAGGCATGGAGGCACTGAAGGCAAT
TTTGATGTGATTTATTTCAATGAACCTCTCACTTGGGTAAGCGGGCATTATCAATCATGG
TATATGGAACCTGATGCATGGAGATTAGCGGAATACTGCCCAAATAATGATACAATGGTT
ATTAGATCACTCAAGCTTGGCACCGATCGAGCAACATATGGACCTTTTGGTAAAGAGCAT
GGGGAGCCCTTTCATTACAATAGCAGCACTGGCATTTGTGGCTTCCATGGTTACTGTCAC
AATGGTGACTCTGGTATGCTCAATGCCATGGGGGTGTATGTCAGAGCTATGGCAGCGCAC
AGTATCAATAATAATCCAATTCCAGCTATGGCCACGCCAACACGGGCCATTACCTCACCT
CCATTGCAGGACATGGCTGAATCCAATGAAACATCGACCACAGAGAGCTAGCAGATGGTA
GAATTTGCAAGCAGATGATGATGATGATGTTCCCATGCACAACTTCTAATGCCATGGGCA
TGCGTATGTCTTATAAGTGTGTGTTAGTACTACCACCAGCAGTGTTTTTTTTTTTTTCTC
TCTCTCTCTCTCTCTTTTGTTGTTGTTGTTGTTGTGCGTGTGACAGAAAGGATTGAGGAA
GTTCTTGGACTGAT
>Contig24
AGAGAGCGCCACCGGCTGGGATGGATGAGGATTAATGATGTGCATATGGGTTGACTATGT
AATGGTTTTATACTTTTATGTATTTTAGTAGGTGAGGACGGTAGCAAATTTTGCTTCCCA
TCCAGGGAAATCTGGTAAATGAGCATCTTGACAAGCCAACCACTTGCAGTGTCGATTTAT
TCTTGACTCCCTTTGTCTGATTTTTGCAGTTATATGTTTCACATTACGATGCTAGATCTT
CAAGGTTGGGATAGTTCATTCTTTAAC
>Contig25
CGAGTCCCACCTTGCTCTTTCCACCGTCGGCTCCCTGCTGTAGCCCTTCTCTCGTTCTCT
CTTTGGATTGCCGCCATGGCCAGCACCGATCCCGAGCGTAGAGACAAAGAGGAGACGGAG
GCCCCCGCCGGCGAGGACGAGGACACCGGCGCCCAGGTCGCCCCCATCGTCCGGCTTGAG
GAGGTCGCCGTCACCACTGGCGAGGAGGACGAGGACGTCCTTCTCGACCTGAAGGCGAAG
CTCTACCGGTTCGACAAGGAGGGGAACCAGTGGAAGGAGCGGGGCCATGGGAGCGTCAAG
CTCCTGAAGCACAAGGAGACGGCGAAGGTCCGGCTGGTCATGAGGCAGGCCAAGACTCTC
AAGATCTGTGCCAACCATCTAGTTCTTTCGACGACCAAGATGCAGGAGCATGCTGGAAAT
GATAAGTCGTGCGTGTGGCATGCGACGGATTTTTCTGATGGGGAACTGAAGGAGGAGATG
TTTGCCATTCGGTTTGCATCTGTTGAGAACTGCAAGAAATTCAAGGAAATGGTTGAAGAG
GTTGCTGAATCAGTTGGGAAGAATGAAGAGAAGGAGAGTAAGGATGCATCAGCTGCTGCT
GGTCTGATGGAAAAGTTGACTGTCAGTGAAAGCAAATCCGAGGAAAATCCAACAAAAGAG
GTGCCTGTTGCCGCTGATGAAAAGAAGGAAGAAGAAAAATCAAAGAAAGAAACAAAAGCT
GAAGAACCGTCTTCTGCAGCTTAGGCTGGAGGAAGTAATGCTCTTGAAGAGCACCGCATA
TCATTTTTCTCACTTTCTCTGTAGGGTTGGTGATCTGTCTTCACAAACTCCTTAGTTACA
TCAGAGATTCAAAAGTGGGACAAAATGTGATCAGATAGAATGGACAAGTCAGTCTCTCTG
TAGGGTCGGGTGGTCTTAAATCTTGTCATTGTAATCGGTTGCTCAGACTTTCATTGCTCT
TTTTAAAGGTCAGGTCTGGTGGGTGATGGAATGCTTGGGATCTTGGATATATTTGTTTTA
ATGGTTGGTATGATTTTCTGATGGTCATCTGTAAGTTTGTCCAGTTTTTGCTTAATGGGC
TGCATGTGTTTTGATTCTATATTTCGATTTCTGTTATCTAAATAGTTGAGGCTTCAGTGT
GAATGTAGTGAAATTGTTGGAACACTTTCCACATTGGATTGGAAATAAAATGGAGACTTC
ATTC
>Contig26
CAACTCTTATGGGAAAAGTGGCCCTCTTTTGGCAGCAGCAGAACTATTATGGGGTTGATC
TTACTTCATTATATGGATCTTTTTTCAAAGGATATTTTTCTAAGCCTGTACTTGGTGCAT
TTGACCAAAGAATACTGATTTCTCCAGCTATATTTTACACCCTGGACTTTACCTCCATAA
AGGAAGAACAGCTATATGAAATCAATGTACCACTGAATTTCGTAGCCTCTGTGGGTGCTA
TGTTGCATGGGCTCGCTTGTTGGTTTGATGTCTTATTTAATGGAAGTTCAGTTCAAAGCT
GGCTAAACACTGCTCCAGGTGCCCCCACAACTCACTGGTACCAGCTGCTTTGTGTTCTCC
CACAGCCAATGTATGTCATGGCAGAGCAAGATATCACGGGACACCTTCACTTGGTGGCTC
ATCATGGTCAGAGCTACACAATTAACTTAAGCATGTCAGCTAAAATGTGGGGTCCTGGTG
CCTGTCAAGGAGGAATACTGCAAACTTCATCATGCAGTCTTGATCTACAGAACCCTTACT
GTCACATATCTCAGTTCTATGCACTGCCTCATGAACACGAGCTGCTAAATCAGTTCACAC
GCTCGCAGGAGGCTTCGCTCAAAAGTATGAATGAATCTGATTCCAGCAATAGTATGAATG
AATTTGATCCCAGCATAGCGATGAGGAGTCCTAATTCCATCCAGGACATGCTTGATTCCT
TCGTAGCTTTAGACAATCCCGAAACCTCACTGGACTTATAGCATTCAGTCTTCTGGCGGG
CCTGCTTCTCCCATGGCTGATGTTT
>Contig27
AGGGTTAGGTTAGGGTTTCCGACACGATCGGGAGAAATGGCGGTGCCGTTGCTCGCGAAG
AAGATCGTTAAGAAGCGTGTCAAGAAGTTTAAGAGGGCTCAGAGTGACCGCAAGATTTCG
GTGAAGCCCAACTGGCGTAGGCCCAAGGGTATTGATTCTCGTGTGAGAAGAAAGTTCAAA
GGATGTACTTTGATGCCCAACATTGGTTATGGATCTGACAAGAAGACCCGGCATTACCTG
CCCAACCGTTTCAAGAAGTTTGTTGTTCACAATGTATCTGAGCTAGAGGTGCTTATGATG
CACAACAGGACGTACTGTGCTGAAATTGCACACGATGTGTCTACAAGGAAGCGCAAGGAG
ATTGTAGAGCGAGCTGCACAACTAGACATTGTTGTCACCAACAAGCTTGCCAGGCTCCGC
AGCCAGGAGGATGAGTGACCTGCTAGTTTTGGATACTTCGACTTTTATAGTTATCCATTA
TTTTGTTTTGGAGACTCGTCTAGGCAGCAGATTCTGTTTTGACGTTGTGACTATTATTTT
CAGTGATGACTCAACATCATTACCACATGAAGTGATTGTTGCTCTCGCTTTTATTGTTTG
TGCACTCTTCTATAGCTGTTGTTAATGTTGATGGTCAAGTTGGAAGGCT
>Contig28
ATTTCTTAACCTCATGCAAGAGAGGAAAATGGCTTTGAGGAAGAACATACAGCACGGCAA
GAATATATTTGATGACAATGCAAATAAGATGATATCTTATAAGTTGAACATGGAGATTTC
TTAAAGCTTTCGTTCATTTATCCAAGAGTTAAGTACATTCCAGAAGTTATTAAGCACAAG
GTTTTAAATCCCATGGGATAAAAGCGTCCCGATTCCACCATAGAACGAGACGTCCCGCTG
TCCCGTTCTATCCTGACTGCAGTTCCAGTCCTGCATTCTAGTGGATATCCTCCATCTTTC
TTGTTCTTCTCCTTTCCTTTCTCTCTCTCCTTCCGTGAATTTGGCCAAGTCAAGAACTTG
CATCTCAATCTTAACCGTCGCACTGGATTTGTGAAGGGTTATGCGCTGATTGAATATGAG
AACTTCAAGGAAGCACAAGATGCAATTACAATGCTGAATGGAACCGAGCTCCTCACACAA
ACCATATATGTTGACTGGGCATTTAGCAAAGGTCCTATCAGGCGCAGAAACATGGGGAGG
AGGTCACCGCGCGCTCGCCGTTCCAGGAGCCCCTCAAGGAGGAGATATTGAAGCTATATT
ATTTTATTGAGAATGAGATTTGGATGTCATTAATATTTCCAACAGGTCGAGGCCAGCAGG
ATACAAGACCCAAGAGACAGGAGGCTGCACTATGAAAAGTCTGGAAACACCTGTTTGTAG
GGGTTTAGGTAGACAATGCAGTATGCTTTATGACCAACCTTGTGTTTAGTCTCTAGGCTT
CTTTCTCTGACCATTGTCACCTGTTAAATTATATATTTGTTGCATCCAAGACTTTCAAGG
CTATATGTGTTT
>Contig29
GGAAGAAGGGTATAAGATAGAACTGAAGAGGTCGAAGAGGAACGAGTGCGGTGGAAGCCA
TGGTTATGACAATGCTTTCTTTTCGATGAGGACCATCTTTATATCCCATGGACCTCAGTT
TGAGAGGGGCAGGAAAGTGCCATCTTTTGAAAATGTTGAAATATACAATGTGATTGTTTC
CATTCTTAAGTTGAAGGGAGCTCCAAACAATGGATCGGCTTCATTTCCAAGTACCATTCT
TCTATAAAGTGCATGAGGTGATGTTCAAGGGCACACTGGATGAGAATGTTCATGCTATGG
TAACTGTAGAGTGTCTTGAATTATTTTGACAATTCAACTTCATTGATAGGACTGCCAGCA
GATAAAAGAT
>Contig30
AAATGAGAAACGCTAACCATATAACATACCATATAATAATTCAACAGAGAAGTTTTGTTT
TAAAATGGAAAAAGGGCAAGAAAGTATTTCCTGGCTGCCAAGCCAGCTTCAAGGAGCCGG
CCCTACTGGGCATCATCCCC
>Contig31
AGTACTCATGGCTTCCCTTCTGAACCAACTCTCCCTCGTCTTCCTCCTCTTCCTTGCCTC
CTCTTCGTTCCAAATCCATGCTAGAGAAAGCCGATTCCTAGAGAAGGCCACACGCCCCGA
GGACACCAAGGAAGCCACTCCCATCTCCCAAGAGACCCCTGCCGTCAAAATGGAAGATCC
TTCAACCCTTACTCCACTCCGAAGCTTGAGTGGTAGTGGCTATGGTCTCTATGGCCATGA
CCAGGAGCAGTTCGCAACAGCTACGACAACAAACTACAACAACAACAACTACCGCTACAA
CAATGCCCGTCCCAATACCGAGCTCGCCAGCGAAAACTACGAGAACAGATACAACGGCGG
ATACAACTATGCCAACCAATTCAAATACGGCTACCACCGTCCATCCAAGTCCTCCAACGA
AGAGTTCAATAGAGGAAGCTATGAGACCCAAGGGTACAACAACAACGTAGATCCAAACAA
GCAATACGGCTTGAGCGACACAAGGTTCTTAGAGAACGGGAGGTACTTCTACGATGTTAA
TGCCGAGAGAACCCGCGACTTCGGGAGACAACCAACCAGGGGAAATTACGAGAATGGAGT
ATATGGAAATGGAAATGCTAATTACGCGTACAACAATCCTGCAGAGAGACGTTGGTACCA
GAACAACCAGGTGAACCAGGAGAACCAAGAGGAATATGTTCCATGAGAGGTTGTGTAGGA
ATTATTAAGCTGATAGAGTCATGGAACAACATTGGAGTAAGCTGACCTTTTGATGGTCAT
CATAACGTGTATGTTAAGTAATGGTTTTACTTTGTTTGGCCATCTTTGAGTGCGATAGTT
ATTGATGTGCAGGGTCTCCATTTTGCATCCATATATAGTGAT
>Contig32
GTCCCCCGAGAGAGCTCCGGTCGTCTTCAGGTATCCGGACGTCTCAGAAATGGCGAAGTC
GAAGAACCACACGGCCCACAACCAGTCCTACAAAGCCCACAAGAACGGGATCAAGAAGCC
CCGGAGGCACAGACAGACCTCCACCAAGGGGATGGATCCAAAGTTTCTGAGGAACCAAAG
GTACGCGAGGAAGCACAACAAGAAGAACGGAGCATCGGGCTCTGAAGCTGAGGAGTAGAG
CATGGGATATAAGATGGGGTTTCTTTTAGGAGTTTCAAACTAGAATTTTGTTATAATTGC
ACCTTCATATTGTCTCTTGAATTCCTGAGAACATTGGATATGCTAGTGTCTTGATTCAAC
ATTATATGCTTTAGCAGTTGACACTGTTAATTTGTTTCAAGAACTATGTTTGCCAGATTT
TAGGGACATAAATGGTCCATGTATTGTGCCAATTGTCTCTTGCTTTCTTTTATGATCTAA
TGAGACTGGATTTCT
>Contig33
GAAGAGAGAGAGAGAGAACTAGAGTTCTATATTTTCCGGATCAAAACCTAGCACGTCCCG
GCCGCCGCCCCCTTCGTCGACACCCCCGCCGCCACCATGTCTAGAAGGAAGACCAGGGAG
CCCAAAGAGGAAAATGTGACACTTGGACCAACAGTTCGCGAAGGAGAGCATGTGTTTGGT
GTGGCTCACATTTTTGCATCATTCAACGATACTTTCATTCATGTTACTGATTTGTCGGGG
AGAGAAACAATGGTTCGCATCACTGGTGGCATGAAGGTTAAAGCTGACAGGGATGAATCA
TCTCCTTATGCCGCCATGCTTGCAGCACAAGATGTTGCTCAGCGGTGCAAGGAGTTGGGC
ATTACTGCTCTGCATATTAAGCTGCGAGCCACTGGTGGGAATAAGACAAAGACTCCTGGT
CCTGGTGCTCAGTCCGCCCTTAGAGCCTTGGCTCGTTCTGGAATGAAAATTGGGCGTATT
GAGGACGTGACCCCTATCCCCACTGACAGCACCCGCAGAAAGGGTGGGAGAAGAGGGAGG
AGGCTGTAACTTATTTTCACCTCTGTCACAAAGCAGCCACTCTATCACTGGCCAGACAAT
TCCTCGTAGCTTTTGCATTCAGTTTTGTAGTTTCTTAATGTTTATCAGGCTGAATGTTGA
TTTATTTGATGAATTCATCTTGGATCATCAGATGATGCTATCGTGATGCTTTTATTGCGT
TTTGTTTTACCATCATTGGAAATGCCAATCACCTTTATGAACTTGATCTTAATGCCGTGC
TTGTTATAAGCTCTTGCGTTTAGCTGTATCTAGCATGTATGGATTCAGTGAAGCATAAGC
AGATTATGAGTTTGATTT
>Contig34
GGTGGACGAGAGGGTCGTCAAGAAAGATCACGTTGATAGCAATTATAAACTCGCATATGA
TGGCTTTCTCTCCAAGGTTCCAATTCCACGAAGTCAGGTATATTCCATCAATGACTCCTT
ATCAGCAGAGGGTGCCGCTGATGACTATGAGGCCTGTTTGAAGCAGCTGGTTGAGACAGG
AGTATTGGAAGTTTTGGCATCCACAGGGTTCCCAAGGTTTGATCTAATGCTGTTGGGTAT
GGGTCCGGATGGGCACATAGCTTCTCTATTCCCTGGGCACCCTCTTCTTAAGGAGAACAA
GCGGTGGGTTACCTATATAAAGGACTCCCCAAAGCCACCACCGCAGAGAATTACTTTCAC
ATTCCCTGTAATTGATGCTTCTGCTTATATTGCAATGGTGGTTGCTGGATCTGGTGAAGT
CGATGCAATGAAGAAGGCTCTTGGGTGCAAAGATAGCTCATCTGATCTGCTGCCTGTTCA
GATGGTTTCACTTGAAGATGGGGAATTCACTTGGTTTACCGATAAAGAAGCGGTTTCTAA
GCTGCAAAATAAGGAATTCTGATTGCAGTGCAGAAACATGGTTTGCTGTCCTAAATAAGG
TCGATCAGAGGTGTGTTCTTAAAATATGTTATGATAGCTTCATTATGTCATGGAGAAGGT
TTAACTATGTACCTGTAAACAATGCTGCTCTATGATAAGCATGGTTTCTTTT
>Contig35
CTGACCAAAATACGCATACTTCCTACTACATATATGCAGGAATATAGCTTTCACATGAGT
ACCGATGATCAAAAGTCCAGGTGCAGGTCTGATCACAAAGTATATCCTATGCCAGAATAT
TTACAATCATCGGATGGCTAGACGATACATAAATAAGACAGTTTTATATATGAAAAAGAG
TAAACTTCTCATATATGTGCTGCTGCTTCAGCAAATCCAACTCTCAGCTTCCCATAGTCA
AAAACTGTGTGATACGCTCCCATGAAGACATCACCCAATATCCAGAGGGGACCCTGAGGT
ACATCCAAGGCAGTAAACCCACTGATGCACTGGGTGGCTGAACTTCCAACATCTACTTTA
AGAATGTACTGCTCTGGTTTCAGGTCAAATCTTTTGCCACCAATAGTGAAAGAAACGGTA
GGCATGGATGGGAGGCTATCACAGTCTACAGCAGATTCCCCCGTGGGACTAGGCAGTCGC
TCACATAGCTGATTGATGTAGTTCAACACCTGTTCAAGTGTCTGGTTCTGCACAAGTTGA
TTTTGCATCCATACAACTGCCATCTCACAATATGTGCACATACCATTTCCAGACCACCAG
TTGATCCATCTNTTTGCCTTTACCACACTCTTAATGCCCATACTACTCATGAGTCCATCA
AAGGCCCCAGCCAACCC
>Contig36
ATCAGTCTCAAAAGTGTTTGGGTCAAGGGTGTTGGAGAGGTATGAACCAGCTTTGACATT
ATTGGAGGCAACACAGAGGAATGATGATGTTGGTGGCAATGCCTTCTCCAAATTAGTCAA
GCAGTCAAGTGCAGCTCTCCTAAATGCCTACACAAGGCCAGGCTTCGCTTACAGTGCTTG
GGAGGTCAAGACTATGCTCTTAGAGGCCCTTGTCTCAGAGGAGGCTGCCGCCTCCCAGGC
CAAGCTTCTCGAGGAGGCTAACCAAGCTTGCACTTAGCTAGGCTCTGTTTCATTCATATG
CCTCTTAAACCTATGTTAAATGTCACTTTGTGGATCCTTCTGTTGCCTAAGTCTTCAGTT
GCCTTGCTACATATGTATGTTCCATGCAAGACAGATTCTTTCACAGTGGTAGTTACTATG
GTGTTGGATTAAGTTAGAAAAAAAAAAAAAAAAACCCGGGGTGCGTTAACTTGTAGCCTA
GACCATCTCCTCCAAAGCCACATTGGATCACCCCAGTATCTAAATACTCGACAGCCATGT
CGAGCATCATCAGATGTCCTTTCAACCTTGGATTTCCAAGGAGATGACACTTGCTACACT
GGCATGTCGGCAGCCGGACAAGTTCAAAGCATTGCAATGGAGAATAGCCAGAACAAGAAT
GGGGGTATCAGGTCTAGACTGAATCACAGCTCGCCACTGGAAAGCATTGCAAGCTTGGAA
AACCTGCAGAACAGACCCTCCAGTGAAATAACAAACTGCGGTGCTGACATTTGGCCATGG
GATTCCCCCCCAAATGCAATGTC
>Contig37
GGTTTATAAGGTATAGCATATAATTTCTCGAATATAAAGTTAGAACTTCAAAGGATTTAC
CACTCGCTGCAACAATTAACTTTATCACTTCTTCAAGTGCTTCAAATATAACTATAGAAG
TTCTTAGGTTCCCAATAAAGGCAGCCCGACCAACACTCCGATCACACATAAAAGCCAACT
AGTAGTTTACCCTTGCTGCAAATTGCACACGCCGGCGTTACCTAGCAACCACTCTAATAA
CCTAATGATGCACACCAGCGAGAGGATAGACCCTAACTTGATCCAAGACCGGCCCACAAA
GAGACCCAGGTTCATCACGTCTAGTGTGGTAGTGGAAGCTATAGAATGTGATCCTGGTCC
TGCTTGAAATCGCCATAAACTTCAAGCTTGCAGCTTTAAATCCACCCTTTCCATGGGATA
GGAATGCTATTGATACTGTGCTATTGCCGGCGAACGCTTCAACCTGCATCGCACCATGGC
AGCCATTCTTTGCATCACCAACCACAAAAGTGAGATTGTAGTACTTGTATTGGATGGTTC
GAATGACTTGAGCTATTGCACTCTCTCTCCCAGCCACAAGCTCCACAGCAAATTGGCCGA
CGGGGACAGAAAAATGAGCCGAGTCTACAAATCTGACTGCCTTCAGGGATTCAATGATCC
AACCAGGAAGCGGAGACGTAACATCCTCCTGCTTGGGAGGGAGGAGGACGCCAGCTGTGG
AGTTCTTGAAGACATGCGGACCTTCTTCAAAGCCTCCATTCTTTACAAGGTTATCTCTTG
TAGGCATTGGAGGTAGGAGCTCCTTAATGGCCACAGCATCCAGGAGAGGTCCGCATGCTG
GGTCCTCCTGGACCCCAATGTTGTGGAAGATCACCTGCACTGTTGAATTGGTAGGCCTGA
AAGCCCAAGCATAGGTATCACCGCCGGTGGAGCTGTATAGTGTCTGAATTGGGAGATCAC
CATAGAAAGGAGGCACTGAGACCCTCAGCACCTCATCTTGGGCACAAGTCCTCGTGGCAC
TGAATGTAAGGGCATAGAGGGAACTGGGCTTGACGGTAATGTTCTGAGAGATGGAGGCCT
CGTTGCCAAGGCGTATGGCATGGACACCATGGGCTACGGCAAAGAACATGCCGCCAGGCT
GTGGCCCACCAGACACATACTCGACGAGGCCATGGATGGTCCAGTTGGGAAGGGAATGCT
TGCCAACGATGACAGTTTTGTTCAGTTTGTGCGGCTTGGGGCTCACCTCAAAGTTACCAT
TGGGAAGGAGCCCATCAAGATCTTGTTGAGCTCCAAGGCCATGGACGCAGAAGGGGAGGC
AGAGTAGCAGCAGAGGTATCACACCCATTTTCTACTGCGAGAG
>Contig38
GTGTCTCTTCAAATCTAAATTAGAATGGCAGTACTCAATCTCTCCTTGAAGGCACCTCTG
CTGCTTCTGCTACTTGTTTTGGTCATCGCTGGTGCCCAAGAGGAAGGGATGGCTCCAAGT
CCAGCACCTGCCATGGAGAATGGATCTGTGGGGACTTTCCCGGGCGTCTGCGCTGCAGCT
CTGGCTTCTCTGATGTCTTTCCTTGCCTTTTTGGCTCATTGAGAGTCTTACATGGCATAG
GAAATGGGGATGGGACATCATGGTTTTCCTTGTGGAGTAGTGGTATGGAGTGTTATGAGG
TATACATGTTTCCTTGTGCATCTACTTATTATTCACATTTGTTATTTTTTCACCTGTCCC
TTTTGTCAGAAGGGGGTGGAATTTGAGTTCGAGATTTTGAGATTTTCCGGTGACAGAGTG
ATTCATTTTCTGATACATGATTATGTGACATTTATTTAGTGGTGTACATTTATTCATTTG
AAATAAGAGGCTATGCTTCATGTCATTT
>Contig39
CTCCTCCTGTGATCTCCTTGCTCGGATCGGCTCTCATTCCTTTCCCTCTCACGTGAAGAT
GGGGCTGTCTTTCACCAAGCTCTTCAGTCGGCTTTTTGCCAAGAAAGAGATGCGTATTCT
TATGGTGGGTCTTGATGCTGCTGGCAAGACCACCATCTTGTACAAGCTGAAGCTGGGAGA
GATTGTGACCACCATTCCTACCATTGGATTTAATGTGGAGACGGTGGAATACAAGAACAT
TAGCTTTACCGTGTGGGATGTTGGTGGTCAGGACAAGATCCGGCCTCTGTGGAGACATTA
CTTCCAGAACACCCAGGGCCTTATCTTTGTTGTCGACAGCAATGACAGAGATCGTATTGT
TGAGGCTAGAGATGAATTGCACAGGATGCTTAATGAGGATGAATTGAGGGATGCAGTGCT
GCTGGTCTTTGCGAACAAGCAAGATCTTCCTAATGCCATGAATGCTGCGGAAATCACTGA
TAAGCTCGGGTTACACTCCCTCCGCCAACGTCACTGGTACATCCAGAGCACGTGTGCCAC
ATCTGGGGAGGGTCTTTATGAGGGATTGGACTGGCTCTCAAACAACATTGCTAACAAGGC
ATAGATATTGCTGGTTGGGTACCTTGTTGGAGCTGAAAACATTAGTACACTTCCGAGTAT
GCGAGAGAGCTGTCCCGAGGATCAATTTGCTTATGTTTCTAACTTCATAGACTCGAGCCT
CTGTTGTCATTTAGATAAAGAATGATCTGGAAATTTGTTCTTCTTATCTACAAGCTAAAT
TTTTGCCCTTTTTTTTTTTTGGCTGCCAATTGCGTTGTTTG
>Contig40
CGATGACTGCTCGTGGTCTGCCAGCTGATCAGAGTTCCCTGAGTAAAATCATTGGCATTC
ATCCTGGGAGAAGCAGCAACATGAACAACGCAATTGCAGCGAGCCGAGTTCACAATAACA
TCCCGCAGAGCTCCGTGGCTGGGAACAACTATCAGAATTTACTGAGGAACCATGTGAACA
CAAGCCAAAATGAATTTCTGCGGGAAGCATCAAGTACCATCAATGCCCCCAACCATGCAA
AGCCTGGGCAATTTCAAGGCTCTGTTTCTTCACTTCTGACAAACATGTCTGTTAATGGTT
TAGCAGGCGGACATCAACAGCATGTATTGAGTGGTACCTTGCATCAGCAGAATAACCTGC
AGCCTTCACAGGTGAACCAGAACTTGGAGCAACATGTAATTCAGCAGTTGCTGCAAGAGG
TGTTCAATAACAGAGGAACACCGCAACAGGCTGTTGGTGGCCCTAATGCAAATGGTAACA
TGCTAACTGGTGAAGGCTTTGGCAGTGGCATCACTGGCACAGGAGTTTTGCCGGCAAGGA
TGAATGTTGGGTCAGTCAAGAATGGAACAGAGTTGGGGAATATCCCTGCCAACATGTCCA
GCAATGCCTTGGGACCCTTACCGAGCAGGAGTAACAGTTTCAACTCTGTTGCTCGCAACC
CAGCAATTAGTGGCAACAGCCAGAATTCAAGACCAGACTTGCCCCAAAGCATAGATCTGC
CAGAGCTGGATCAAATTG
>Contig41
GGCATTCTCCTTCCCATCTCTTCCGCTCTCCCTTCTCCGCTCCGGGGATGGGCTTTTCCC
ACACTCTCCCACTTCTCTTTGTCCCCCTACTCTTCGTAGTGGCGATTCCAAGCTTCTCCG
ATGCAGCAGTTCTGCCCTCGCTGGGCAAAGGGGATCCTGCCTTCTTCGATCCCACGAGAG
TCACCCAACTCTCCTGGCATCCCAGGGCTTTCTTGTACAAGGGTTTTCTGTCCGATGAGG
AATGTGATCATCTTATCTCACTGGCGAGGGATAAGCTGGAGAAGTCGATGGTGGCGGACA
ATGATTCGGGAAAGAGTGTGATGAGCGAGGTCCGGACGAGCTCGGGCATGTTCCTTGAGA
AGCGCCAGGATGAAATCGTGAGAACAATTGAGCAGAGGATTGCTATTTGGACCTTTCTTC
CAGAAGAAAATGGTGAGTCCATGCAAATACTACACTATGAGCATGGTGAAAAATATGAGC
CACATTTTGATTATTTTCATGACAAAGTTAATCAAGAACTGGGAGGTCATCGAATTGCCA
CAGTACTCATGTACCTATCTGATGTTCAGAAGGGTGGAGAGACAATTTTTCCAAATTCAG
AGGGAAGATTTACTCAACAGAAGGATGACAGCTGGTCTGATTGTGCAAAGAATGGTTATG
CAGTGAAACCTGAGAAAGGTGATGCTTTGCTTTTCTTCAGCCTCCATCCTGATGCAAAAA
CAGATCCAGACAGTTTGCATGGAAGTTGCCCTGTCATAGAAGGTGAAAAGTGGTCTGNCA
CAAAATGGATTCATGTGAGATCCTTTG
>Contig42
GGGAAGTCGTACCCAACAGTGAGCGCGGAGTACCAGAAGGCGGTGGAGAAGTGCCGCCGG
AAGCTTCGTGGGTTCATCGCGGAGAAGAACTGCGCGCCGTTGATGCTCCGCCTGGCGTGG
CACTCGGCGGGGACGTACGATGTGAGCACGAAGACGGGTGGTCCGTTCGGGACCATGAGA
TACAAGGCGGAGCAGGGGCACGGGGCGAACAATGGGCTTGAGATCGCCGTCCGATTGCTG
GAGCCGATCAAGGAGCAGTTCCCCATTCTCTCCTATGCGGATTTCTATCAGCTGGCTGGA
GTTGTGGCCGTGGAGATCACTGGGGGGCCGGAGGTCCCTTTCCATCCTGGTCGGGAGGAC
AAGCCTGAACCCCCTAAGGAAGGCCGTCTGCCTGATGCCACCAAAGGTTGTGACCACCTG
AGAGATGTATTTGTTACTCACATGGGTTTGACTGATAAGGACATTGTTGCTCTGTCTGGT
GGGCACACACTGGGAAGGTGCCACAAGGAGCGCTCTGGTTTTGAAGGGGCTTGGACATCA
AATCCACTTATCTTTGATAACTCATACTTCAAGGAGCTTCTGAGTGGTGAGAAGGACGAC
CTTCTCCAGCTTCCATCTGACAAAGCCCTTCTTACTGACCCAGCTTTCCGCCCTCTTGTG
GAAAGATATGCCGCGGATGAGGATGTTTTCTTTGCCGACTATGCTGAAGCTCACATGAAG
CTTTCTGAACTGGGGTTTGCTGATGCTTGAAGGATGGTTAAATCAAAGCACAAGCATCTT
TCCTTTCATTTTGTGGGGCATTTAGGATGTCATTTTGNCAGCATAAACAGACTGATGGAA
AACATCT
>Contig43
GAGAGGACTTGGAAGTCATGACAAGGAAAGCTGCACATCTTATGGCTCAAACTGAGGGCT
CTTTAGTCCTGGAAAAGCTTCGGCAAGAAATAAAGGAATACAGGGGAATACTGAAGTGTA
CTGTCTGCCTTGACCGGCAAAAAGAGGTGGTTATTGCCAAATGCTACCACTTGTTCTGTC
ATACGTGCATGTCAAAGGACCCTTGAAAATCGCCAACGCAGGTGTCCAACATGTGGCGTG
AGTTTTGGGCCCAATGATGTCAAACCTATCTATATATGACCAGGATGTGCAAGCTATTTG
TGCTGGAGATGGAAAGCCAAGGCATTGAGATACGTGTGAACAACAGTTCCATGGCTGTGC
GCATGCTTGTGTTTGTAACATATCTTTGGGAGGGGGAGGGGGATTGATTG
>Contig44
GATTTCTTGCAACCATGTAAGAATATATAAGGGAAGCTCCACGAGTGGTTCCGGTTTCCA
GAGAGCCATTGGAATTTCCAGAGAGACTTCTTTTGACATACAAACCAGAAACAAGTCCTG
CTCCCTTAGAGGAGGAAAAACCGCCCCCTGATGAACCCAAACCAACACCATCTAATGTTG
AAGTTGCATCTCCTCGTAAGGCAGTTACTGAAGATGCTGGAGACCTACTGGGATTAAATG
AAACAAATCCTGATGCATCAGCAATAGAGGAAAGCAATGCATTAGCCTTGGCCATTGTTC
CGTCTGATTATACTACTTCCAGCGGTTCTGGTATGGTGCAAGAAAAAGGATTCGATCCAT
CAGGATGGGAACTTGCCCTTGTTACTACTCCTAGTAACACCAATTCATCTATGGTTGAAA
GCCAGTTGGGCGGTGGTTTTGACAAGCTCACATTAGATAGTCTCTATGATGAGGCATCAT
ATAGGCAGGGACAGCAGCAGCAGCAGCAGCAGCAGCAATTCTATGGAGCGCCAGCTCCAA
ATCCTTTCTTGTCAGCTGATCCATTCATGATGTCGAACCGAGTAGCTGCCCCTCCGTCTG
TTCAAATGGCTGCCATGGCTCGGCAGCAGCAACAGATGCCCTTGATGGCGCCGCCAAATC
CCTTTTTTCAGCCTGTCCCCCAGCAGCATATGGGCATTGGGGCTGCACAAAACCCCTTCG
GTGATGTTGGTTTTGGAGCTTTCCCAGCGAACAACACTCAACACCAGAGCAATCCGTTCG
GATCACAACTGCTGTAATGCGAGGAATGCCTGTATCTTCT
>Contig45
CGAATAGGAAAGAGAAAGGGATTTCGCGGAAGATGTCTGGACGCGGGAAGGGAGGCAAGG
GTTTGGGGAAGGGCGGCGCGAAGCGTCACCGCAAGGTCCTCCGCGACAACATCCAGGGCA
TCACCAAGCCCGCGATCCGGCGTCTGGCGAGGCGTGGCGGCGTGAAGCGCATCAGCGGTC
TCATCTACGAAGAGACGAGAGGCGTGCTCAAGATCTTCCTGGAGAACGTCATCCGCGATG
CCGTCACCTACACGGAGCACGCCCGACGCAAGACCGTCACGGCCATGGACGTCGTGTATG
CCCTCAAGCGTCAGGGCCGTACCCTCTACGGCTTCGGTGGTTAGGGTTAGGAGAATAGTA
TTACTTTAGCCTAGGATTTTTCTACTTTAGAATTGGGGGCTACGGTTTGATCGAGATGGC
ATGTTATTGTGGGGCAATCGAATGAATCTGCTAGAATTAGGGAGTCGGACGATGTAATCT
TGTGGAGAAATTAATGATTGAAATCGTTTTACG
>Contig46
CGCCCATTTCCCACCCTTTTCACAAACCTTAGTTGGAGTTAGCGAGTTAAAAGTTCTCAT
ACTACTAAACCATGGCTCGCTGCGGTGCTCCTCTGGCCACGGTGGTGGTCCTCGCCGTGC
TGCTGGTGGCGGCACCGTACACGGCGCATGCCATCACCTGCGGCCAGGTGGTGTCCTACC
TGACCCCATGCATCTCCTACGCCCGCAGCGGTGGGCAGGTCCCCGCCGGGTGCTGCAGTG
GAGTGAAGGGACTCGTCGCGGCGGCGAGGACCACCGCTGACCGCCGGACGGCATGCACCT
GCCTCAAGAACACCGCCGCTGGTTTGTCCGGCCTCAAGCCCGGCCTCATCTCCGGTATCC
CCGGCAAGTGCGGCGTCCGCGTTCCCTACGCCATCAGCCCCTCCACCGACTGCTCTAGGG
TGAGCTAAGCTCTTCGTGAGAGGGCTTGCTCCATAGTAGCTACTGTGTACTGCACTCTGG
TGGCGAGTGAGAATAAGGTGGAAGCTGTTGTACACCAATCTTTATGGTGTTGGAGTGGTC
CGCCATCATCTTATGCTTTTCTTTTCGTGTACCGTTGTAACATGTCGCATGTCGGCAACC
ATAGCTGTGGGATTATTGTGTCTTCTATCACGGTTATCTTCGATGAATATTTATATGAGT
TGCTTGTCTTCCGGTACCACT
>Contig47
AGAGAGACAGCGACCAAGATAAGGAGATACAGCGATGGCGGAAGAGGGAGCGGTGATCGC
TTGCCACACCGTGGACGAATGGACCCAGCAGCTCCAACAAGGCAATGAATCCAAGAAGCT
GGTGGTCATCGACTTTACTGCTTCATGGTGTGCACCTTGCCGCATGATTGCCCCAATTTT
TGCCGAGCTGGCTAGGAAGTTCCCTGGCGTGCTTTTTCTGAAGGTGGATGTTGATGAGCT
CAAGTCGGTTGCCCAGGACTGGGCAATAGAAGCAATGCCAACTTTCGTATTCCTGAAAGA
GGGAACTATTGTGGACAAGCTCGTTGGTGCTCACAAAGATGATCTGCCAAAGAAGATCGA
GCTGCACATGCCCAAGTGAGGGCTGCCCCCCATGCTTGCTGAAGTATCATCTATGCGTAG
TATGTCCTGCATATAGGGTCTTGGGTGTGGTTAATAAACATTTTATAGAATCTTGGATGT
TTTGAGATTCGGATATTGATGAAGTTGCTGTGTGGTTTATGTATCTTGGATGTTTTGAGC
TTCGGATATTAATGGAGTTGCTGTGTGGTTGATGATGTGCAAAAN
>Contig48
CGAATAAGTGATGATGATGTTTTCCTATGAGAACTTGATGATGCAGTGTTGATTGCAGCC
AAAGCTTGTGCTAGTAAACTCGCAGCATGCAAGATTTTTGTAGGCACCGAATGTATTATC
CCATATAATAAATTCCATGGATGGCTTGACATTAAAGTGCATCCTTCCC
>Contig49
GTCTGATGATGAGTTCTTCACCAACCATGTGGTTAAAGGATTCTATAAAAATTATGTCAG
GACTGTGCTTACAAGAGTTAACACAATTACTGGAGTTGCTTACAAGAATGACCCATCAAT
CTTTGCATGAGAGCTTATGAATGAGCCAAGATGCCTATCACATCCATCAGGATGGACCAT
TCATACATGGATCACGGAGATGGCTGCCTTTGTGAAGTCTGTAGACAGTAACCACTTGCT
GGAAGCCGGTCTTGAGGGATTTTATGGAGCATCATCAAAACATCTGCAATTCAATCCAGG
TTTTCAAGTGGGAACAGATTTCATATCCAACAATCAGATTCCTGGCATCGATTTCGCCAC
CGTTCATTCCTATCCCGACCAATGGTTGTCTAGTTCAAATGATCATATGCAACTTGCTTT
CCTGAACAGATGGCTTGACTCCCACATCCATGATGCGAGCAATATCCTCAGAAAGCCATT
GCTCCTAACCGAGTTCGGAAAATCCTGGAAGGATCCTGGCTTCAGCAGCTCCCAGAGGGA
TGCATTGTTTAATACAGTGTATTCTAAAATCTATTGGTCAGCAAGAACAGGGGGTGCGAC
TGCAGGTGGCCTTTTCTGGCAACTCCTGACTGAAGGAATGGATTCATTTAGAGATGGTTA
TGAAATTATTCTAAGTGAGACACCTTCCACAGCCAAAATGATCACTGCATACTGCCGTAT
ACTTCACTATTGGGGAAAGCTGTATGCTAGAATGCAAAACATCAAGCAACTGGACCGGGC
TAAGGCTATGAGAAGGAAGCATTGGCACG
>Contig50
AACTAGTCGTGGGTGCAGACCTCAACCAAATGTTTGATGGGTTTCCATCTCGTGACGAGG
ATGATGTGGAGCTACGCCAATCTTCCTCCAGCGATTCCGACGAGGAGTCACCTCTATCGG
ATTTCAGAGAGGAGGAAGCTACTTCTCCAGGCTCTCCCCCTCCTCTGGCCAAGACGACCT
GCTTGCCACCAAAATTCGATGCAAAGGGGCCTCTCGACGAATTATCCTCCCATATGGCTC
AACTCCCTATCAAGAGAGGGTTATCCAAGTACTATCAAGGGAAGTCCCAGTCCTACTCAT
CCCTGTCCGATGTGAGATGCCTCGCGGATCTGCCTAAGAAAGAGACACCCTACAGAAGGA
AAATGAAGTCATGCAAGAGCTATGCACGAGGGCTGGATGGAAGCCCAGAATCTAATCTTG
ATCCGGGAACTTCCAGCAAGACCATTTCAAAGAAGACATCCGGAGGTTCCTGTGCTTCTT
CAATTGCAAGAAGTAGGAGCAAACCACCACCGATTTCTGTACCGAAGAATTTATGCCTTC
ACTAGATTAATTACATGATGATGAAAAAAGGGTGAAGAGTTTCATCGCTGGAATATCATT
AGATTGTACAGAGATGTATAATGAATGGAGCATGTACTGAGTTTCTTTGATCAAAG
>Contig51
CATGTTTGACAGCTTATCATCGATAAGCTTTAATGCGGTAGTTTATCACAGTTAAATTGC
TAACGCAGTCAGGCACCGTGTATGAAATCTAACAATGCGCTCATCGTCATCCTCGGCACC
GTCACCCTGGATGCTGTAGGCATAGGCTTGGTTATGCCGGTACTGCCGGGCCTCTTGCGG
GATATCGTCCATTCCGACAGCATCGCCAGTCACTATGGCGTGCTGCTAGCGCTATATGCG
TTGATGCAATTTCTATGCGCACCCGTTCTCGGAGCACTGTCCGACCGCTTTGGCCGCCGC
CCAGTCCTGCTCGCTTCGCTACTTGGAGCCACTATCGACTACGCGATCATGGCGACCACA
CCCGTCCTGTGGATCCTCTACGCCGGACGCATCGTGGCCGGCATCACCGGCGCCACAGGT
GCGGTTGCTGGCGCCTATATCGCCGACATCACCGATGGGGAAGATCGGGCTCGCCACTTC
GGGCTCATGAGCGCTTGTTTCGGCGTGGGTATGGTGGCAGGCCCCGTGGCCGGGGGACTG
TTGGGCGCCATCTCCTTGCATGCACCATTCCTTGCGGCGGCGGTGCTCAACGGCCTCAAC
CTACTACTGGGCTGCTTCCTAATGCAGGAGTCGCATAAGGGAGAGCG
>Contig52
GCAAGTCGGAAGGGGCAGGGAAAGGTAGAGAGAGAAGGAGAGATGAGGAAGTTCGATCCG
TGGCCGGTATTCTTCAGGAGGGAGTTTAACCGCAACTGGCCTTTCCTCGTCGGCTTCGCC
ATCACCGGCGCCTTCATCGTCAAGCTCACTGCCGGCCTCACTGAGGAGGACGCCAAGAAC
TCTCGCTTCGTTCAGGAGCACAACAGGTGAACATTTGCTGATTTGGTGGCTGATTTGAGC
TTCTTTCCATGATGAGGCTGGCCAATTTCCTTGATGTTTTGCATAAAAATTAAACATGGT
CTAAGTGCTTTGTTTTGAAAACTTCTTAGTATTTTTGAATTGAGAATAAAAGACTGATGC
CTGGTATATGGACCAGCTCCTTGAAGATTTTTATTGTAAGTCCAGAGTTTTAAAACTACT
ATTTAGTTTAACAGTCATCTGTGCGTGTGTATGTCTTGTAACAAAGTGGCTTAGGTCTCC
TTTATCTATGGAGATTTACCTATCATATTATTGGCATGCT
>Contig53
CAAATCCCTAATCTTCGAATTCGAAACCCTAACCTTCTCTCTCATTGGTGGAGATGGCAA
GAACCAAGCAGACAGCCAGGAAGTCGACCGGAGGCAAGGCCCCCCGGAAGCAGCTGGCGA
CCAAGGCGGCCCGGAAGTCGGCTCCGGCTACCGGCGGTGTGAAGAAGCCCCACCGCTTCC
GCCCCGGCACGGTGGCGCTCCGGGAGATCCGGAAGTACCAGAAGAGCACGGAGCTTCTCA
TCCGCAAGCTCCCGTTCCAGCGCCTCGTCCGGGAAATCGCCCAGGACTTCAAGACCGACC
TCCGCTTCCAGAGCTCCGCCGTCGCTGCCCTCCAGGAGGCCGCCGAGGCCTACCTTGTTG
GTCTCTTCGAGGATACCAACCTCTGCGCCATCCACGCCAAGCGCGTCACCATCATGCCCA
AGGATATCCAGCTTGCCCGTCGGATCCGTGGTGAGCGGACTTGATCTCCGTTCCCTCTTG
ATGCTCTCTAGCTTTTTTAGGTCTCTTTCCATGTAATTTTTCTTTCACTTCTTATTGTTT
CCTTCTGGGTTGCTTAAAATGTGAACTGGCGGTGATCTGTTTGTAGAAATGATGCGAAGG
AAGTGGGTGTATGTTCAGTTC
>Contig54
AGAGCTTAGAGAATAACGTATCTGGATCCCCTTTTATAGGCAGAGGGGGCAACGGATTGA
TGGTGACACCTGCAACCGTCTGGTAGTGGGCCGCCCACGGTCAGGGAAATTAATTGCGGA
GAGTGGTGGGGTAGACTCGTGGCTGTTGTCATAGTCTGCCACGTATGGCCTGTTGCGGAT
AGTGGGGCGGCGTCCGTTGCCGCTAGCTGTCAGTGAGTAGTGGGATCGTGCAGCACCTGC
CGCAGGGAGCGGGACAGAATCGTGGCCGTTTGCTACAGCCTGTCAGGGAGTAATGGGTCC
GCTGCTGGAGCCGCGTAGAATCCGCTGTAGGACCTGGAACAGGATCATGATTGTTGTCGC
GACCTGCCGAGGGGGTGCGGATCTGTCGATTGAGGTTCGGTCGCGGTTGGAGTCCGGCCT
CCGTAGGAGCCCGGGCGGAACCGCTCTGATGTCGGAGGTGGAGCCCGGCTCCCGTAGGAG
TCCGGGCGGAGCCGTTTTGATGTCGGAGGTGGAGCCCGGCTCCCGTAGGAGTCCGGACGG
AGCCGTTCTGATGTCGGAGGTGGAGCGATCTCGTAGGAGCCCGGCTCCCGTAGGAGTCCG
GGCGGAGCTGCGCTGCAAACAAAGTCAAGGGTGAAGTCCAGCTCTGATAGGAGTCCGGAT
TGAGCTTACCAGCGATTGATATTGAGAGCGGAGCCTGGCTCCCGTAGGAGTCCGGACGGA
GCTGTTTTGATGTTGGCGGCGGAGCCCGGCTCCCGTAGGAGTCCGGGCGGAGCAGCGCTT
GCTGATGGCGGTGGAGCCCGGTTCCCGTAGGAGTCCGGGCGGAGCTGTGCTGAT
>Contig55
ATCCAAATTTTGGTGGCCTACTGCTAACAAGCAGTCCAACTTCCAGCAACTATTATTAAA
CCATTGAGCAGCCTTAAGGCCTTGCACGAAACGCTTAGATAACCTAATACATTGAAAACC
ATTCACAAGAAAAGCCCGTCCATCCTACCCACACACCCCACTCGTATCCACCACCACAGC
AACAAACAAACTTCCAAATTAAAGAAACAAAGAAAAGTTTTTCCCCACAATTTCTTACAT
CAAACGTCTTCCTCATTCCATGGGCATCCAACTCCCCATTCCCAGCCACCGCCGTTCAGC
CTCACTCCACCGCCACGGGCGCCACCGGCGACGCCGGCTCCACGTTGCCCATCGGCGACG
CCGGCGCCCAGTTCCCGAAGACCTTGGCGATCCTTTCAGTTGGGACCAGCGGCATGTACT
GTGCCAGCGCGTACCCCCGCTCCGCCGCGCTCCCCACCGCCCGGTTGTACTTGTCCGACC
AGTACGCCGCCGTGGGGACCACGATCTGCGCCACCTGGGGGAACAGCGGGAGCCGGTTCA
GCGACAGCCACGCCGCCACCGCGTACTTCTCCGCCACCGGCTCGCACTTCTTGTACAGCT
CCCAGGCCACCGGCTCGTAGCGCTTGCACGCCGCCCTCGCCATGCCAGCCGCCGTCGCCA
ACACCCCGGACCGCTGGACCTCGCCGACTACGGACCGCGCTACATCGGGCGCCCTCTGCG
CCGCCGTGTACGCCTGGGCCGACGCCGACTTCACCCGCGTTGGCACGTGCTGCTCTAGCT
CCTGAATCGAGTCGTCCACCTTGCGATCGACGTATTTGAGGAGCTCGAGGGGGACGTCAT
GGAACTTATCGTAGACGGGACCGATGACGGTCTTAACGGTGCCCTCCACGGTGTGGACGC
CGGACTTCAGCGGGCCAGAGTTCTCCTTGGCGAAGTCGTAGAGGCTCGCCAAGTGCATCA
CCGCCTGCATCGCCGCCACATGCACGAAATCCAGGTACTTGAGCTTCGGCACCTCATGCT
CCTGGCTGATCTCATCGGATCGGCGGTTAGATTCAGCCATCTTCCAGCGACGCGATCGAT
CTGAAAAGAAGACCAAGACCTAGCAAAATAGAGAGAGAGAGAGCAGCGACAAATGGAAAG
GCGAATCTAAACACAAACCCAC
>Contig56
CAAAAAGACACACCAGAAACAAACCATGGTGTCATCCAACACTCACATCAAGATAAAAAA
AAGGAAGAAAAGACAAACGAGAGAGAGAGAGAGGGGTCGCAACTCTCAAGAAGGCCCGGT
TTTACAAGCGGTGCCGCCCTGGAGGACGCTGGTGGGCGAGAAGCCAAGCCTGGGAGGTGA
CACGTTGTTGCTGCCGCCGCTGCTGCTACTGCTGGAGTTGGTGGTGGGCATCAAATGGAG
CCCACCGCCGGACGGGATGGCGATAGAGAGATAGGTGGTGGTGGGGATGGTGTTGCTACC
ATTGTTGTTGGCTTCGACTTGCAATGTGGTGGTGGCCGTGGAGGCGGCGGCGGCGGTTGC
TCCAGCTCCTGCTTCCACAGGCTTTCTTGAACGGTTGCGGCCGCGGTGCATGTGGCGCTC
ACAGTACTTCTGGTCGGGGACGACATCCCGGGAGCACCGCCACTTCTTGCCGTCGGTTCT
CCGGCACCGCCCGGGCTCCGGCTCCATGCTATTCCTGTAGTCGAAACACAAGCTCCCGTA
CCCCATGAAAGAGGGGTAGTGGTGGGGGCCGTAGGAGGAGGCGGCGACACTCTTCCAGAT
GGGGAGGACGAGGTGTAGCGGGACGGGGACGCCCGCCACCATGTATTTGTAGATGAGCGC
TTGGTGCTCCAGCTCTTGCAGCTGCATAAAAGTGAAAGCCGGCCTGCTGTAACCACCCCC
CAGCCCCAGTCTCAGCCCCAGCCCCAGCCCCAGCGGCGATGGAGCCGCCATCGTCACCAC
CCCTGAGGCATCTGATGAAAGGCGAGGGATTTTGG
>Contig57
GAAAGCTACAAACGACTCCCAGGGATTACTCAATTACCGTCAAACAAGTGCAACGTACAC
ACAACTGATGCCCAGCCACGCACCAATTTATTCAGACACTACGCACTCAGAGACCGCACA
ATGTTCGCATGCACATACAACCTAGATGTTTAAAGAGCTTTCATGCTAAGATTACCCTCT
CAAAATATCACAATGGCTGTAGGCTATCTATCAAAATCTATTGCCATTTCTCAATTGCCA
GTTTGTCGCAATTCTGGACGCACAAAATCTGCATCAGGTGGCACAGATATATCAACAGTT
GGCCTCAACTCTGCACAGACTTCAATAGCACCATGCACTGGATCGGAAAAGAAGTTGCTG
AGTAGGTCCTGATTGATAGGAGCGTTCTTGTCGACAGCTACTAATGCTTGCTGAGTAAGG
ATATAATCAAAACGCGGAGCCCACTTTCTTGACCCCAGGCGCGCGGTTGTGGAACAGTTG
TCCACCATGAATGACACCCCGCGAGCATGCATGAAAGGATTTAGGGAATCCACTGACTCG
ATCACACTCTCATTAATGATCTCTGAGTAAGAATGTCCCTTCTTTCTTAGGACCTCAATC
TGAGCCATCATTAGAGCCACATAAACCCCAGCAGTAAACGGGTGCAAGGGGCCCAAGTCA
CCCTCAGGTCGANCCGCACGGACT
>Contig58
CACAGATGCAGAAGCAGACAGCACAAAGGGTCTCTCAACAAATCCTTGAGCAAGTCTCAA
TCGTGCGATTCTCAATCTAAGGGATCTGTTTCATCCTCTAGGGGCACAATGAAAGTTGAC
CTGAGCAAGCTAGAAACAACAGCATTATGGAGATATTGGCGTCACTTCAATCTTGTGGCT
GCAAGTCCTAACCCGTCCAAGGAGCAGCTAATTGAAGCAGTTCAGAGGCATTTCATGTCA
CAGCAATTGGATGAGTTGCAGGTTATTGTAGGGTTTGTGCAAGCTGCAAAGAGACTCAAA
ACTGTCTGCAATTGACCTGGTGAGAAGCTTGCCATTTCAATGCTAACAGATTGGAAGTAA
GGCTTTCGTTGTCTGTAGCTATACTATGTAACATATGTATCCTGGTTGTTGGTTACCGGA
ACAGCTTGGGTAACTGGTTTTTTCATAACTAGAGGTTACTGTTAGTCCTGTAATGTAGAT
ATATACTGTTAAAGACCTTGAAGCCATTGTGGCTTTTGAGATTGCCAATGCTGCACTGCT
GACTGTTTTGGGAGGAAATGCCATCTGTTTTACAGGGGCGCGGCCAGAACCGAAATC
>Contig59
CTGATGTGCATGATCTAACTGGATCAGTTTCTATGTGCACATCCACGATTATGGTACAAC
ATCTATTGGCCGCAGCTGATAGATATGGACTGGAACGTCTAAAACTGTTATGTGAAGCAA
AACTGTGTGAAGAAGTCACTGCTGATACTGTAGCAACAACCTTGGCCCTGGCAGAGCAAC
ACCAATGTGCTCAATTGAAGGCTGTCTGCTTAAAATTTACAGCAGCTCGAGAAAACTTGG
GAGCTGTGATGCAGACTGAAGGGTTCAATTACTTGGAGGCGACGTGCCCATCTTTGCTGT
CAGACTTGTTGGCAACTGTTGCTGTGGTAGATGACGACTCTAGTCCTATCAGCAGGAAGA
GGAGCGGTAGCAGTAACATAGGGCTCAATTTAATGGACAGTGTTGATTTGAATGGGAGGC
GTATGAAGAGGCGGATGTAGCTTGCAATTGATCTTAGGATAGTCCGTAAGTATTGTAGCG
TCTTGCTGCTTCCTCCACAGACCTTATCTGGGTGTTCAGATCTGTACATTTGTGTAGTGA
AGTGGCATCACTGATTTGATTTGAACTTTAGTGGCTTATAAATAATTCATCCTTATTATC
AAGC
>Contig60
CTCGCTTAATTATTTTGTCCTTCTTCTCGTCGGATCTATCGGTCGGCCGGTGGCGGCGAT
GGCAGGAGCAAGGGAAGAGAACGTGTACATGGCGAAGCTGGCCGAGCAGGCGGAGCGGTA
TGAGGAGATGGTGGAGTTCATGGAGAAGGTCGCCGCGGCGGCGGCGGAGGGGGAGGAGCT
CACGGTGGAGGAGCGCAACCTCCTCTCGGTGGCCTACAAGAACGTCATCGGTGCCCGCCG
CGCCTCCTGGCGGATCGTGTCGTCGATCGAGCAGAAGGAGGAGAGCCGCGGCAACGAGGA
CCACGTCGCCGCCATCCGCGACTACCGGGGCAAGATCGAGACCGAGCTCACCAACATCTG
CAACGGGATCCTCAAGGTCCTCGACGCCAGCCTTATACCCTCCGCCTCGGTCTCCGAGTC
CAAGGTCTTCTACCTTAAGATGAAGGGCGACTACCACCGCTACCTCGCCGAGTTCAAGAC
CGGCTCCGCCCGCAAGGATGCCGCCGAGGGCACCCTCTCCGCCTACAAGTCCGCCCAGGA
TATTGCGGTGGCGGAGCTGGCACCGACGCACCCGATCCGGCTGGGGCTGTCGCTCAACTT
CTCGGTGTTTTACTACGAGATCTTAAACTCACCGGACCGGGCATGTGCTCTCGCGAAACA
GGCATTTGATGAAGCAATTGCAGAACTGGATACACTTGGCGAGGAATCTTACAAAGATAG
CACTCTTATCATGCAGCTCCTTCGAGATAATCTTACCTTGTGGACTTCAGACATGCAGGA
TGATGGGGTGGACGAGTTTAAAGAAGCACCCAAGCATGAGGGCGAACAGAAGTAGCTGGT
ATGAAATTGGTTCCTCAGTGCTGATCAAGGGTCCCTCTGATTGGTCGTACTTATAATATA
GGAGAGATATGGATATTACTTGTTTGTTAGCGGGTTTGATCTCTTGGTATTCCTTTTATC
ACCTATTTACTGACTCCTGAAATGTCATCCTGTTGTTGTTCCTTTTT
>Contig61
GGGGATAGTTTGAAAAATGTTTACAAGTCCTTTGTCAGTGGGTATCCCATCGTATCAATC
GAAGACCCGTTTGATCAGGATGATTGGACCCACTATGCAAAAATGACAGAGGAGATTGGA
GAGCAGGTGCAGATTGTTGGAGACGATCTTCTTGTCACCAACCCAACGCGTGTTGCCAAG
GCAATTAAGGAAAAGACATGCAATGCCCTCCTTTTGAAGGTGAATCAGATAGGGTCTGTG
ACTGAGAGCATTGAAGCTGTAAAAATGTCTAAACGTGCTGGCTGGGGTGTAATGACAAGC
CACCGAAGTGGTGAAACGGAGGATACTTTCATTGCTGACCTTGCAGTTGGTTTGGCCACG
GGCCAAATCAAGACCGGAGCTCCATGCCGTTCTGAACGCCTTGCCAAGTATAATCAGTTG
CTCAGGATTGAGGAGGAGCTTGGTGCTGCAGCAGTCTATGCAGGAGCAAAGTTCCGTGCT
CCTGTAGAGCCTTATTAGGAATGCGACACTGTTTTCTGCACATGTAGAGCTTTCTGGGAA
CATGATAGCCGTCGTCTGAAGCTGCTTTTAGGATGCATAAATTTTGTTGATGAGTGTGAT
GCTCTTTGTTTTTGCTAAAACTTCGTCGTTTTGCCCTGATGCGAGAAATAAGTTCTAGTT
TTGTCGTTGCAGTTATATCTGTGGAACGGTAAGTTTAGTGTTTCAATCTATGTATTTTAT
TTTGGATTCCGCTGCTTCAGGCGCTGATTGCTTTGTCGTTATCAATGAATATACCTATGA
TTCCAGTC
>Contig62
CGGAGATGTACACCAGGGTGCTGACGATTTGCCCCAACCACTGGCAGGCGCAGCTGAACA
AGGCGGTGTCACTGCTAGGGGCTGGGGAGGCTGAGGAGGCCAGAAAGGCACTTAAGGAGG
CCTTCAAGATGACAAAGAGGGTGGAGCTCTATGATGCAATTGCCCACCTCAAGAAGCTGA
AGAAGAAGGACAAGAAGAAGAAGAAGAAGCCACTGCCTGATGGGAATGGAGATGAGTCTT
TTCTCTTGGTGGATCCTTCCAAGTTCAGGATGGTGGGGTTGGAGTCTGTGGTGAGACAGG
ATTTGGCTGATGCACTGGAAATCAGAGCCTTCCAAAAGCTCACAAGGTTAAGCTGCTGCA
ATGTGGATCTTTTGAAGAAGGAATTGAATCAGAATGATGTCCCTATATCTTATTCTGGTA
GCCGTGCTCCTGAGAAATCTATTCACAGGGTTGCCTTGGAAAGAATTGTCCACAAGACGC
TTCATTTTCTCAAAGGTGAGATGTTCGAAGAGGCGTTCAAAGCAATCAATGAGAAGGTTC
TCTCCGTCATGGTTGCTTCCGCCTCTGCCCGGGTGGATTTGGGCATGTTCTTTGCTGTTC
TCGCTCCGATCTGCTCGGGTCCTGCCGGCAAGCGGAAAAGAGTGGCCTTTGATGCACTTT
TATGGCGGCCTAACAACGAATACAGGGCCGAAATCAGAAGATGTGATGCAGTTGCTTATA
TTAAGCTGCTGAGGGCTGTTTATATCCCTTCACATGATTCTAGTGATATGATTGCAGTGC
ATGGCATGCCTGATGTCTCAAGGATCTCTTTCCGTGAGTTCGTCGAGATGTTTGATGATC
CAGACAGGGGTTTTGGCATATT
>Contig63
ATGGCTTCCTCCTCCTCCTCTTGTTCTAGCTTTCCGCTCATATCATTAACCTTCTACTCC
TTGCTCTTTCTTATCGTGGTCCAGCAGGTGGCGGCCCAGTACCCGGCCATGACGTTGACC
GTGGTCAACAACTGTCCTTTCACGGTGTGGCCGGCCGTCCAGCCCAACTCCGGCCACGAC
GTTCTCGAGAAGGGCGGCTTCGCCCTCTCGACTCTGACCCACCGGTCCTTCCCTGCCCCG
ACCCACCACTGGTCCGGCCGCATCTGGGGTCGGACTGGCTGCACCTTCTCCGGCGGCCGC
TTCTCCTGCGCCACCGGCGACTGCGGCGGCCGCCTCGAGTGCGGCGGCCTCGGCGGCGCC
GCCCCTGCCACCCTTGCCCAGATCACCCTCCACCACGGCGGCCGCCGCGACCTCTCCTCC
TACGGCGTCAGCCTCGTCGACGGCTTCAACGTGGGCATGACCGTCACCCCACACGAGGGC
AAGGGCCAGTGCCCCGTCGTCGGATGCCGCGCCGACCTCCTCGCCACGTGTCCCGACGTG
CTCCAGGTGCGGGCACCGGTGGGGGGCCATGTGATTGGGTGTAAGAGTGGGTGCCAGGCC
TTCGGTACCGACGAGCTGTGCTGCCGGAACAAGTACAACAACCCTCGCACGTGCCGGGCG
TCGACATACTCGGAGTTCTTCAAGCATGCGTGCCCGGCTACGTTTACGTACGCTCACGAC
AGCCCCTCGCTCACCCATGACTGCGAGTCTCCCAAAGAGCTTAAGGTCATCTTTTGCCAC
TGATCCTGAATGCTGCTTTCATTTGTAGTCTCTTTCTCTCTGTTNGTAGGAACTTGTGGC
TCTTTTAACGTCTAGTAGCAGTCTCTATG
>Contig64
CTGGAACCTTCCCCATCCTTCTCCAAACAAAGGGCAAAGCCCGAAACAAATCGTCGTATC
TGCATCTATTCTTCCATCTTCCACCGAAAGAGTTGCGACGCGAGAGGAGGAGGAGAAGAA
GAATTGGAGCAATGGCGGAAGAGCAGCAGCTGAGGCAGGACCTGGAGGAGCTTAGGCATC
TTGAGTCCATCGCCAAAAGGCCTCGCGTCCTCTCCCTCCTCTCTTCCGAGATCCGTAACC
TCGACGCCACGTTGTCTAAAGTCATTGCGGCAGTTGCAGCAGCAGCAGCACAGCCTGGGG
CTTCTGCGGAAAAGGCTCCTGCTGCTGCCAGCGCGTTGAATTATGTTACTCTCGGATCGT
TTAGCTGGGACCAAGACAATGACAAGATCAAGCTCTATCTGTTGCTTGAAGGTGTACAAG
AAGGGAAGATGGAGACTGTGTTCAAGCCAGTGTCAGTGGACATCAAATTTCATGATGTCC
AAGGGAAAAATTATCGATTCTCTATACTGAAATTAAACAAAGAAATAGTTCCTGAGAAAT
GTAAAGTGGTGGTTAAGCCGACGAAAGTTATTGTCACACTGTCCAAAGCTTCCAAAGGAA
ACTGGTTAGACCTGCACTTCAAGGAGGACAAGCTAAAGCCAAGTTTAGACAAAGATAAAG
ACCCGATGGCAGGAATTATGGATTTGATGAAGAACATGTACGAGGAAGGTGATGATGAAA
TGAAACGAACAATTGCTAAAGCTTGGTCTGATGCAAGATCTGGGAAGACAGCTGACTCGT
TAAGAGGCTACCCTTGATCATTTGGTTGTAGATTGTGATCTTCATGTATTTTGTGAATGA
TGTTGAGAACACAAACTATTACTAAT
>Contig65
CAAGAAACCCTGTCCCGCTTCTCTCGTTGTTTTGCCTCGGTTCCGTCGTTCGCGAGGAGG
AGCGATGTCTAGGGTTTTTGGAGGTTGCCGGGCTCTGATGGGGGCCAGGGCCGCGACGAA
GGTGGCGGCCGCCCCAGCGGCGGACGCGTCGGTGGCGAAGCCCAAGAACACCGTGGGCAT
CCTGAAGCCGCTGCCCGTCTCCCCAGCCATGAGGAAGTTCGTCGGCTCCCCGGAGATCTC
GCGCGCCGAGGTGGTCAAGAAGATATGGGAGCATATCAAGCTCAACCAGCTCCAGAATCC
AACTAACAAAAGGGAGATTCACTGTGATGAGAAACTGAAGACCATATTTGATGGGAGGGA
CAAAGTGGGGATGTTGGAGATTGCAAGATTGATCGCCCCTCATTTTCTGAAATCTGGCTG
AACTATCAGAAACAATATGTAGTTGTTCTTTTGTGATCTATGTCCAGGTCGTTCCAACAG
TCAATGTGGTCTTATATAATTTGGACTTTGCTTGTTCTAACCAGGATTGAGTTGAATTCA
CTACCATCTATGTACAAATTTGGCAGCTTTTATGTGTCTTTTCTCTGCTTAAATATTATG
ATTCCAACTTTTGTTTATATTGCTATAATTGCTCAGC
>Contig66
CTTCGATTGCGTCTAGGGTTTCAGGATCTCCTTCCGGCTCGCGGGAAGATGACGAAGCGT
ACGAAGAAGGCAGGAATTGTCGGGAAATACGGCACCCGATATGGTGCAAGTCTGAGGAAG
CAGATCAAGAAAATGGAGGTCAGCCAACATGCAAAGTACTTCTGCGAGTTTTGTGGCAAG
TATGCTGTTAAAAGGAAAGCTGTTGGGATTTGGGGATGCAAGGATTGTGGCAAAGTGAAA
GCTGGTGGTGCCTATACACTGAACACTGCTAGTGCCGTAACTGTTCGGAGCACAATCAGG
AGGCTGCGGGAGCAGACAGAGAGTTGAAAAGCCCATACAGCTATTATTCAGGAATATTAT
TCAGTAATTTCAGTTCAAGATGAACATTCGAACCAGAGACTGATTTTAGTTTGCTGCTTT
TGTGTGGTTGTTCTGAAGCTTAATTTTTTGAAAGAGATAAATTCCTTGCTTT
>Contig67
ATTGAATCAGCGGTCAATCAAAGCATCAAATCAAGGCATCAAATCAGATCATCACATCAA
CGGGAGGAGGAGAAAAGAAAGAAATTCCCTTCGCCAGGGATCTCCTTCGGTTGGTCAATC
AAATCAGGAGCAGCGCAGCAGCAGAAGAGAGGGAGCAGCATGTCATCCTCCTCAGCCGCC
TTTTCTTTGGACCACCTCTCCCCACCCCCCTCCGAGCAGCTCTGCTACGTCCACTGCAAC
TTTTGCGACACCGTCCTCGCGGTGAGTGTTCCCTGCAGCAGTTTGTTCAAGACGGTGACG
GTGAGGTGCGGCCACTGCACCAACCTCCTCTCCGTCAACATGCGGGGGCTGCTCCTCCCT
GCCGCCAACCAGCTCGGCCTTGGCCACCCCTTCCTGGCTCCCTCCCACCACAACATCTTG
GATGAGATACCTTCTCCACCACCAAGCTTGCTGATGGATCAGCCCATCCTCAACAACAAT
AACAGCAATGCCAACCATAACCACAACCACAACACGATGGCGCCTGTCAAGGGGACCGAA
GAAGAGCTCCCTCAGACTCCAGTTGTCAACAGACCTCCAGAGAAGAGGCAGAGAGTTCCC
TCAGCATACAACCGATTTATCAAGGACGAAATCCAACGCATCAAAGCTGGGAATCCGGAC
ATCACTCACAGAGAGGCCTTCAGCGCCGCTGCTAAGAACTGGGCCCATTTCCCCCACATC
CATTTCGGCCTGATGCCTGATCAGGGCCTGAAGAAGAACAGCGTCCGCCAGCAGGAGGGA
GAGGACGTTCTTCTCAAGGACGGTTTCTACGCCGCCGCGGCAGCGAACATGGGCGTCACT
CCGTTCTAGGCGGCAAGGACGCTGCCTGTGGCTGGTTCTAGGGTTTCGTTGCGCTCGTGC
TGCTGCTACTGCTGCCACTACTGTTAGGGTTTCCTCTTTCTTTCCTAGCTTTATTATGTG
GAAAGGAACTGTTAACAGCCTTTATTTCTAGGGTTTCTCTTTCTTTCGTTTCTTCTCTCT
TCTTGGTTTCAATGTCGAGTAAAGGAGGGGCTGTGTGCTGTGAAAAAGGTTGAGAACGCC
TGTGGGAAAGGTCGGTATGCTGCCTTATATTCCAAACGTGTTGTTATGGACAAATATCTC
TTTGAAACTACTTAGTAGTCTACCGTTCCCATT
>Contig68
GGGGAGCGATCCTTTGGTTGTAGCCGTTCCGGTGTCCCTGCGGAGGAGGATTAGGGTTTC
GTCAGGACGATGGCGGAGCACTCGGAGGAGGCGAGCTCGAAGCCGGAGTCTCTGATGGAG
AAGATCGCCGAGAAGCTTCACGGCGATGACTCGTCGTCGTCGTCCGATTCCGACAACGAG
AAATCGGAGTCGTCCGCGTCCTCCGTGAAGGCCAAGATCTACCGCCTCTTCGGGCGGGAG
GAGCCCGTCCACAAGGTGCTTGGCGGCGGCAAGCCTGCTGATGTCTTCCTCTGGAGGAAC
AAGAAGATCTCCGCCGGCGTGCTTGGCGGGGCCACCGCCGTCTGGGTTCTGTTCGAGCTG
CTCGACTACCATCTGCTGACTCTGGTCGGCCACTGCCTCGTTCTCTCGCTGGCCATCCTC
TTCCTCTGGTCCAATGCAAGCACCTTCATCAACAAGATTCCGCCACACATACCTGAGGTG
AGCATTCCTGAAGACGTGGCTATCAATGTTGCGCTTTCTCTGAGGTATGAGATTAACAGG
GCCTTTGCTGTTCTGAGAGACATTGCATCAGGGAGGGACCTGAAGAAGTTCCTTGCTGTG
ATTGCTGGACTTTGGGTTCTTTCAATCCTTGGGAGCTGCTGCAATTTCTTGACCTTGTTC
TATATCTTGTTTGTGACGTTGCACACCGTGCCAGTTCTGTATGAGAAGTATGAGGACAAG
GTTGACTCATTTGCAGAGAAGGCAATGGCAGAAATCAAGAAGCAGTATGTCGTGTTTGAT
GCAAAGGTTCTAAGTAAGATTCCCAGGGGCCCATTGAAAGATAAGAAGCAGTAGAACGAA
GAAGGCAATCTGAGGTTGTAGAAGGTTTGCACTCTGCGGTCAGATGTGGTTTTTCTGGGC
AATGTTGTGACTGTTAATCCTTTGTCGGTTAGGACATTTCTTTACATCTTATTTTATGAA
GTGTTTGGGTTCTCAATTTGGATGAATCTGGCATGTCTAAATTGTACTGATTCCAAGTTT
TTGTGTTATGGATTGTTATTATATATGCATGGAGTGTGTGCCCTTGCCTGCACACGTCTT
TTGTTGAC
>Contig69
CCTCTCTTCACATAGGGTTAGGTTTTCAGTTCGAGCTTCTCTCTGATCTCCCAGTCTCAC
CTCCTGGTCTCCTTCCAGGGCTACGATGGGAGAGAGGCAGATCGCGCTGCGGCTTCTCCT
GCTCTTTATTGCGTCCTTTGTGCTCCAGATTTGGGCTTCCGATCCTTTGTTCTATGAATC
GTTCGATGAGACCTTCGAGGGGCGGTGGATCCTGTCCGGCAAGGAGGATTACCAAGGTGC
CTGGAAACATTCCAAGAGTGAGGGACATGAAGACTATGGGCTTCTTGTGAGTGAGAAGGC
AAGGAAGTATGCAATAGTTAAAGAACTTGATGAGCCAATCACGCTTAAGGATGGAACCAT
TGTCCTGCACTACGAAACTCGACTTCAGAATGGGCTTGAATGTGGAGGTGCATATCGCGA
AGTACCTACGTCCTCAGGACGGTGATTGGACTCCCAAGGAGTTTGATAATGAATCTCCCT
ATACTATTATGTTTGGACCTGACAAGTGTGGGTCCACAAATAAGGTGCATTTTATCTTTA
AGCACAAGAATCCTAAGAGTGGGCAGTTTGTTGAGCACCATCTCAAGTTCCCTCCATCTG
TCCCATCTGACAAACTCTCTCATGTCTATACTGCTATTTTGAAACCTGATAATGAGTTGA
GGATTTTGATTGACGGTGAGGAAAAGAAAAAAGCCAACTGGTTGGCTGCTGATGATTTTG
AGCCAGCACTTGTTCCTCCCCAGACTATTCCTGATCCTGATGATAAGAAGCCTGAGGACT
GGGATGAGAGGCCCAAGATTCCAGACCCAGATGCTGTG
>Contig70
GAATATATGACCAATGGAGGAGAGTTGGCTTACCAAAACCTTTGTGGGGAGATTACAGCA
GAGTTCAATGATTGTTCAAAACAGGTTCTAGAAATGGAATCACTGCTTTTGATGCCAGAT
CTCTATCGTGACGACCTTGCTGGCCTTCTAAGGGCTGTTCAGGAACAAGAAAAACAAAAA
CTGCATTTGACAGCGAGGATTCAGATCTTAAAGAAAGCCGGTCGACCCTCAGAGCGTCTG
GTGAGCCATGAGCACTGCCGGTTTGACCAGCCACAACAGCATGAGTGTGTGCATGTCCGC
AAGATAACAGAAGCTGCTGGAACTGAGGATGCTGAAGCTGATGCAGAGTATGATGGTGCT
CTCAAGGAAGCCATCCGTGGTGTCCAGGATGCAGTGACCAGCATAAATGATCATCTGGAG
GAGATCCGCTATGAGATTGAGGCTCTTGAATCAGTATAGTTGCTGGACTATGCATAATAA
ACTTAAATCCATCCGTCTCTGGCCTCACTGAATCTGGAAATGCTTCAGCTATATTTTAAG
TGCAGGCTTACGGAAGAATGTAGAGAAGGATGCATTTTCTTAAATACGAGTCTATGTGAT
TATAATATGATTGGTTTTCTGCAGATGAAAATGGCTATTGTACGTTAAACTTTGGCAAGA
CTAATACCCTGAAAATTC
>Contig71
CGATCAAAAGTAAAACCAGAATATTCCAATATATAGCTATTTGGTTTCACAAGCACTATG
AAATACAAAATATAAAAATTAGATCACAAGTGAAAAACATGTTTAGTTTGTAACGACCAT
AACCATCTTGTCAAGAGAACACTGGTGGACTGTGCACTAACGCAGGAGGCTAAGAAATTC
TAAACCTTAAAAATATAACCACCATGAGTAAACTAAAGGGCATCCATGTGCATTTTAGAG
GACAATTCAACTTTCATTCTCAATGGCGTCCAGGGCGAGACTTGTCAAATGCTCCCCACG
GACCCGAACGCCCGCCATACACAGGGGCCTTGTCGGCAACACCCGAATGAAGGTTGTAGC
TATCCCCAAATGATGAAGGGAAGGGTCCTTCAGGACTACCAAGTTTCTTCCCATAGGCTC
CACCCGCAGCCCGTGGCCTCCCATCAATGGTTGCTAAGTCAGCCCGCAGCTTTTCAATTT
CACGTGCCATGGATACCAAATTTTTCTCCATTCCTTGCCTTTGTTCCATTAACTCAATAT
TTTCCTTCTTCTCATACTCAAAAGCAGTCCTAGCACGCATAAGTTCCTGTCGCAGACCAT
CAATCTCACTCCTCAGAATGGCAATCTGTTTGTTATCAGCTTGTGCCCTTGTCAGTTCCT
GTTGACAAGTCTGGACCTGTCCAACAAGGTCTTGTCTCATGACATTCAGTTTTTGAATTT
CTGATCGAAGTTGTATTGCCTCGTTTCTTAAAAGTTCAGCTGCTCTAAGATCAGACTCTA
GCTTCAAGCCTTTCTCAATCAACTCTCT
>Contig72
ACAAACAACCAAATTCTCTTTTCACAAGAACATTCAGATATTGCTCAATTACAGACACCT
AATAAAGTTTTCGCAGGAGCGTTCAGAGATTCCAGTCAAAAAAAAGAACATTTAGCGATT
GCTAATGTAGTTCTTTGGGACAGGAATGAATCTGCAGCCCAGCTTGTACCTGACTGAAAG
CATGGACCATGGAAACATCGTATCCAACATAATGCTCTTGCATGACACGGAGTTCCTCTC
CGACACCCAGCTCATTATGCAATAATAAGATCTTCCCTGCAAACCGCAGGTTGAGCATGG
GGAACACTTTCGTTACAACAAAACCAACTGCAATTTAAAACAAGAACAACATTATAAAAG
GAAAGTTTTGTTCCATATGTTTAGCATTCATTTCACGATGCAGATCTTTATGACGGAAGC
AATGCCAATGCGGTGCAGAGCAACGACAGAATCGCCCGGTTTGCACAACTGCCTCTGCAT
AGCGGACTTCAGTGCAGCCTCCAGTATCACCTCTGTTGACTCTGAATCAGTAGCTTTGGC
AGAACCCTCTGCCAGCAGTGGGATAAGACCCCTGTGAACGAGGCTCAGCCTTGCCGGGCT
CTCATCACTGACGGTCCAATCAAATGAATCCGTAGTCAACACCGGGACCACCACCGAGAC
GATTGGAACTCTAGGTCGATACTTGGCCACTAGCTTGGCGGTAGTCCCACCACGCGTCAA
GACAACAATCAACACAGCCTTGGCCTTGTTAGCTGTGCGGACAGCTGAGGATGCAAGGCT
CTCCAATGGGCTCATGGGAAGAGGAGCAGACCTTATCATCTCCTTGAAGATGGCATCATA
GTCGAGGGAGGACTCTGCCTCGACACAAATCCGAGCCATGATTTTTACTGCCAGCTCAGG
GTAGGCTCCAGCTGCACTTTCGCCACTGAGCATGACACAGTCCGTGCCATCAAGAACAGC
ATTGGCAACGTCAGTGGCTTCAGCACGTGTTGGACGAGGGGACTTGATCATTGATTCAAG
CATTTGAGTGGCAGTGACTACAGGCTTACCCACAAGATTGCATTTGTAAATCATCATTTT
CTGAGCAAGGAAAATCTTCTCAACTGGTATCTCCATCCCAAGATCACCACGAGCAACCAT
GAAGAAATCAGTCTCCCTCAAGATATCATCAAAGTTGACCACTCCCTCCTGGTTTTCAAC
CTTTGACATTAACTTTATGCGTTTTGCGTAAGGCCCAAGAACTTCTCGAACATGAACAAG
ATCGGATCCCTTGCGCACAAATGACAATGCAATCATATCAATATTGTTGGGAACACCCCA
TCCCAAGATGTCTTCTTTATCTTTATCCGTCAATGTTGGGAGATCCTCGTGCCGAATTCG
GCACGAG
>Contig73
GTGATGCAAATGCTGAGGGACCGTGGTTATCTTGTTCTTGACCTTGAAATTAACATGAAC
AAGCGCCAGTTCCTAGAGAAGTTTGGTGAAGGTGTGAAGCGGGAGGACCTGGTTATCAAC
AAGGCCAAGAAGAATGATCCTGCGGATCAGATTTATGTTTTCTTTCCAAATGATGCAAAA
GTAGGCGTTAAACAAATAAAGCAATATGTTGAGCGGATGAAAGCAGAGAATGTTGTTAGA
GGAATATTAGTTGTTCAGCAAGCTCTGACTCCATTTGCAAGGCAATCACTGGCAGAAGTG
TCTCACAAGTATATGTTGGAGGTTTTTCAGGATTCTGAGCTTTTGGTCAACATTAAGGAG
CATGTACTTGTTCCTGAGCATCAGGTGCTAACGGCTGAGGAAAAGAAAACGTTATTGGAG
CGTTATACTCTAAAAGAAACTCAGCTTCCTCGAATTCAAGTTACTGATCCGATAGCCAGA
TACTATGGCCTGAAGCGTGGACAAGTGGTCAAGATCATCCGACCCAGTGAGACTGCAGGC
AGATATGTGACATATCGATATGTTGTATGAGTCATGCCATAGCTAGAAATCCTCTGGTGA
TGCTCCTGGTGGTAAACCCAAGCTAAAGACTTGTAATATGTAGCTATTTGTGTGCTCTAG
CTTGATGATGTTTAAATTATGCTGTAGAATCTTCTTTTCCCTCCTATGGTAGTAATTGAA
GTCATGTACTTTGTTTGCTGTCGTANACCTAAATGTAGTTTGTCCATCAT
>Contig74
CACGTTTCTACTGGAGTTGTTGGTACATATGGTTATGCCGCACCTGAGTATGTGATGACA
GGTCACTTGACATCTAAGAGTGATGTCTACAGTTTCGGTGTTGTGTTACTTGAGATTTTA
ACCGGTCGAAGATCTATGGACAAAAAGCGACCTAATGGGGAACAAAATCTTGTGGCATGG
GCTAGACCATATTTAGGGGATAGGCGAAGGCTTTACCAACGTCGTAGATCCTCGCCTGGA
GCTTAACTATTCGATTAAAGGAGTGCAGAAGGTTGCTCAGATAGCCTTCCACTGCCTCAG
CAGGGATCCCAAAACACGCCCTTCAATGGATGAGGTTGTGAAGGATCTCATACCACTGCA
AGATCTAAATGACGTGGCTTCCTTGTCATTTCGATCTCGTTCATCTCACCGAGATTGCAG
TTTCAAGGTTTCCTGATTGCCAGATTTTCAACCTAATAAAGTGGATGAGAACTGAGCATT
AAGGCGAGCTGCACCTCAAATACTAGAAGACTAACTTATCTCCATTTAAAAGGTACTACG
AATGTTTTCTAAAGCTTGTTTTATCGAATTAGCCATGTCGTGTGTATGATCAAAGAAAAT
GACATATCATCACTCTCAAGTTGCACATATCGGAAGGGAAGACGTACGGATATCCACAAA
CAACTTGTTGGCCTAGAGAGACGAGAAATGGGCACTTCTGTGTATCAAGCTTGTATTAGG
TATCATATTTCTATGCCTGTTG
>Contig75
CCCTTGTGAAACTTTCTTTGCATCGAAGCAAAGAAAGGGACGGGGAGTGCTTGGAACTCG
AGATCTCCGCTCCAGAATAGAGGGAGAGAGAGAGAGAGAGAGAGAGATGGATCAGATACT
GAACAAGGTGGGGAGCTACTGGTTCAGCAAGAGGGCCAACAAGGAGATCTCTTCCGTCGG
CGACGACATCAATTCACTTTCTAGCAGCATTGAAGGAGGGGCAAAATGGTTGGTCAATAA
AATCAAAGGAAAGATGCAGAAACCCTTGCCTGATCTGCTGCGAGAGTATGATTTGCCAGC
GGGCCTCTTCCCTCGGGATGCCACCAACTATGAGTTCAACGAAGAGACAGGGAAGCTTAC
TGTGTTCATACCTTCCGTATGTGAGGTTGGTTACAAGGACTCCTCTGTCTTGCGTTTTTT
CACCAGTGTGACTGGATATCTAGAGAAGGGGAAGCTGGCGGACATCGACGGGATGAAGAC
CAAAATTTTGGTTTGGGCAAAAGTGACTGGCGTCACAACTGAAGGATCAAAGGTCAATTT
TACCTCCAGCGTGAAGAAAACCAGGAGCCGAGATGCTTATGAGGTCCTCAGAGATGGTAT
CAGAGTAGACAAGTGTTAAGTTGCTATTGAAATGGCTCTTTGTGGTGAACTACCCATGTG
AGCTAGGATTTGTGGCTGGGTTATCTATGAAAAGTGAAGCTTTTTAACTCACAAATGTAT
GACACTTATGATATTCACCC
>Contig76
GTGACTGTCTCCACTGGAATCACCTACGACCGACATAGCATCGAGACATGGTTCGAGGTC
GGGAACCAGACATGCCCGGTCACTAACAACGTGCTAAAGAGCGAAGAACTCATCCCCAAC
CACTCTTTAAGGAGGATGATACAAGATTGGTGTGTCGCAAATCGCTCGTTGGGCATCGAA
AGGATACCCACGCCGAGGATCCCGGTGACTCCGATCCAGGTATCGGAGCTGCTATCAGAG
ATTGCTTCAGCTAGCAGGCGGGGAGACCGTGCCCGGTGCCGAGAATTGGTGGCAAAGATC
AAAGCTCTGGGGAGGGAGAGCGAGCGGAACTGGCGGTGCATCGTCTCGGGTGGTGCTGGC
CGTGTCCTCTCTGCCTCTTTCAGTGAATTGGCTGCAGGATCTTTTGACAACTCAACCTCA
GGGGTATTGGAGGAGATCCTATCGGCGCTGGCTGCTTGCTTTCCTCTCGATGAGGAGGCT
CACTGGCACATCGGATCACCCGAGTCTCTGAATTCCTTGGTCTTGATACTAAATTGTGGA
GATTTGGCAGGAAGGCTTAACGCTGTCTTGATGCTGAAAGAGCTCGTCTCTTCGTTGGAT
GCCGACCGCATCAATGTCGTGGCAGATACCGATGGATTGATCGAAGCATTGGTCAAGCTT
ATCGAGAAGCCTATCTCACCTCAAACAACAAAGGCCTCCTTGGTGACTACCTTCTATCTG
GCTTCCTCGAGCGAGATGACGGCAGTGAAGTTTGTGGAGATGGGGTTAGTCTCCCTGCTT
CTAGAGATCCTCGTTGATTCAGATAAGAGCATGTGTGAAAAGGCTCTTGCAGTCCTTGAT
>Contig77
GGTTTCCGTTTCGCTGAAGCGATCGGATTGTTGCTCCCACCCTTGACCCTCCTCCAAAAA
GAAGACGAAGAAGCGATCGCATCGGAGCTAGGGTTTCGAAAAGGTCTATTGTATCCCTTC
TGGAATGGCGACGGAAAACAAGCCTGCGGCAGCTGAGGACGCGAAGATCGACCTCTTTGA
GGATGATGATGAGTTCGAGGAGTTCGAGATAGACCAAGAATGGGATGACAATGAAGAAGG
TAAAGAAGTCATGCAGCAGTGGGAGGATGATTGGGATGATGATGATGTCAATGATGACTT
CTCCCTACAGCTGAAGACAGAGCTCGAGAGTAACTCAGAGAAGAGTTAATTTCTTACCAT
GTTTACAGGGAGACGGTTATTATGCTCGATCTTGCAGTAGTCCTATCTTCCCTTTAGCTG
AGATATTAAAGAATGTAGTTCCTTGGCGTTCAATATTTGATTGTTGTGAAGACATAGTTA
TATATGATTAGATATTCTTGCCTTAATGTG
>Contig78
CTGCAGGTGCACTACTAGTCTATGATATCACCAGGAGGGAGACGTTTAACCATCTTGCAA
GCTGGTTAGAAGATGCAAGGCAGCATGCAAATGCTAATATGACAATTATGCTGATTGGAA
ACAAATGTGATCTGGCTCACAGAAGAGCTGTCAGCACTGAGGAAGGCGAGCAGTTTGCTA
AGGAGCATGGCTTGATCTTTATGGAGGCTTCTGCAAAAACAGCTCAGAATGTTGAGGAGG
CATTCATCAGCACAGCAGCAACAATATACAAGAAAATTCAAGATGGGGTCTTTGATGTAT
CAAATGAGTCTTACGGAATCAAAGTTGGATATGGAGGAATCCCAGGTCCAGCGGGAGGAA
GGGATGGCTCTTCTTCTCAAACTGGTGGCTGTTGCAGTTGAGCTCATTTCCTTCAGGTCC
GGCAGGAGGAAGAGAGATGGTTCCTTTTCTCAAGCTGGTTCATGTTGAAGAATGTTAATC
TGACGTATGATATTCCTTATTTGTTGTCTTTCTCCATCAGAACGATAGTCCTTTTCTCCC
CGCTTTGTCGTCTTCTCCTTGCATTTTCAGCGTTTGGATCCTAAGTAAATATTGTATAAT
CCTTGTGCATCATACCGTTTGTGTTCCACTCAGTTAATTGTATGTGCTTTATGGAAACTT
GAATTGATTAC
>Contig79
GGCGACCCCCGCAAGCTCTTCCGCTCTCCGTCCCTCGTCCTCGACCGCCTCCGCTCCTTC
AACCTCCACAGCTACCGCTCCGGCAACATCCCCCTCGAGAGTGCCGCCCGGTCCGAGCCA
CTCGAAACCCTCCATGTCTCGCCGGATCCCGCCGTCGCCGCCGAGTCCGAGGCCGTGGAG
GCGATCCACGCACCGGAGGCCGATCCCGCAGGCGAGGAGCACCACGAGTTCAGCCGAAGC
CAGTCGGACTCGCGCCCGACCGGGGGGGAGGTGCCGGTGAAGCTGGCCGCGAAGATGAAG
AAGTCGGCGAGCGACAAGTCGATGTTCGCGCACTTCGAGGTCGAGGAGGCGGAGGTGGTC
CCGTTGCCGGCGACGGTGAGGGCGAGGACCGCGCGGCGGGAGGCGGCGGCGGCGGAGGAG
GACGATGAAGGAAGGGAGGTAGATGCCCGCGCCGACGACTTCATCAACCGGTTCCGGCAG
CAGCTCCAGCTTCAGCGGCTCGACTCCATCATGAGGTACAAGGAGCTGCTCAACCGTGGG
GCTGGAAATCAAACTTAGAAATTACTTTTAAGGC
>Contig80
CTCTCTCTCTCTCCTCAGCGTCTCTCTCTGATATCCAATCGCGATGGCAGGTGAGAAGAA
GATCAAGATCGGCATCAATGGTTTTGGAAGGATCGGGCGTTTGGTCGCCAGGGTCGCGCT
TCAGAGCAGTGATATTGAGTTGGTGGCCGTCAATGATCCGTTTATCAGCACTGACTACAT
GACGTACATGTTTAAGTATGATACCGTGCATGGGAAGTGGAAGCACCACGATATCAAGGT
CAAGGACTCGAAGACCCTTCTCTTTGGCGAGAAGCAAGTCACTGTCTTTGGCATTAGGAA
CCCTGAGGAGATCCCATGGGGTGAAACTGGTGCAGAGTATGTTGTGGAGTCTACTGGTGT
CTTTACTGACAAGGAGAAGGCTTCTGCTCACCTGAAGGGCGGTGCCAAGAAGGTCATCAT
CTCTGCTCCTAGCAAAGATGCTCCTATGTTTGTGGTGGGTGTGAACGAGCATGAATACAA
GTCTGACATTGATATCGTCTCCAATGCTAGCTGCACCACAAACTGTCTAGCTCCTCTGGC
CAAGGTCATCAATGATAAATTTGGCATCATTGAGGGTTTGATGACCACAGTGCATTCCAT
CACTGCTACTCAGAAGACTGTTGATGGGCCATCCAGCAAGGACTGGAGGGGTGGACGAGC
TGCCAGCTTTAACATCATTCCTAGCAGCACTGGTGCTGCCAAGGCTGTTGGCAAAGTGCT
TCCTGCCTTAAATGGAAAGTTGACTGGAATGGCTTTCCGTGTTCCAACCGTCGATGTGTC
TGTTGTCGATCTCACTGTCAGGATCGAGAAATCAGCCACATATGCTGATATTAAGGCTGC
TATCAAGGAAGAGTCTGAGGGAAGGCTCAAGGGAATCTTGGGTTATACCGAAGACGACTT
GGTGTCCACCGACTTTATTGGTGACAGCAGGTCCAGCATTTTCGATGCCAAGGCTGGAAT
CGCTCTGAATGATCACTTCGTCAAGATGGTGGCTTGGTACGACAATGAATGGGGCTACAG
CTCACGAGTTGTTGACTTGATCCGAGCAATGGACAGCAAGAAGTAGGATGCTTGCCTGGC
TTTGATGTGTTGATGTTCATGGACAATCGGTGTTTGGTGGTGTGTCCGAGTGTAGTAGTC
TCCATCTTTCTTCAAAAAAAAGATGTGTCGAAGAATAAATGTTTGATGACATGTTGTAAG
AGTTGTATCTCTTCTCTAGTACCGTACTTTGGCGTCAGGTGCGCCCATTTTGCTTGAGAT
GTGTTAAAACTCAGCTTAATATGAAGCGGAAAACTATGTTTAAAATTTTGTT
>Contig81
CGAAAGGTCACGCCTTGGTGAGAACACGTACCTTCCGGAGGCGGTCCTCAATGTCCCTCC
CAATCCCTCCATGGCTGAGGCCAGGAAGGAAGCCAGGGCTGTGATGTTTGGCGCCATCGA
CGAACTTTTCGCCAAGACCAATGTGAAGCCCAAGGACATCGGGATCTTGGTTGTGAATTG
TAGCTTGTTCAATCCGACCCCCTCGCTTTCTGCCATGGTGGTGAACCATTACAAGCTTCG
CGGGAACATTCTGAGCTATAACTTAGGTGGGATGGGCTGCAGCGCAGGGCTGCTTTCCAT
CGATCTCGCCAAGGATCTTCTTCAAGTTCACCCCAGTACCTATGCCTTGGTCATCAGCAT
GGAGAACATCACCTTGAACTGGTACTTCGGCAACAACCGCTCCATGCTCGTGTCCAACTG
CTTGTTCCGAATGGGTGGGGCTGCAATCCTTCTCTCCAACAGGAGTTCCGACCGCGGGCG
CTCCAAGTACCAATTGGTTCACACGGTTAGAACGCACAAAGGTGCTGATGATAAGTGCTT
CAGCTGTGTCACCCAGGAAGAGGATGCTGATGGGAAAATTGGTGTATCTCTTTCGAAAGA
CCTGATGGGAGTTGCTGGCGATGCCTTGAAGACCAACATCACGACGTTGGGTCCTCTTGT
CTTACCCATGTCCGAGCAGTTGCTCTTCTTTGCTACATTGGTGGGGAGGAAGATCCTCAC
GATGAACAAGATTATGCCCTACATCCCTGACTTCTAG
>Contig82
GCAATTGTATTTTGATTGTTCTTGATGCGATAAAACCGATAACTCACAAGAGGCTTATTG
AGAAAGAGCTTGAGGGATTTGGCATAAGGTTAAATAAGGAACCCCCTAACTTGACCTTCA
AAAGAAAAGACAAGGGGGGCATCAACTTCACATCAACTGTTGCAAATACACACTTGGACC
TTGAAACAGTGAAGGCAATTTGTAGCGAATATAGGATGCATAATGCTGATATTTCTCTTC
GATATGATGCCACTGCTGATGATCTCATAGATGTTATTGAGGGAAGCAGAGTCTATACAC
CGTGCATCTACGTTGTGAACAAGATTGACCAAATTACACTCGAAGAGCTGGAAATCCTAG
ACAAACTTCCCCACTACTGTCCTATCAGTGCTCACCTGGAATGGAATCTTGATGGCCTTC
TTGAAAAGATCTGGGAGTATCTTGATCTGACTCGCGTCTACACAAAGCCAAAGGGAATGA
ACCCTGATTACGAGGACCCTGTGATCCTGTCATCCAAGAAGAGGACCGTTGAAGACTTCT
GCAACAAAATCCACAAAGACATGGTGAAACAATTCAAATATGCATTGGTTTGGGGTTCAA
GCGTGAAGCATAAGCCCCAGAGAGTTGGAAAGGAACACGAGCTTGAAGATGAAGATGTAG
TTCAAATAATAAAGAAGGTCTAAACAAAGTTAT
>Contig83
CCCTTCCAGCTCTCTAGTCGGCTGCCGCTTGAAGCGTCCTCGCATCTAGAGAGCATGGAT
ACTCAAGTTAAGCTTGCTGTGGTGGTTAAAGTGATGGGCCGAACCGGATCGAGAGGTCAG
GTGACCCAGGTCAGGGTCAAGTTTTTGGATGATCAAAATAGACTTATTATGAGGAACGTG
AAGGGCCCAGTTAGGGAAGGTGATGTCCTTACCCTTCTCGAGTCTGAAAGGGAAGCTAGG
AGGCTGCGCTGATGCTACTGCATGGTCTGATCATGCCTACCTTCATGTGATGTTTCTAAA
ATGGAGCTTCTTGATGCCTTTTGTCATGTTTTCCATTAGCACTAGTGCTGGTTTTTGGAT
TTTTCTTGTTGGAGTTCATTATAGTTTATGTGTGATGTTGCTACAGAGCCAGACGAAGTG
CAACATGGTTGTTTTGTTTCTAGTTTTGGATTTAGCTTAATTTTTGCTTTTATCAAGGTT
TTTGAAACTATATACCCTGTGGTCCCAAAATGTTACGTTTCCTATTTGTGCTATGAATCT
CCGGCTTCAATT
>Contig84
CTGATGTTGATTCTGGAAGCTATGAAGATCGCAGACTTAGGAAGGAAGAAATTGCAAGGT
TTATTGATAGCCAGGTGAAGGAAGTCGAAGAATTTGAGGAAGAGAGAGAAAAGCTTATTC
GTTCGCATGAGGAGAAGAAGGTTGGGCTTAGGCGGAAGTATCTTGCAGATGAAGTAGAGC
TGGAAAAGGACTTTGATGTTGCCCTCACCAAGTTGATGGAAAAATATACTCCCAGCAGCT
TCGAGGCTTCAACCTGCAGCTCTTAGAGAATGGATACTTATTTGAAGGATGACGACGGAA
AACTTTCAGTTTTTTTAACATTTAAGGTCTGATCTAAAGAAACCATACAACCTGTACTGC
ATGACGTCTGAAAACTGGAACTTTCATGTCAGACTTTTT
>Contig85
CCTGGTTCTTGGTTTGGTGTGGGAGAGATGGCCGACGTGGCGGCGATAGAGGAGCGGAGG
ATAGTGGTGGCGGTGGACGAGAGCGAGGAGAGCATCTACGCCCTCCAATGGTGCCTCCAC
AACCTCATCCACTCCGCCGGAGAGGGAGCTACTGCTCGGAACACGCTCATCCTTGTCTAT
GCCCGGCCACCGCCTCCGGTGTACTCCCCGTTGGACGGCACCGGTTACTTGTTTTCTGAT
GAGGTGACTGCATCCATAGACAAATATAGCAAAGACCTTGCAGTTTCGGTCATGGAAAGA
GCTCGGAATATCTGCAAGGACTACAGCAATATGAAGGTGGAGGAGAAGGTTTGTGTTGGA
GACGCCAGAGATGTGATATGTGAGATGGCGCAGAAGCTGGGAGCTGACCTGTTGGTCATG
GGAAGTCATGGCTATGGTTTCATTAAGAGGGCTTTTCTGGGGAGTGTCAGTGATTACTGT
GCTCGAAATGCGAAGTGTCCGGTTCTGATCGTGAAACGCCCGACAAAATAAAGTTCTTCC
TGCTTTGCTGCATCTTTGCGAAACTTGTAACCAAATAATCCAGTGAGGGCAATGCGACAA
TAGTTGGAGATTTGTAGTGATGTACAGCTGCTGAGTTTAATTCACCTACTTTGAGAGCAA
TAATATCTGTAAATAGAACTTACCAGATCCAACTTGACCGCTTTCTTAAATGCAAGCATT
TCTTATATTGTTCGCC
>Contig86
GACATGATGAAGAAGAAGATCTCAATGCCTGCCCATCTGATGTATGATGGTCAGGATGAC
AACCTCTTCGAGCACTTCTCGGCAGTAGCCCAGCGTTTGGGTGTCTACACAGCCAAGGAC
TATGCCGACATACTTGAGTTCCTTATTAATAGGTGGAAAGTGGGTGAGTTAACCGGCTTC
TCTGGGGAAGGTAAGAGAGCCCAGGACTTCGTCTGCACTCTTGCTCCCAGGATCAGGAGG
ATTGAAGAAAGAGCTCAGGAAAGGGCCAAGCAAGCACCACGCATACCTTTCAGCTGGATC
TATGGCCGGGAAGTGCAACTCTGAGCATGACCAATATCTGTTTTGGTTTAAATACCAGTT
CTTCAGGGTTGGCCAAAATTTTGCATCTGCATGTATCAGCTATTTATAGGGTTTTGAAAA
CGATTAGCTTAAAATCCATATATGCTTTGTTAGTAGGTCAGGTCAGGATGGGGAAAGCCG
TAGATACTCTTTTAAGCTATCACAGATCATCTTATGAGCAGGTGAGGGATGCTGTTGAAG
TGGTGTCCAGTTGGAAACCTTCCTGTTTCAATGTTTTCTTTCGTGTATTAGTACTCCTAT
GTAGGAAAATGGGCTGATTACTGTATCTGGAACCTAGTTCTTGCTCGCTTTTTTCAATGT
CTGTATGCTTCATCTGGAATGTCTAAATTTCAGTCTATCAATCTTAAGAT
>Contig87
CATTCCAAATTGTGCGCAAGGACATAAAACATCATGTGGTGTACTCAAAAGGTTGTGGGG
GCTGAGGCTCCTCATCCACAGCCACTGCTGAAGAACCTGATCCCTGCTGAGCTACAGTGG
CCGTTCCAGCACCAGTCGCATGCGACGGTCCATCGGTAAGAGCTAGCACCTCAGCTTCAG
TTGGCTGAAGATCCCGTAAAAGAACAAAACCGGAGGGTGCCAGCTTCACAGGCACATATC
TGCTACCATCCAAAAATCTAATGTACTTCTCTTGAGCAGGGACAACCCTTGCTGGATTTG
TCAGAATCTCAAAAGATGGCTCAGGCTCCACCTTCTTTTCGGAAGAGCTGTCCACCTGCA
TTGGATCGGCATCTTTCTCAGAAGATTTAGGACCCTTTCCTGAACTTAAAGTGCTTGAAG
CATTTTCACTGGACGACTTCTCAGAACTAGCCTTATGTTCTGCATCTTTCTTTGCTTTTG
ATTTTGCTTTTGCAGTTGTGGATAAAATAGCAGTGGGTAACTTGACAGCTGAAGTTGATG
TGGGAGGTGTGGTTGGGCGTGGATACTCAAATAGGGAAGGCTTGGCATTTGATAAGAACT
CAAATCTGGGAACTTTCAGATCATAATTGAGTCCAATGAAGGCAGTGGGAGAGAAAGAGA
GGCTTATGAAATAGAGAAGGGGATACCAATACCAAAATTGGCTGAAAACTGCAAGCCCAA
CAACTGCAGTAATTTTATCATGCTTAGTTTTAGATAGCAGCTTAATTGTCACGTTCCTTC
CACCAGCATCAAGAATTCCAGAGGCCAATATGGCACCCATCTTGCTCATTGGGTCTTCAT
GTTTATCGAGAATTATTTTCTCAAGCTGTCGCCTGAATGTCCCTACGCGCGCGTCACAGG
ATTCATTAGTCTGGATCATAACCATAGCCATTGCTATGAGGGCTCCCTGACGAACAAAGT
CAACAACATCTGATGTAAGAGGCTCCAGCAAAGAAATGGCTTCACTCAGCCCAGTACCTG
CACAGGAAATGCCTACTGCTAG
>Contig88
GGAGCCGTTCGTCTTCTCTCAGTCAGGTGACCAAGACTCGTAATCAAATATTTAGGGGTC
ACTCCGGCCATGGAACAGTCCACACAGCTGTCTCAGACTGTAATGGAAGTTGTAACCTGT
GCCGCCCAAACAGCATATGCTGCTCCTTCATACCAAACTGCTGCAATGGTAGCCGGAACT
CCAGCAGTGATTGGAGCCATATCACCCAACATACAAACAAACCCGCACCATCTTGCTTAC
CAGCAAATCCAACAGCTTCATCATCAGCAGCAGCAGCAGCAACATCAGCAGCTCCAGACC
TTCTGGGCCACACAGATGTTAGAGATAGAGCATGCCAATGACTTCAAGAACCATAGCCTG
CCTCTAGCCAGGATAAAGAAAATCATGAAAGCAGATGAGGATGTCAGGATGATCTCAGCT
GAGGCTCCTGTGATCTTTGCGAAGGCATGTGAGATGTTCATACTGGAGCTGACGCTGAGA
TCATGGATGCATACTGAAGAGAACAAGAGGAGGACACTCCAGAAGAATGATATAGCTGCT
GCCATCACCAGGACTGACATATTTGACTTCCTTGTTGATATAGTTCCGAGGGATGAATTG
AAGGAAGAAGGATTTGGGATAGCGAGAGCTGGTTTGCCAGCCATAGGTGGTCCTGCCAAC
TCGATGCCCTACTACTATGTACCACAACAGCAGCCGGTAACAGGCGCAGGGGGTGATCAT
CAGGAAGCTCGTTGATCAAGCAGCTACAACAGCAATGTAGACTGCCTAGCTGCCTTC
>Contig89
GCTAAGTGACGGCGCGTTGCCTTCCAAATTGTGATCAAGAAAGAGCCAAAGATAGACATA
TCTGGCCATTACACCACCTCTGGCAACCTCATTATTCTTACCAAAACATGACTTCCTCAT
TCCTCATCTTTGAATTCAAATGCAACCAAATTAATATTTTAACTCATAATACCAGAAACG
AAACTGGAGATAGCATCACCCAAATCATCTCGAGTTGCGGTGGTTGTTTTTTAGGCAGCT
GCTGTTGCTGCTGCTTGTCATTAGTCCCATCCTTTCTAGTACCTGTAGTGAGGAGGCTTG
TAGGGGCCCTCAATAGGAACACTGATGTACTCGGCCTGGGCCGGTGTGAGCTTGGTTAGC
TTGGCTCCCAGCTTGCCCAGATGAAGGGCTGCCACCTTCTCATCCAGATGCTTGGGCAGC
ACATACACCTTCTTCTCATACTTGCCACTTGCCCTCTCCTTCCACAGTTCCAGCTGAGCA
ATCACCTGGTTGGTGAAGGAGCATGACATGACAAAGCTGGGATGGCCGGTGGCACAACCA
AGGTTCATCAGACGCCCCTCAGCAAGCACGATGATGCCGGAGTTGGTGTCAGGGAATACC
CAGCGATCAGTCTGGGGCTTGATGGTGATGCGCTTGACGCCCGGGTAGGTCTCCAGCCCA
TGCATGTCGATCTCATTATCAAAGTGGCCAATGTTGCAGACAATTGCATTGTTCTTCATC
TTCCTCATGTGGTTGACCATGATGATATCCTTGTTACCGGTTGTGGTCACAAAGATATCA
GCCTCTGAGACCACATCCTCCAGGGTGAGAACAGGGATGCCCTCCATCAGGGCTTGAAGA
GCACAGATGGGGTCGATCTCTGTGACAATCACCCGGGCTCCAGCTTGCTTCAAGGCAGCA
GCACAGCCCTTGCCGACGTCTCCATACCCACAGACCACGGCAACCTTGCCGGCAATCATC
ACATCAGTGGCCCTCATCAGGCCATCAGGAAGAGAGTGGCGGCAACCATAGAGATTGTCG
AACTTGCTCTTGGTGACGGAGTCATTGACGTTGATGGCCGGGAAGAGGAGGGTACCGCTG
GCCTGCATCTGGTAGAGCCTCTTGACGCCGGTGGTGGTCT
>Contig90
CGCGAACTCTAACCCTAACCCTAGCTGAGAGAGAACGAGCTCGGCAGCCATGGCGGATGT
TCCAGATGCGGTGGACGTGGGAGGGGTGCAGCCGAAGAAGAGGACCTTCAGGAAGTTTTC
CTACCGAGGTGTCGATCTCGATCAGCTCCTGGACATGGGTACCGACGAGCTCGTCAAGCT
CTTCCATGCCCGAGCTCGCAGAAGGTTTCAGAGAGGTCTGAAGAGGAAGCCCATGGCTCT
GATCAAGAAGCTTCGCAAGGCGAAGCGTGATGCTCCTCCTGGGGAGAAGCCCGAACCTGT
TAGGACCCACCTTCGGAACATGATAATAGTCCCAGAGATGATTGGAAGCATTATTGGTGT
CTATAATGGGAAAACTTTCAACCAGGTTGAAATCAAGCCTGAAATGATTGGTCACTACTT
AGCGGAGTTCTCAATCTCATATAAGCCTGTGAAGCATGGAAGGCCTGGTATTGGTGCCAC
CCACTCCTCCCGTTTCATTCCTCTCAAGTGAAAGCCAAATGTCTGGCAAAGGGATAGGGG
ACCAAAGACACTGCTTCTGTTCATTGTTGAATTTTTCTTTCTTTGGCCGGTTCAAGCTTT
AGCTTTCATTGCAGCATTTCTAAGGAATATATTCTATCTTTTGCTTGTTGTTTCATGACT
TGCCAACTTGAATTTATTTTGAGTCCCTAATTTAGTGTTGTCCCTCCGTAATTATTTTAC
AAGCTTTGGTTGTAGCATCTTTAGATGTGTAACAGATATTTTGGCACATGTTCCACATGT
TTGAGTTTGATAGGAAGCACTGCCTCGTTTCATCTTATGTTTTAGAAACGTAAGTTTGGT
CGGAGCCACTGTCCTATTTCGCCTGT
>Contig91
ATTTATCATATGATGGCATGGAAGCCATTATTCCATACAAGTACCTGAGACACAGACCCA
AATGCTGCAGGCTAAAACACAGACCCAAATGCTGCAGACTGACCCCCATAGTACTCATCC
TACGACATCAACCCATTCTCTTATATTACTACTTATTTCACAGACCCAGACGCTACACTC
ATTGCTGATGTCTTAACGGCTACAGATTAAACATCACCTTGATTGCATCACGACCACGAG
CACTGACCTCAAAAGCTTTCTCCACCTCCTCCTGAGAGAATCCAAACCTGTGAGTTATCA
AAGGTCTCACATCAACCTTTCCACTCCTCAGGAACTCAATGCATAAAGGCCAAGTGTCCT
TGTAGCGGAAGACACCGATGACATCCACCTCTCTTGCTGCAGCAGGAGTAAGGGGGACGG
TCAGCTCATTATGGCCCATTCCAACGAGGCAAACTTTGCCACCAGCACAAGTAGCATTAA
GGGCGGTTGACATTGTTTTGCTAAAACCAGCACAGTCAAAGGTCGCATGAATATCAGCAC
CCATAGCCTTCTGTATTTGAATAACCTCCTCATCAAGATCCTCCATGTTTGTTGAAACTT
TAACAGTGTCATCTGCTCCAAGAGTCTTTGCAACTGATAAACGATTATCGTCAACATCAA
TTATAACTATTTTTGGAGCACCAAAAGCTCGAGCTGCAAGCATTGTGACTAGGCCTATTG
GTCCAGCTCCCACAATTAGCACATTTGTGTCCGGACCAACAAAAGCACGTCGACATGCAT
AGACCCCAACACTGAGGGGCTCGCACATTGCCCCTTCCTCCAAGCTTACATTGTCTGGAA
GCTTGAAACAGAGATCAGCAGGATGCACAATCTGATTAGCCAAGGAACCATGAATAGCAG
GTGTGGCAAAGAACTTCATGTCCGGGCAGAGGTTGTACCGGCCACCCTTGCAGTGCTTGC
AGCGTCCACAGCTGCCTCAGCC
>Contig92
GCCAGCTCCACCTTAATGGCCTCCTCCCTAGTCCCCCTACCACCCATGTTCATCGGCCTC
ACCGCGTTCCTCCTTGTTACTGCCCCCCACCTCCTAGCCCAGGCCAAGACCCCGGTCGCC
CCCGGCCCGACCGCCGGCCCTCTCAACGTCACCGCCATCCTGGAGAAGGGCGGGCAGTAC
ACCACCCTCCTGCGCCTCCTCAAGGAGACCCAAGTAGGGGAGCAGGTCCAAAGCCAGCTC
AACAACTCCTACGATGGCCTCACCATCTTCGCCCCCACCGATAACGCCTTCAGCAGCCTC
AAGTCCGGCACCCTCAACGGCCTCAACCCCCAGGAACAGGTCTCTTTGGTCTTGTACCAT
GTCCTGCCGAGGTTCTACAGCTTGACGACCTTCCAAACTACGAGCAACCCGGTGCGCACC
CAGGCGTCCGGCAACAATGGAGTCTACATGATCAATGTGACGACCAGCAGCAACCAGGTG
AACGTGTCGACCGGGGTGGACGACGCACCGATCAACGACGACCTCTACTCCGACTTCCCG
CTGGCGGTCTACTCCATCGACAAGGTCCTGCTGCCTTATGATCTCTTTGGGCCGAAGCCT
CCGGCGCCGGCGCCGGCTCCGACGAAGGTCCCGAAGAAGCCCAAGAAGGCTCCAGCAACC
GCCTCGGGGCCTACGTCGGAGGCAGAGACCACCCCGTCAACGGCTAGTTTGAAGGGGAGG
AGTGTGGGGTGGGGTTTTGTTGTGGGGTTTGGGTTGATGAGCATTGGGAGTCTTCTTTAG
AGTGCATTGGATGGGACTGTAATAGCTAGGTGCTTCATTTGGTTGTCTG
>Contig93
CGCTCCTCTGGTCTTTATAAGGTAGGGGTGGAGCGAGAAAGAGAGGAGGAGAGAGAGAAT
TAGAGGCAACGCAGAAGGAGCGAGATGCAGAGCGTTGCATTTGGTTTGTCGCCTTCAACC
CCTCTCCTCCGGTCCCGAAGGCTTCCGAGGCCAAACCCGAGCGCTGGATCATTGTTTAGG
CCTCTCTCCCACCAACCATCGCCGATCCGTAATGCTCTCTCTCGCCCTCCGACCCTTCTC
TCGTCTCGCCTCATCGGCACCCGTGGCTGGGCTTCAGGTCCCTCTAGCGGGCCGGATCGG
GAGAGGGCGGAGGTTCTCGTGGCGAGGGCGAGCTCCTCCGTCCCCGAGAGCGCCGGTGGC
GAGAGCAGCGCCGCCGCCACCGCCAAGACCAGCAGCGGTGGCGGGCTGCTTGGAACCCTG
CTGCTTGGATCGCTTTTCGGCCTCTGGTATCTCTTTAACATCTATTTCAACATCTATAAC
AAGCAGGTTCTGAAGGTTTTTCGGTACCCATTAACCATCACAACATGTCAATTCACCATT
GGGACTGTCCTTGTCTTATTTATGTGGATGACTAATCTTCACAGGAGACCAAAGATTTCT
TCTTCACAGCTTGCAGCAATTCTGCCACTGGCTATGGTCCACACATTGGGCAACCTCTTC
ACTAATATGAGTCTGGGAAAAGTTGCTGTATCATTCACACACACAATCAAAGCTATGGAG
CCCTTTTTCTCAGTCCTTCTTTCCTCCTTGTTTCTGGGAGAGTTGCCTACTGTTTGGATT
ATCCTGTCTCTTGTGCCAATTGTTGGTGGTGTAGCATTGGCATCTATGACTGAAGCTTCT
TTTAACTGGGCTGGATTTTGGAGTGCAATGGCTTCCAACGTGACCTTCCAATCTCGCAAT
GTTCTCAGCAAAAAGCTCATGGTTAAGAAAGAGGAATCTCTGGACAACATAAATCTCTTC
TCGATAATAACAATTATGTCATTTTTCCTGTTGGCTCCTGTAACTCTGTTTGTCGAAGGG
ACCAAGTTCACTCCTTCATTTGTGCAGTCTGCTGGTTTGAATGTTAAACAGCTATACATG
AGATCCCTTATTGCTGGGCTATGTTTTCATGCATATCAACAGGTTTCATATATGATTCTA
GCGAAGGTGTCACCTGTAACCCATTCCGTGGGCAACTGTGTGAAGAGGGTGGTGGTCATT
GTGACCTCAGTTCTGTTTTTCAAAACTCCTGTTTCGTTTATCAATTCGCTTGGAACTGGT
GTGGCACTTGCTGGAGTTTTCCTGTACTCAAGGGTGAAGAGAATCAAGCCAAAGACCGCA
TGAGTGGTCTTCTGTCTTTTCTTGTAGTGTTAGCATGTGGGTTCTTCTAGGGATGATATA
ATTGTCTTAAAATCGTTGGATC
>Contig94
CAATACTGGCATATTTGACATGCTGCAAATAGACTAAGAGTACAATTTACAAGGATTGAT
CTCAACTGTATTCATGCACTGTCATAGAAGTTCATGGCTCCTATTTTATACAGACCCAAT
TCACAGTCTTCATTTTTCACATTCACTTCTCATGATTAAGAGCAAAGTTCCTGAAACCTG
TATCACACAGATCAGCAATAGAAGCCATCTCCATGAATAGCAGCTCTATGCAGCAACGAT
AGGATAGGATGCACAAGTAGCAATACCACACATGTTCTTCCCCAGCTCCATCTTGAAGTA
GCCATCAACACCCCACTCTTCTCCCCATGAGTTCTTGATGAGCCAATATGGAACGCCATT
CTCCACCCCGTAACCAACAGCTAGAACAGCATGGTTTACATCCATCTGAGTCCTTCCACA
GGTATCACTGGTATATACTCCTCCCTTGTAGAACCTGAAACCACTCACCACCTCAAAGGC
GATGCTCACCGGACGTACGAGTCCAACTGCATGCAACAGCTCATCCTCTGCACCCAGGGT
GATATTAACCGACTCGACAACCTTAACACCCACATTCTCAGGTTTGAAGTGACAGAAGCC
ATTAACTCCAGCATAAGGGTATGATTCTTCGGTATCGAGGCCTCCATTATATTTTATGTA
CTCAAAGGCTTGAGATGGTAACCCTCCATTGCATCCAAAGTTATTGAATGCATAAGCACA
GTCCACCAGCTGCTGCTCTGAAAGAGAGATGCCTTTCCCAGTCGCCTGTGTGTAGGCTGC
CTCCAGTGCCCCTGTCGTGCTGAAGGTCCAGCAAGAACCGCAGCTCCCTTGATCCTTCAC
CGGGCTCACTATCCCATCCTCCCTCCAGTCTTTCGTTTTCGGGAGTAGTTCATCGGTCAT
CTTGTGATTCCCCTTCAGCGTAGCCGAGCAGTTCTGCGCCGCGCCGAGCCGGCTCGCCCG
GAACTCCTCCCAGCTCATATCCGCGTACCGGTTGATCCCCAGCTTATACGGAAGACCCCT
TCGATTGGTAGAGCGAATCAGCTCCAGATTNTCCATAAAAATCGCAAATCTTAGCTTGAT
CTCCTCCACGCTCTGGTACCTCTTCCCATACCTGTGGGTGAAGCGGGCGAAGTGGAGGGC
GTTGCGGGTCTGGCCGAGGACGCCGAGGAGGGAGGTCTCGAGTGAGTCGATCCGCTCGGT
GACCGACTGGATGAGGTTGGCCTCGTCGAAGGCATGGTTCGCACGTGCCAGGATCGCCGA
GGAGAGGAAGACGAGGGCGAGGAAGGCGAGAAAGCGCGCCATGTGGCCGNCGATCGCTGG
TTCCGG
>Contig95
AGATGACGACGCGCTTCAAGAAGAACCGGAAGAAGCGTGGGCATGTGAGCGCCGGCCATG
GCCGGATCGGGAAGCATCGGAAGCACCCCGGTGGCCGCGGTAACGCCGGAGGGATGCACC
ACCACCGGATCCTCTTCGACAAGTACCACCCAGGGTACTTCGGTAAGGTTGGCATGCGCT
ACTTCCACCGCCTCCGTAACAAATTCTACTGCCCCACCGTCAACGTCGACCGTCTCTGGT
CCCTCGTACCTGACGACGTCAAGGAGGCCGCCGCGGCCGCCGCCAGTAGCTCCGCCCCGA
TGATCGACGTCACTCAGTTCGGGTACTTCAAGGTGCTCGGCAAGGGGATGATGCCCCCCT
CCTTCCCCGTTGTCGTGAAGGCCAAGCTCGTGTCCAAGATCGCCGAGAAGAAAATCAAGG
CCGCCGGCGGCGCCGTCGTGCTCACCGCCTAATGGTCAGTTTTGACCAGATCTAAGTCTT
TTTACCCTTTTTTTGTCTTTCGGAACTTGTCTCTCTTTATTTTGGTCGGTTGAAGGAGTG
GATTTTAGATCAGAAAGCTGGTTTTTATTTGAATCTGGACGTGTTCGAACTTGAATTTTT
CATCCAATTGTTAAGGATTGATACATGTTTAGATTAATGAAGCGGGTAAGTATTGATCC
>Contig96
AGAGCGAGAGCAAAGAGAAAAGGGAAGCGGAGACCAGTCCTTCCCCCGATCCTTCTGCAG
CCATGGTGAAGTATTCGAAAGAACCCGACAACCCTACCAAGTCCGCCAAGGCGATGGGCC
GGGACTTGAGGGTTCACTTCAAGAATACCCGTGAGACAGCTCATGCAATTAGGAAGCTGC
CTTTGGCCAAGGCTAAGAGGTACCTTGAAGATGTGATTGCTCACAAGCAGGCAATTCCCT
TCCGGAGGTTTTGTGGAGGTGTAGGGCGTACAGCCCAGGCTAAAAGCCGCCATGCTAATG
GACAGGGGCGTTGGCCTGTGAAATCTTGCAGATTCATTTTGGATCTGCTTAAAAATGCTG
AAAGCAATGCTGAAGTAAAAGGTTTGGATGTCGATTCTCTTTTCATATCTCACATCCAGG
TGAACCAAGCCCAAAAGCAGAGGCGCCGGACCTACCGTGCTCATGGACGGATTAACCCTT
ATATGTCCTCTCCATGTCACATCGAGCTGATCTTGGCAGAGAAGGAAGAGGCTGTCAAAA
AGGAGCCCGAGACCCAGATTGCCCCCAGGAAGCCTAAGAAAGTGGCTCTGCGCACTGGGA
CCTCTTCTTGAATAGTAACATAAGTAGTTTTCGAGTCGCAGATATTTTGGACTCGGTTGT
GGTCCACTTTGGATTTAGTTCGCGTGATGCAGGTTGTTTTGACATGTTTCGGAACATATT
TTCGGTTAATTTACTTGCACTATTTGTTATTTCTGTTTTTCGTTGGAGATTTTTGTAAGG
ATGTTACCTCTATCAAAAGTCTGAAAGGATAAATCCAGTTGGTAGGTACTGTCCAAGAAT
GTC
>Contig97
CTTCAAACAAACACCAGCTGGAACCCCTTCAGTGGAAAGGAGCCAGACGTCATTCATGAT
AAATCATCAATCTCTCGTACAAATATATGTAGAAGAGAAGCATAACCAAAGATGAAAAAA
CATTGTCATATAAACCAGAATAGATCCCAGATATTGCTCCAAAAAGGAGGCCAAATTGTC
AGAACCAACAAAGACTTGTCTACGGTTCACATTAACAAACTGCACCAACAAGCCATCGGA
AATATTTAGATGAAACAAAGGGATCATGTGCAAGCATCACTCGGAGCCTAGCCTATACGG
CTGTGTACCAAGACATCTGATTCATTGCACATGCAAAGCTATTAGAACAGCTCCTCAATC
CTCATCATCATCATCATCCTCTTTCTTGAGGCGGGTGGTCCCGCCTTCTTTGCTAATAGG
CAGCTTCATTTGTCCAAATGGTGTGTCCACATCAATATTTCCTTTTATTGAATAACCAGT
ACCTCTTCCTCTTATCATGTCCCAAAGAGCAGAACCAAAGTCCTTCGGCCTAAAACTGAT
TGGAATCTCCATCTTAGCAATTCCATTTTTCTCAATTTTTGTAGATTTTGTGAGCTCTGC
GGCTCCAATGCTCACATCAGAGAGCCAAATTTCATAATCTAGTGCATTGAGTCCCAGGTC
AAAGTCATTCTTATTCTCAAGCTTCAGATGGAGGGTGGCCATTGTTTCTTCAAAAGAAAA
CTTATTAAAGTGTATCTTTTCTACATCAACATCTGGCTTGTAAGGCACAGGAATCTCACC
CTTCTTCTCCAAAGGCAGGGTAAGCCTTCCAAAAATCGGCACATCAACAATGAGAGCAAC
CTTGATCCTGTACGGAATGATGCTTCCAGGTTTGATATCATCATAAGTGCTTTTGATATC
ATCATATATTAATGTCACTGGTATCTTGACAGTCTCTGAACCATGAGCATGGATTGTTCC
AGCATCAGGAATCAATCCAGACACTAGTTTCCTCCCATCACTTTCAATCAAGTAGTCTAT
GTCTATCAGGGGGATCGGGATGGGATTGGGGTTTGTAATCAGCACATCAACAACAATTTC
TGCCTTCTCCAGATTGATGCTGGGAATGTGAACTCCAGAAACATCTGCAGTAGGCTTTCC
AAATCCTATTGCTCCCTCAATCTTCTCACCAATATCATGGATAAAATCCTTGACCTTCTC
AATGAAGCCTCCCTTTTCTTCATGCTTATCTTCTTCCTCATGTTCTTTGTCTTTCACCTC
TCTTTCGACTACTTCTGGCTTATCAGAGGATGCCATGCCTGCGAGATGGGAATCGGGACT
ACGAAGCTAAGATCGATGAAT
>Contig98
CAGCTGTTCACAAGAGCTAGAAGGTTGTCCAGAGTGTTGCGCGGATCATGGCTGGTGTAA
CAGCTCTCTTGGTTCTTCTCATAGCTGCTGTTCCGGTCTATGCCACCCAGTACACGGTAG
GGGACTCGCAGGGTTGGACAAGTGGTGTAGATTATAGCACCTGGGTTTCAGACAAGACCT
TCAAGGTCGGCGACACCCTTTTGTTTCAGTATGGCTTCCTTCATAGCGTGGACGAGGTGA
GTGAATCCGACTATAAGGCCTGCTCTGCCAGCAATTCCATTCAAACCTACAACGACCAGA
ACACCAAGATCACTCTCTCCAAGGCCGGCAGCCGATACTTCATCTGCGGAACCCCCGGCC
ACTGCACCGGTGGAATGAAGCTAGCCGTTACCGTCGCGGGCTCCAGCACCACCCCATCCA
CACCCGAAGGATCCACTCCATCTACCTCGACACCGTCCACTCCTTCTAGTGGTTCTCAGC
CTTCCTCCAAGACCCCATCAACCCCTTCGACCACCAAAATCAATGGAGCAACGGGCAGTG
GCTTCTATGCTGGGAATGCTCTGTTCCTTGGGTTGTTGCTAGTTCTGGGCCGTGTACTTT
TGGGCTAGGGGAGAGGCAGTGCTTGAGTCAGAGATTTACTGGGCTTTGGTCCGTTCCATT
ACTGTTTCATGGTGGATGGCCCAGTTGGGGCTACTTTGGTTTGTTATGTGATTTTTGCTG
TTAGAGTGGTTGTGTAACATAATAAGATTTATGGTTCTTGTT
>Contig99
GCAAAAACTCTTATTATTAGATAAACTGCTAGTGTTTATTCCAAGATTGGAGTTCCACAT
AAAAAACAAGATGGCAAGCTCATGGATGCATAGGAAGGAAACACTCGATCGATTTCACGG
TGGTGGCCCACAGTATCTCACACGATACAACTACGACAAGTACCTCTTATTACATTATAT
CGGAATCACGCGCTCACAATCACCGGATTCCCCACCTTCTCCTCCACATCCTGGGATTCC
TTCAAGAGTTCAGACACTCGCAGTGCCAAACTCCTCTTTGCTGCAGGGGAGACCCCATGC
TCTCCTATTATAGACTCCAGCACTGCTTCACACAGAGTTTTGTTATCTATAACCACACGC
CCAGCTTCAGGCACCGAACCATCCTCCGAAAATGCAATGGTGAGAGCGCCGGAAGGGGGG
TGAGTGAAGAGGATGGAGGAACCAGGAGCGAAGTTCTCGGCCTTGAAGGCCTCTTTGAAC
TTGTCGATAGCCATGCCTTCTGCTTCGGTGTAGATACCGGCAGCCTTCCATGCAGCGACG
CAGTTCTCGGCCACCTTCTCCGAGTATTGCTGTCCGGTCAGCGGCAGGACCATGGTCACT
CTGGTGAACTTCTCGAAGGAACCGGTGAAGATATCGCGGAAGAACTCGAGCGAGGCGGCG
AGCTCATCGGTGGTCTTCCCTTTCCACTTCCCCGAGAGCGATCGGAGCGCCTCGTCCTCC
AGATAGATGCCGATGGCCGTGAACGTTATGAACCGGCCCCCGATCTCTAAACCTCTGCAA
CCTGCCCCGCCGAGGAAGAGAGTCTTGGAGGAACCGGGGGGACTGACGACTGGAGGGAAG
ACGATCCCCTCGACCTCTAGTTTGGGTAGCAGCGCCGCTCCTTC
>Contig100
CCACGCTGAGATATTCCCTTGTTCTCGTCGATTTCGAGTCTAGGGTTTCGCCTTCCTCTC
GTCTCTCTCCCTCCCCTCCTGTCTGAGTTGGAGATGGACGCTTTGGATTCGGCTGTCGAT
CCCCTGCGGGACTTCGCCAAGGACAGCATCCGCCTCGTCAAGAGGTGCCACAAGCCTGAT
CGCAAGGAGTTCACAAAGGTGGCCTTTCGCACGGCGATCGGATTCGTGGTGATGGGGTTC
GTGGGATTCTTCGTGAAGCTGATCTTTATCCCGATCAACAACATCATCGTCGGATCTGGC
TAGGAACAAGAGATTGTGGAGGGAGCAGTGCAAGAAATTATATTTTTCAGTTTATATCTT
ATGAAGACTCTTTTAAAATTTGACACATAGAAATGCATCTTTGAAAGATGACAGGGTGTT
CGTCGTTCTCGTGGTTTTCTTTTCCATTGATGGACAGTCTGTATTTTATCATTAGCTTGT
AGTGTAATTCTCTGAAGTTATCT
>Contig101
GTGGATCACGTGAAATTGAAGAAGCCTTGCTAAAACACCTGGGAGTAAAGCGCAATGAAG
TGACAAAGGATGGCATGTTTTCTGTTGGTGAAATGGAGTGCATGGGATGTTGTGTGAATG
CTCCAATGATTACTGTGGCTGACTATACCAAAGGTTCAGAAGGATACTCATACAATTACT
ATGAAGATGTCACGCCGAAGCGAGTAATTGAGATTGTTGAGATGCTGAGAAAGGGAGAAA
AACCACCCATTGGCACACAGAATCCAGAACGGATAAGGAGTGGACCTGCTGGAGGAAATA
CCACTTTGCTTGGGGAGCCAAAGGCTCCATCGTGCAGGGATCTCGGTGCCTGTTGAATTC
CAACTGAACTGTGTTGTCAATAATTGAAATCAAATTTTTTTACTGGTTTCATATTTGAAA
GCCCCGAGGATAAGACACCCAATGAGGTTGTCTAGATTCAACTGACTTTCAACAACAGTA
TCCATTCATATGTTTGTTTCACTTGTAATTTAAGTCTGGGCTGGCCATCTTGATAACCAT
GGAACTCCTTGATGCAAAATTTTATCCCGTGCTGTATCAAATTGCACTAGTTGCCTCTTA
ATAAGCCTTTTCCAGATGGTTTCTCC
>Contig102
AGATAGCTTATCTTCCGTTTTCCACTTAACCCTCTTAATCCGATCGCACAGTTACAGTCG
CAGGACAACCGTGTAAAGCTACGGACATCCAGAAACTAACAATAAGCCAAACAACCAACG
TACGAGAACGGGATGCCTCTTCTCCCTCGCCCGCTCACCGGAGCCAACTCCGGAGATCGG
TGGTCGACGAGGGGGAGACCTCGCCGGCGATACTCTCCGTGCAGCACGACGACTGCTCCA
CCCCGAACCGTCCGTTCGCGCTCTTAAAGCTCGGGCTCCTAAGGCTCTGAGAATATCCAC
CGCCGCCGCCACCGATGTACGGCTCCGGCACCGGAAATGAGAGGCGCTTCTTGGCGGAGC
CACTCCGCTGCTCCCTCTCTGGCGTCGAAGGCCTCTGCCTCGGCGCGCTCTGCGACCTCG
ACCTGGCCTTCGCCGACTCCGTCGCTGCCATGTAGTTCGGCACCGCCGCCTGCTGCTGGT
GGTGGTGGTGGTGGCGCTGCCCCCCGCCTCCACTGTAGTAATAGTAACCAGAGCTGGTCG
GTGTGTGAACGGAAGCCGAGCTCTTCTCCTCCCTGCCACAGCGAGGGCTCGCTGAGCGGA
CCTGTAGACTCCTACTAGCACTCGAGGGGGAGGGCGTGGCAGGGGAGTGGAAGTGGTTGG
ACGACCGGTGGTGAGGAGACGCCGGTGGCTGATGCCTCCTTACATTTGTAGGCGTGGAAT
AGGAGAATGGCCGACCGGTGTCGATCTCTAGAGTCTTGATGGGGTCTCTTTCCATTGAGG
CTCGTCCTCTGCTGCTATTTCTATTATCACAAGAAGTCCTGGAAGCCATCCAGCGATCAA
GCCACCTTGGTGGCCGCTGCTCTCCGTCCGATATCGCAGACTCCTCTTCCATCTCTTCTC
CATAGGAGAGGGATGAGGCGGTCTTACCATCAGACCTCCCAAAGCTTTTCAAACAGT
>Contig103
AAAAAGCATTAGTGCATCCAAATTCCTCAAAGCTTGTGCTAATCCACAGACACGATGACT
GTCAGATTAACAGCAAATGGTAGCAGAAGTGGCACCATAAATTTGAGTTATCACAGACTA
AGCAAGAGCAGCAGCAGGATTGTCCAACTTAAAAGGAAAAATTGTCTAGCAAGCCTTCCT
GACAAGTTTCATATCTCAACTCGTAACCATACAACAAAGATGTCCTAAGCAGCACTATCA
TGCTCAGAAAAAAACCATAGAACCTCTGCAACCCTCTCTCACAGAGGAAGTTTCAGACCA
AAAGGTTTATCATCTCGCTAGGAAGCATTGTTCTCCTAATCTTCCTGTTCAAGCACCTGG
ACAACCCCTTCCACACCAGCGATCAGCTCCTTTGGAATGGGACCACCATCAGGAAGATCA
AATCTTCTACGCTTCAAGGAACCCAGCGTAGCACGCGGCTGTGGATCCACAACATCAAGC
ATTGCCTCCAGCTCCTCCACCATTGACTTCTTTGCTGCTCGAACCATATAATCCGGTCCC
TCAATGGCATCAACAGTGAGGAGAAGAACAATTATTTTCTCACAGAACCTCTGGCGTTCT
TCCGCATCATTTGCTAAGCGACGGCGATAAGAGAAATTATAGAATAAGGCCCTGATTTCC
TTAAGTTTGCCTTTGGCCACTGCCAGATCTCTAAGGCAACGAAGCACTTGAGAACGTCGA
ACCAGATGGGCCCTGAAAGTCATCTGAATAATCAATGCAGCATCTTGTCGTGATAATTCC
TTCTTCTTACCCTTGTTACTGCTCTTGGCAAAAGCCTTCCTGATGGCGATGGCTCCCGGA
TTCTTCTCCTCGATCTCCACCACCCGCAGCGTCGCCGCCTCTTTCTCCTTCATCTTTCCC
TTCTTCTCCCCCTTCTCCTCCGCCGCCGGCTTCTCTGCCGCCTGGAATGTATACGTGTGC
GCCACCGGTGCGTGCTTCCCCTTCCCCTTGATCTCCGCCGTCCACTTCACGTTCCGATCC
GCCTCCCCCTTCTTCTCCGCCGTCCACTTATACCTCCGATCAAATCCGTCCTCCTTCTGC
CCCTTGAACTCCGCCG
>Contig104
CAACACTGAAAAGAGACCAGCAATGAGGCATGTCAGTGATACTCTGGAAAGGTTATCTAC
CAGAAGCTGAGAAAATCTGGGAAACAGGTGGATGTATGAGCATCATTCTCTTCAGCTTAC
ATGGAAATTGGTTCTTGTCGAGGTTCAAATACCAAGCTGATAGTTCTTAGTCTGGACTTG
CTCCATCATGCAAATATTCCACAAAAATCGAACAGAATGCCAGCTCAGTTTCAGCTTACA
TGAAAATTTTCATTCGGCTTGCCACTGAAGGTTCTCTCCTAATCTTTGTCAGTATGTTAT
AGTTACTGCAGTTTGTGTAGAATCTGGGTCCTCTGCAAAAACTTGTGGTACACCTAATGT
GCCTGTATGATTGATCCTTGCAAATATGTTGTTGCATAATGTAAAAGCATCAATCTTCAA
AATGTATTCCAGTTTCTGTTTTAGC
>Contig105
CACGATTGCCTGCAAGACCGCCTCCATCTGGAGGCGTTCAGATCCCGTCCTCCGCCGCCG
ATGAAACCCTCGCGCAAGAAAAACCCACGCTCCACACCCTCCATCTCTCCTGCATCTCAG
CTGCCGAATGCCGGCCGGAGTCACCAGCCGCGGCTGGCACGGTTGTCCCCGCCTCCCCAG
TCGACGAAGCCCACAAGATCGAACCCTCAGCGGTCCGGCCGGAAAACAGGGTCTCCGGGA
AAGGAGAACGCCGGGGACTCCGAGATCCGGCCGCGTAGGCCTCTCGTCATGGAGGAGGTC
ACGATCTTGAAGCGCGGGGGTGATTTGAAGGCTTTCGGACCTCCACCCGTGGACCGGCGG
TCGGGCGGCGAGGAATCGGCCCTCTGTTCCACGAACCATCTGGGCCCCGACCCGGAGATC
CTCCCGAAGAAGATTGGCTTCGCCGATCTGGGGTCGGTGTACGCCGGGCCGGCCTTCTTC
GCTTCCCCCGCCCCAAGCTCTTTGCCGTTTCCCACTTTCTTCCTAAAAAAGTCCGCCGGC
GAGGCGATCAAAAGTGATGAGGCCACGAAGAGCCTTCGATGCTTGCTTCGGCTCGACGAT
CTCCCATGATGGTGAGTTGATCGGCTCTTTTTTAGATACGCTTCACTGGATCGATGGCTT
ACGGTGACTTGGGATGGAAAAGTGGGCTTTTGGTCTGTCACGAAACGGAGGACTATTTGA
AGGGGGGC
>Contig106
CACTTCCACAGTTCGATACTAGCCAGTGCTTTAGTACACCACTCAGGTTTTTGTGGGCAT
TATTGTAGCCATGGCATCCAATCCCTCAACCTCAGCTGCCCTCTTCCTTGCCCTCAATCT
CCTCTTCTTCACCCTCGCCAGTGCCTGTAGCACCTGCCCCAAGCCACCCCCCAGTCCCCC
CAAGCCCACCCCATGCCCTCCCCCAGGATCCGGCTCGGGTTCCGGCTCCGGCTCGGGTTC
CGGCAGCGGTACAGGAACATGCCCCGTGGATGCACTCAAGCTAGGCGTCTGTGCCAACGT
GCTGAACGGCTTGATCAACCTTAAGGCTGGCAAGCCACCCAACTTGCCCTGCTGCTCTTT
GCTTGACGGACTCGTCGACCTCGAGGCTGCCGTCTGCCTCTGCACTGTCCTCAAGGCTAA
CATTCTGGGGATCAAGCTCAACCTCCCTATCCACCTTAGCCTGCTCCTTAACTACTGTGG
AAAGAACACCCCCAGAGGTTTCCAGTGCCCTTGAGCACCCCCAAGTCTTTTCTCTTCCTT
GATTCGTTTTCTTGTGTTTGAATTCTTACGCAAAACTGTATGTGTTTTTCGTTTTGTTTT
TGTATTCTTGTGTGGAGTTCTTGTGAGTTCTTGTTCTTGTGTCACTGCTCGTGATCAACA
TTCAATGTATTGGCAAGGAAAGAGATAAGACAGCGCTAAGGAAGGGCTGTTTGGTGCTTT
GAATTATGTGTTGAAGTCGCAAGTCTCAGCTTTAATAAAAGTGTATTGTTCGTCGT
>Contig107
CGAGTATGATGTTGAAGGTGTTGATGATGGCAAGGGCGAGGAGGTGGGGAACCAGAAGGT
TGCTGTTGATGGTAATGCTTTCAACCTGATTACTGCTGCAGGGAATGAGAACTTTGTGGT
ATCCGGACCATTGAAAGAAGAGACCGATGTAGAATTCATCCAGAAGAGAGCTGCTGTTGA
GCCTGAAATGATGCCGAACCAGCGTGTTTTTACCTGCGATAACATGCAGTGCATGCATAA
TGATGTCCGTTTCGGATTTACAGACAGGAATTCGAGAAACACTCACCAGTACCTCTGCAA
AAATCAGCAGAGTCTTTCTCAAGGTATCTCAGCAACCACTGGTGGCATGCAGATGAACGA
GAACAAACCCCCAGTTTTCTTTGTGCCCTTAAATGCCCAGCCAAATCCCACTGGTCTTGG
ATCAAGTGTCAATCCTATCAACATCTCCGATCTGGGTATTCCTGCTGATGGGCAAAAAAC
GATCAATGAACTGATGAGCTTCTATGAGAACACCATCAATCCTAACAAGAACCAGGGAGG
CATGACTATGTTGGATGGGCAGAATTCTCTTCAGCAGAAGCTTCAAATGGAGGATAACTT
CTTTGGACAGGGGACTGGAATGGGTGGCAATGTTTTTGAAGAGGTTGGCAACTTAATGCA
GCAGCAGCAGTTCTATGGCCGCGAAGACATGATGCCGGTTGAACAGCAACTTGNGAACCA
GCCTGCTGATATGGGCGCTGACATCAATTTCGGCTCTGGTTTCAACATGTCAACCATGGG
CTACACTGATCCATTGCAGAAAGGGATGGGAGAGTTGGTGCAGAAGCCCGAGTATCCGAG
CTGGTTTTTCT
>Contig108
ATCATCCACATATTAATTGACTAATGTAGCAAACCTGATTCAATGGGTAGCAAAGAGCAG
ATGAATCTAAAAGGAGAAATACACTCAAAAACGATCTCAACTCTGAGAAGACGATGCAGG
TGCACCTGGAGGGTACTGCTGCACTGCAGGAGGTGCAGGCGGAGGTGGGGGTGGAGCCAT
CATTGACTGGTAAGGAGGATACTGCTGCTGATATGGTGGGGCCATGTACCCAAATGGTGC
ATAATACTGTGGGTACTGGCCCTGAAGATGTGGCGGCAAAACAGGGAATGCTTGCCCTGA
GCTATTTGGTGCTCGCAGCAGTCCCTGCTGCTGTGCTGGCTGCTTGTCTGAACCCCCTTT
GCCATCACTAGATTCCTGGGACGGTACTACAGCACCCATTCTCTGAGGATCCATCGAGGG
GTAGAAGGTTCGTTCCGCTGGGGGTGGAGCTGGAATGTTGAAGTAGTGCAGTGGTGGCTG
CTGTTGGTCCTGTGTGCCTGGTGGTTGAGGCTGCTGGTTGCTTTGTTGCTGGGATATAAC
AGCCCTTGGAAGCATCCCTCCATGTGCCATGAGCCCTTGCCTTGCAGCCTCATCATCTGG
TACCTCGCCCTCTGGTTTGGAGGCCTGTGGCCTTCCCCACATCAGCTTCAGACGCATTCC
TTTAATAACAAGCTTGTTGGCTAGCTCCTCTGCAGCCTTCTCTGCTCCTTCTCTTGTTGT
GTACGTCACAAAGGCACAAGCTCTTTGGAGCACCATCCTGATCGACTCAATCTCACCATG
GGCATAGAAGTGATCCCTCAGATCCTGCTCGGTGATTCGGGCATCAAGGCCCCCAACGTA
CAGTGTCCTAATGCTCTCATCATCTGGGGGAGTCAGAGATGGCATCTCACCTGCCTTGCT
TAAGAGCTTCAGAGCGACTGGGTCATTCACTCCATAATACCGATCTTTTATGTTCTGCTG
GGATAACTCCCCAGTAACAGGCATCTCATGCCGATACGGACATTCAGCACCACGTGTGCA
TTCACCACGCGCATAAAAGCTACAGACATGTGCGCGATTCCTTTTGTAATACGGTGTTGT
CCTTTGAAGCTTTAAAATGGTGTCATTTGGACGCACCTTTCCATATGAAGACTCATAATC
AATGCCAGCTCTAGCCCTGCGGTCATGCTCTTCTGCAAAGTACTCCCTATTCACGTCGCT
CTTTGGGATTGCATCATTGGAATTGATCGACAAGGCAGTGTCCCGAACCTGAACAGGCAA
CCCATAGTCAAGATCCAGGAGGCAGACCTGGCACACATTTTTCAGCTTACAGCATGTCTG
GCAGATCTCTGTCTTTTTGTATCTTGCATCACGTCCCGGTCTCCACCTGAAGACTGTAAA
TGGCCGTGTGCAGATCTTACACTCCTTGTCATAATCTGCCCTTGTCATTCGAACATAGGG
GTTGTCACCGAGGCACGATTCGCAGATGATGGGGAAGTCGGAGCGCTCCCATCCGTCGGC
CTGCGCGTCTCTAAGCAACCGATGCGCCATTC
>Contig109
GATCAAAAGTCCAGGTGCAGGTCTGATCACAAAGTATATCCTACGTCAGAATATTTACAA
TCATCGGATGGCTAGACGATACATAAATAAGACAAAGTTTTATATATGAAAAAGAGTAAA
CTTCTCATATATGTGCTGCTGCTTCAGCAAATCCAACTATCAGCTTCCCATAGTCAAAAA
CTGTGTGATACGCTCCCATGAAGACATCACCCAATATCCAGAGGGGACCCTGAGGTACAT
CCAAGGCAGTAAACCCACTGATGCACTGGGTGGCTGAACTTCCAACATCTACTTTAAGAA
TGTACTGCTCTGGTTTCAGGTCAAATCTTTTGCCACCAATAGTGAAAGAAACGGTAGGCA
TGGATGGGAGGCTATCACAGTCTACAGCAGATTCCCCCGTGGGACTAGGCAGTCGCTCAC
ATAGCTGATTGATGTAGTTCAACACCTGTTCAAGTGTCTGGTTCTGCACAAGTTGATTTT
GCATCCATACAACTGCCATCTCACAATATGTGCACATACCATTTCCCAGACCACCAGTTG
ATCCATCTCTTTTGCCATTCACCACACTCTTAATGCCCATACTAACTCCATGAGTCCCAT
CAAAGGCACACAGCCCAACCCGAGAACAAATTTTTGCAGGCTCTTCCTTTTCCATCAGCA
TTTCCATAATCTTTTCCCCATACTGTGAGACCATTGCTTTGCATTGTTGGCTAACAACAC
CAGCAGCTCCAATTTTTTGATTAACTTCTGCAATGATGGTTGTTGGACCAGCAATCAAAG
AAGTTCCAGAATCTGCAATTGCTTGACATCCGTCTGAACAGAATCCAGTTGTCTGACCAC
CAATGAGGACATCTCCCATTTCAAACTGCCAGTAGCCTTTCTGAGTTACAGGGACATATG
TGTGTTCACCCCTAAAATGCTTTCGGTCCATCCCTCCGAACATAATTTCGCCTCCCTCCC
CTTCCTCAGCATTCCGGTTAAACCAGAAAGAGAAAACAGGTTCTTTAACAAGACTCTGGT
TAACCATGTTATCCCACACAGGCACCACGTTTCCAACTGAGATTTCTTTAAATCCAAGCC
CAAGTATTCCATCGAATTTCGCAACCATGAAAGTGATACTCGGCTCTCTAGTGGCTTCAA
TAAAAACCTGATTCTTGATGGTAAGCTCACCAACTGTAACATAGTCTTGGCTGAAGAAAC
CTGATACTGATCCCGTTCCATAGTGAATATTTGCAGACCCCCCATTCTTCTCATAGGTGC
TCGAGAGGGTCGACTTGTATTTCGAATGGAAATAGCAAGCAACCGAGAAGTAGCACTTGG
ACGAGGGAACCCAAAGGTTGGAGCTGCCGGTGTCGAAGATCACCGTGAAGTTCTGTGCCG
GCGAGCCGAGCCCGATCTCGCCGAAGTACTGGGCGTTCATGTAGTTCTTGAGGGCGACGA
CGTTACCCTCCTCCCCCGGTCCCACCGGCCCCACCGGCCCCGGCTCAAAAAACCCATATT
TCCGGGCGGCCAGCGCTGCCGCCGCCTCCTTCCTCACCGCGAGCCGGGCCGCCAGCCGGC
TGTTCTGGTCCAGCGCCTTCTTCTTGAGCCCGATCCGGAACACGCCATCGGCCGACACCG
GAAAGGCCAAAGAAAACAAGAGGATCGAAAACACCAACACAGCACAGCCCCTCTTTCCCA
TGGACGAGACCTGCACAGCGACGAGATGAAGGAG
>Contig110
CCGCCACGCGATCGAAATTATAGCCCCATTAGAACCACCCACCTACTTCTTCCTCGATCT
CTCGTTCTGCCTATCGGCGACGATTGAATACCTTCTCAAATTTTGTACCGAAACAATGCA
AAGGGGCAGAGGTGGGAGGGATGATTTCTTTGGGTTTGGGGATCCATTCGCCGGATTTGG
TGGCTTCGGGAGACCTGGGGGCCTGATCTCTAGCTTCTTTGGTGGGAGGGACCCCTTCGA
TGACCCTTTCTTTACTCGACCCTTTGGAAGCTTGATGGGCCCAAGCATGTTTGGACCTCC
CAGTATTTTTGATGATGGAAGAAGAAGCTTCTTTGGAGAGACAAGCAATGCCGGGTTCCT
CGAGCAAGCTCCACCTCCTAAGTCTAAGGGGCCAATTATCGAGGAACTGTCGTCTGATGA
TGAAGAAGATGTGGAGAGGACTGATAAGGAGAAGAAAGATAACCCAAGGAAACATTCTAG
GTCGAGTAAAGAACCGTATGTTCTGGACCCTGATGAAGAAACTGAAGAGAAGAAGAGCAA
GTACATGCAGTATAGCAATGAGTTTGGCCGGGCTGGTGCATCGCAGCCACAGGCCCGAAC
TTATTCTTTTCAGAGCTCAACAGTGACGTATGGTGGTCCTAATGGAGCATATTATACTTC
ATCTACTACAAGGAGAAGTGGAGGTGATGGAGTTACCGTGGAAGAGCAAAAGGAAGCTGA
TACGACTACACGTAGAGCAACCCACAGGATTTCTCGAGGAATTCATGATAAGGGTCATTC
TGTAACAAGGAAGCTGAATTCAGATGGAAGGGTAGACATGATGC
>Contig111
CCGACATGATCACCTTCTTCGCGATGGGCCATATGATCTCCTTGGTCCACATTGCCCAAC
TTTTCGCCACCCGCAGCATCGACTCCACCGTCCTCCTCACCTCGGTCAATGCCGCCCTCA
TCCAGCCCATCATGGACTATGCCGCCGCCGGTCTCCCCCTCCACACCTTCCTCTACCCCT
TCCCACCATCGCCTCTGATCCCCCCCGGGGGGTGTCAAGAACATCAGCGCCCTCCTCCTT
CTGAATGCCATAAAATCGATGTCGCTTCTCTTCTCACCCACCCTGACCACAACCACCTTC
TCAGCCTCCACCACCTTGATGCCATCGTCACTAACACCCAATTGCCCTGGACCACCGCCA
TCATGCGCGACCTCACCATTGCCCACCTATCCTTCCATGACATCGGCCTTTTCCCTGTCT
GCATCATCGGGGCTCTCCTTCACCACCTCCCCCACCTCGCCGTCACCAGTGAGACGGCTT
T
>Contig112
GCCGTTCTCCGCCTCTTCTTCCACGACTGCTTCGTTAACGGCTGCGACGCATCAGTAATT
GTAGCATCCACAGCTGACAACACGGCCGAGAAGGACCACCCTGACAACTTATCACTGGCT
GGGGACGGGTTTGACACCGTGATCAAGGCCAAGGCTGCTGTTGATGCTGTGTCGCAGTGC
CGGAATAAGGTGTCGTGCGCCGACATTCTCGCCATCGCTACAAGAGATGTTGTAGCACTG
TCTGGTGGACCATCATATGAGGTGGAGCTCGGGAGGCTCGACGGCTTAAGCTCGACGGCG
GCGAGCGTTACCGGGAATTTGCCACAGCCAGAGTTCAATCTGGATCAGCTCACAGCAATG
TTTGGAAAGAATGGCCTATCTCAGGAGGACATGATAGCTCTCTCAGCGGCACACACACTG
GGATTCTCCCACTGCGGCAAATTTGCTAAACGTATATACAGCTTCAGCCAACAAAGTTCA
GTTGATCCAACTCTGAACCAGAGCTATGTAGTCCAGCTCCAGTCCATGTGCCCCAAGGTT
GTGGACTCAAGAATAGCTATTGACATGGATCCAATCACACCTCGGACCTTTGATAACCAA
TACTACAAGAACCTCCAGCATGGCATGGGTCTCTTCACTTCAGACCAGGTCCTCTTTACC
GACCCCAGGTCCAAGCCCGCTGTCAACTTCTGGGCTGCGAGCCCATCAGCCTTCCAACGG
GCCTTCGTCTCTGCCATCACCAAGCTAGGTCGGGTTGGGGTTAAGACCGGATCCGATGGC
AACATTCGCCAGGATTGTGCCATCTTNCACTAAGAGAAATAATCTTCCCCTCTAGGATGT
GAATTTTGG
>Contig113
AGTTTGCTAGCTAGGCAGCAAGGAATCATGAAACGTACCACTGGTTCCCATGTGCTGCTT
CCCCTCCTCTTCCTCCTCGTCATTATCCTCTCCATCCATACAACAAGAGCTTCTCGTCTC
CTCCAACAGCCAGAACCTGGACGACAAGATGTGAGGGTTGATGATCTTCCACTACCGGGT
CATGCAGCAGAGATGGAGGAAAAATATTCTTGGGAGTTGATGGGACTGCACGAGTGTAAG
GAAGAAGATGAGGAATGCTTGAAGAGGAGGATGATCTCTGAGGCCCATTTGGACTACATC
TACATGCAGCGCCATAAGACGTATAAGAAGAGGGACAC
>Contig114
GGATTCAATCGACTGCACTAGTATAAATTGGGATGATTCTTCTAAAGTATTAAAACAACA
AGACAGTCCCCTTCGACTCCAATATTGGGTTCTCCAAACTCTCTTTCACTGTGGCATCAG
TGCTATTGCTTTATCACAGCAACTGGTATTAATGACGCAACCAAAGAGCAAAGAACCCAA
TATGGGAGAGATGACTAAAAGATGGTTAACAATGGAGAAACACCAGATCATTCAATTTTG
TCATGTAGGGTGACCACTAGATCGTGGGCGTCATCCAAGAGCTTCCAGACATCCAGCTGC
CCTGCCATGTTGTTGCACGCTCTAATGATCTCATCCATGCTGCTGTACGTCTCTATGATC
AGCTTCCTCCTCTGCAGAACACAGGCTGCAATGGCAAACAGCAGCAAGTCCTCAGTGGGA
GGAGCACGCAGCCTTATCCTCCCCCATGCAGACTTTCCAATACCTGCCCTGATTGCTGCC
TGGTCTGCCCACATTACCTCCCATAAACACACAGTTTGCTCAAAAGTGAGCTCCCTGCGA
AACATAACCACCACCATTCTGTAGACAAAGAAGCAGTCCTCTGCCTGAAGCTTCTCCAAG
TGTCGATACAGGTGCAAGTCCTTGGACTTGATGATCTTTGATACAATGTTCAGCTGTCTC
CGTATGCCAACTTCATCAAGCCTAAAATTATGCCGGGCTTTCCTCATGAAGCCCACAAAG
CACCAGAATGCCTCATAGTCCTCCTCCATGACTGAAAGTATGGGAGATAGGAGGTCGCTC
ATACCTTGGCAGTAGCCAATTTCTGGGTCATACAGTGCATATGCCTCAAGAATAGCAACT
AAGCGTGCAGCATGGTAGATTCTGCATGGCTCCAAGTGGTCATAGTCCTTCAAACCAACA
GCAACAGCAGCCTCGAGTGCCTTGTCCTCAGAGATTAAAGCTTGGGCTGGAGAGTAGATG
GCCCACTCTGCATTAGCTCGAATTGCATCTAAACGGATGATACGCTGCCATGTAGCAAAG
TCCTCAGCTGTTCGACTAGAATTAGGATTGCTCCCTTTAATTGAAGTAATCTTGGCATAC
TTGGGATCGGTTTCCATGTTCCCTTCTGCAGCAGAGTACATCGACTGGTCTTCAGGTTCT
TCTTCAGTGGAGGACTCAGTATCGGAGGATTCCATCTCCACTGCAGACGCATCATCGACA
TGAGTGATCCCACTCTTGTCTTCTTCTTCCACATGACATGAGCTGGGGGCAGAGGTCTCA
TCATGTGATGGTTGCTCTGCATTGCCATCATCTGGGCTTCCTCGATCAAAAGAAAGGGAC
TCCCTGGCGCTAGACACATTTTCAGAGCCAGAAGATTCATGACCCTCAATGAAACTGGGG
CTCTCAGCATAACAGACTTCAACTATTTCCTTC
>Contig115
ATCGTTACTTTCCATGTCTCATCAACATTCAGCGCCGGTCGCGGTTCAATAACTTTCTCG
AGAGAGAGCTGAGAAGAGGAGCAAAGAGAGGCTGGAGATGGGAAGCTGGGACGCTGTGAT
CTCTGTAGTGTTGGGTGTGATCATGAGGAAGAGCATCTGCCGGTTCCAGGAGATGGGGAA
GGTGGCCATGGAGTTCATGTCGGTCCTCTCGACGGCGGTCTGGTTTTCTGGTCTGGTTTT
CCGGCGGCCGGTGGCAGTTCCGACCAGGTACTCCCCTGTGTCATCCATGGTTGCCAGGCA
TGACAGGTAGGCCAAAATCTAGTCAAAAGTACCTTGATGCCCAAACTGTCATCTCCTTAG
CTCATTTGTCCCCTCTGAGTTGCACCCCGTGCTCAGTCTTGGACATATCAAGTGGTGTAA
GAAGGTGGGGTTGAAGGCAGGTGTGTCTCAAATTAGGCTTATAGTGTATGGATCTTGTCT
TATTTTCGCTTGTGTGAAAGTAGCACGTATGTCTCGGTCGATGGTTTTTCTTTTTGATGC
ATTTATTTAGTTTTTTCTCTGATTAAACTCTTTGTATGATGTTGTTTGAAGGCAATAATG
TATAGACATGATATGTATCCATTGTTTTTGG
>Contig116
CTGGTGCTGGAGGTTATGGAGGAGGTCTTGGGGGTCCCTATGGATCTTCGTCGCAGTATG
GTGGTCCTGGATCTGGTGACTATGGTGGCTTTGGTGCAGGATCATCGTTGTACCGCTTGC
CACCAAGCTCTGTTGGGATGCCCTCTGGGGCATATCCTGAGAGTGGACACTACCCGCTGT
CATCGTCTGCTTACCAGAGCCAGCACCACCCACCACCTGGCTCATCTCCTGGACCTAGGG
TTCCGAGTGGAGGGCTTTACCAGAACCCATACTACTACGGTGTATGACAACTCCTGGGAG
CAAATGCTTTGAATGGTTGTGCTGAATGCAGACTATTTATCTTCTTTGATGAATGGCTTG
CAAATTTACTGGATACCTCTCTGCTTCTCTCCTCTGCAATGCAGTTTGCTCTGAGTGCTA
GCTGTTGGGAATTAGTAGTAGTAGTCTAGAACTATGGAACTTATGAAAAGATCCATAATT
GCAAGAGCTGTACATCTGCCTTTGTGACTGTATTGAAGCTTTTTCTCCATTACATATATA
AATGCACTTGGTTGTTAAAC
>Contig117
GAACCCCGCTCGCCGGAGCCATGACCAAGCGGCGGCGGGTAAAACCTCGGCAGCCGCTGC
CGGCCTCTACTCCTTCTCCTCCTCCGCCGCCTACACCACCAAAGAAAAACCCGATCGCTA
ACCCTAATCCTAAGCCCGCAGCCTTCCGGACCAAAACCCGGCGGTCCCTCGCCCCCTCTC
TCCTCCCTTCCGCAGCCGCCGGCGAATGGAAGACCCTTCCCATCCCCCGCTCCGAGTTCT
CCCTCCTCCTCACCCTTCCCACTGGCCAGACCTTCCGGTGGCGGCGGACCGCTGCCGACT
GCTTTACCGGCGTCGTTGGGTCCCACCTCCTCTCCCTCAAGCACCTCGAAGGCGACCCCG
CCGGCCACGTCGCCTTCCTTCTCCACTGCCCCTCCTCCACCTCCGCTGCCGCCCGCTCCG
CCCTCGCGGACTACCTCAATCTCGGCGTCTCTCTCGCTGACCTCTGGGAAGGCTTCGCCC
AGGCCGATACCCGCTTTGCCGAGCTTGCCCGGCGGTTCGGCGGTGGCGCTCGCGTCCTAC
GGCAGGACCCGGTGGAGTGCGTCTTCCAGTTCCTCTGCTCCTCAAATAACAACATTGGGA
GGATCGAGAGGATGGTCGGCGTGCTTTCATCGTTCGGGGAGTATCTCGGGACTGTCGGTG
GGTTCGACTTCCATGAGTTCCCGTCGCTCGACAGGCTGTCCCTCGTCTCGGAACAGGAGC
TCCGCGAGGCTGGCTTTGGTTACAGGGCAAAGTACATAGTTGGTACAGTCAAGGCTTTGC
AGGCGAAGCCTGGTGGAGGCACTGAATGGCTTGCTTCTCTTCGTGGCTTGGAGCTTCATG
AGGTAATTGATGCCCTTTGTACTTTGCCTGGAGTTGGACCAAAGGTTGCTGCCTGTATTG
CACTTTTTTCCCTTGAT
>Contig118
CATGATACGAACTGGTGTGGAGGTCAGTCTTTGCAGGCTTAAGCCTGCAAACTACTGAAT
TAGAGGGTATACGGAAACCATTAGCGGATTCATATTTTGTGAATGCAATTGCCTCCTGCT
GGAAGCGTGACGTCTGGAGGTCTTTTGTCGCATCTTTTCAATATATGTTATACTCAACTC
TATCCTTCGGAATGAATCCTCGAGTTTGGTTTCTGATTCGGTGGAACTTTTAATCGCAAG
TGTATATATTGCTTTCTAAGCTGAACTGGCATGCCAGCAATACGAGCAAATTGATTGTGT
CTGAGACGAGAAACATGACCTTAAAGGTTGAAGGTTGATGTAGTTTGGATATATATGTAT
ATATATATTTTTCCC
>Contig119
GCCGATCGCTATTAGATTGGGTTCGATCAAGAGCTAGGGTTTGTGAGGTTTCTGGATCCA
GATGGAGGACCAGGCGGCTTCCCGCGAATCCCTCGGCGTTGAATCCGCCTCCAAGTTTCC
TCCTCCGAGGAGCTCGTCCTCCGGCCACCGGATCCCCGAAGGAGAGCCGGCTCAGCGCCA
GTGGAGTGGGGACTACGGCCTCAGCGCCGGGGATCGGAGGTTCGCCTTCTCTCGCCAGTC
CTCCTTCCGCCAATCGTTCCACCGGAGTCAATCCGACCCTCAGACGCCGGTTTCGTCCCA
GGGGAACCACTCGTTCCGGCCGTATCTCTCCCGGAGTGATTCCAGTATCAGTATTCCGCC
ATGGGAGATCGATGGCTATGGTGTAGGCTACTCCAAATTCTCTTTGAAAGGGGATGGAGA
GGGACATCAGAAGCTCACAGTGCTTCAATTGATGTTATCTTTGGTTGGGGCGATAAGGTC
GGGGAATCGGCCGATGAAGCGGCTGGCTTTGATGATATCGCTCAATGTTGCGTATTCGAC
AGCAGAGTTGTTGATTGGCGTTCTTACGGGGCGTGTAGGTTTGGTATCTGATGCCTTCCA
TTTGACATTTGGTTGTGGCCTTTTAACATTTTCGTTATTTTCCATGGCTGCGTCTCGTAG
GAAACCTGATGAGGTCTATACATATGGGTACAAAAGGTTAGAAGTATTGTCCGCTTTTAC
AAATGCTCTGTTTCTTCTTTTTATGTCATTTTCATTAGCAGTGGAAGCACTACATGCATT
CATCCAAGATGAATCTGAGCACAAGCACTACCTAATCGTTTCAGCAGTGACCAATCTTTT
GGTGAATCT
>Contig120
GTTAATTTGAGAGAACAATGGAGAGGTCTGCTAAGATGGTGCTGGTTCTTGCTCTTGCCC
TCGCCACTTTTGCTGTGTGCCTTGTGGAGGGAAGAAACATTCAGAGCAAGCCTAAACCTT
ATAAGCCTCAGAATTTCTTTGGCTTTGGGGGCATCACTGGTCCTCCTGGACTTGGTGGTG
GTGGCTCGGGTCTGGTTCCTGGAGGCTTTGGGTTCGGCAGGCCGGTCTTTGGGTCCGTCC
CCATCATCGGTGTGCCGGTCACTCCTGGTGTGGGTTTCAGAGCTCAGCATCGAGGTGGGA
AGCCATGATAGGATGGCGGGTATATGTTGGTCGAGCTTATCCATATTCTCCAATAGAGGG
GGGTGTAGAACCTTTTATTTTGTTTTAGTGTGGTTTCTAGCTAGTTATTTGCAGCTTCAG
TGCGACTGTTGTTTACAGACTTGAGTGTGGTTGTTAGACCCATTCAGTAGTTTGTCACTT
ATCTATTGTCGTAACATGAAAGCACATCGGTGCATTTTAGTCCTT
>Contig121
CCAATGGAAATTTAATAATACACCTCAGATTCTTGTGCCAATAGCCAATGGCTCAGAGGA
AATGGAGGCTGTTATGATCATTGACATTTTACGCAGAGCAAAAGCTAATGTCATAGTGGC
ATCAGTTGAAGATAAGCTGGAAATTGTGGCATCCAGGAAAGTGAAACTAGTAGCTGATAT
GCTGTTGGATGAGGCTGTTAAGCTGCAATACGATTTAATTGTTCTTCCTGGTGGACTTGG
TGGTGCCCAAGCATTTTCTAGTTCTGAGAAGCTTGTTGATTTACTCAAAAAGCAGGCAGA
ATCTAAAAAACTGTATGGGGCAATATGTGCCTCTCCAGCTATGGTCCTTGAGCCCTATGG
CTTGCTTAAAGGGAAGAAGGCAACAGCATATCCAGCGATGTGCAACAAACTTTCAGATCA
AAGCGAATGCGAGAACAGGGTTGTGGTTGATGGGAACTTGATCACGAGCAGAGGCCCAGG
GACTTCCATGGAGTTTGCACTGGCCATTGTTGAAAAGCTATTTGGTCGACAGAACGCACT
AAACCTTGCAAAGACTCTGGTTTTCATTTGAACGCGCTGAACCTTGTAGAGACTCTGGTT
TTCATGTGAACGCGCTGCACCTTGCAAGGAGAAATCTGTGACTGGACTGTGATGTAGTTC
CTATGTTTTGAGGGAGCATTACTATCTTGGCTTTATGTATAAAGCTTGAGAATTGGGATA
ATGCTGTTTGAAGTGCTGGTATCTGCTGCAGTTTGATTGCAGCATGTCAAATATATCCTT
TTAATCGCCCGTTTGGTGTGTTGGGTTGTGGGTAGTACTACTATCTTGGCTTATGTATAA
AGACAGACTTGAGTT
>Contig122
GGAGATCTTCGGGCGACCACCATGGCGTTGAACCGTGGACTCCGATCCGGCATCAAGCTG
TTGACATCCTCCGAAGCCGCCCTTTCCAAATCCTCATCTCGAGCGCTGCATGCTACTGGG
GTGAAGAGAATGGGAGGGCATGGTCATGATGAGGCATACTACCTGCACGCAAAGCACATG
TACAACCTGGATCGTATGAAGCATCAAAAACTGAAGATACCCCTCGCGGTTCTGTCGGCC
TTCAGCATTGGTGCGGCTGTTCCAGTTATTGCCGTCATATTCCAGCAGAGGAAGACGGCG
TCTGGATGATGTACTCTACACGCTGGAAGCAACGAGTCTTTGCATGTTTCCTTCTGTTAT
TTGATAATCCTAGCAATGTTTGCTCCTGAGTCGTGACTAATCCGAGACTCAGTTTTCCAT
AATAATTAAATGATGGTACCATGAATAATCGGATGCATTTGTTTTTTTCTGTGAATGGTG
TCTGAATTGAGATTTGATCTGCATCTCAATTTGTTAGTATTGCTGCCTGATCAACCTAGC
ATGAGCCAATGGACTTATGGTGTATTTTTGAACACCCAAATTCTTTTGGGCCCTGCTTGT
TCCTAATTAAAAATTTGGCTGAGCCTTTTCATGCGCCAATTTGAACATCAGCTTGGAGAA
TAAAGGAAAATGGAATGCTGGCTTCAGCTATTCTTATGAATGC
>Contig123
GGTCTCTCAACTTGGGGTTTTAGAGGGCGGCCGCGACGACAATGGTGGAGAAGGCGAGCA
AGGGCCGGAAGGAGGAGGTGGTCACGAGGGAGTACACCATCAACCTCCACAAACGCCTAC
ATGGATGCACTTTCAAGAAGATGGCTCCAAAGGCCATTAAGGAGATCAGAAAGTTCGCAC
AGAAGGCAATGGGCACGACAGATGTGAGGGTTGATGTGAAGCTTAACAAGCATATCTGGA
GCAGAGGGATCCGAGGTGTGCCAAGACGGGTTCGTGTGAGGATTGCCCGCAAAAGGAACG
AGGAGGAGGATGCAAAGGAGGAGCTCTACTCTTTGGTTACTGTTGCCGAGGTCCCCCCAG
AGGGGCTTAAAGGATTAGGAACTAAGATTGTCGAGGAAGCAGACTGAATCATTGGCAAGT
GTATGCTTCCTTTGCAGGTTACTAAGAGTTGTTTCAGATTTGCAGGGAGTTTTAGATGCA
ATTTGAGTGTTGAACAGTGAGAATCTCGTTTGCTGACTTTAAGAAATATTTAAGAATTAT
CTTGCTCAGTCTCATTTTATTAAACCATGAACTGTTTACCAGTTCTG
>Contig124
CCGACGACGCCATGGGCATGCGCTTCTCCCGCGACTGCGACTCTTGCGACGGCGACGGCC
AGTGCGACTACTGCTCCGTCGAGTTCCACCTCAACGTCCGCTGCGACTCCGACCAGACCC
TCGACGTCACCAGCGCCGACCTTCGCAGCACCTCCCCAACCGTCTGCCCCGTCGACGTCG
CCCACCGCGTCCTCGCCTCCGCCGATCCCAACTCCTTCGACTCCTCCGACCAAAGGGGCA
TACTTATCGTGAAGTTGCGACGGGGGCAAGAACTGAGACTGCGAGCAATTGCCAGGAAAG
GGATTGGGAAGGACCATGCAAAATGGTCACCTGCTGCAACTGTTACTTTTCTGTATGAAC
CTCAGATTCATATCAATGAAGAGTTGATGGAAACTCTGACACTAGAGGAAAAACGAGGCT
GGGTTGAGAGCAGTCCTACAAGAGTCTTTGGCATGGATCCGAATACCCAACAGGTAGTGG
TGGTTGATCCTGAGGCATACACTTATGATGAGGAAGTGATCAAGAAAGCAGAGGCTATGG
GGAAGCCTGGACTTGTTGAGATATATCCTAAAGAAGATAGCTTTATCTTCACTGTCGAGT
CAACAGGTGCCATCAGGGCTTCCCAATTGGTCATCAATGCATTAGAGGTCTTGAGGCAAA
AGCTGGATGCACTTCGTCTGCAAGAAGATGAATCTGATTTTGGTGAACTGAGTGCACACC
TTCACGGCGGAGGCTAATGACTGCAGAAGGATATGGCTTCTTCAAGTTTTGCTGTTCTAG
ACTCAATATTTACTGCTACTATGTAAGTGTGAGACTAGGCATACCAATATTGTAGTGTTT
GAACTGTTTTCTCGTGATGCTGCATGGTAAGTAT
>Contig125
CTGAAATGGTCTATTAATTAATTACGTAATCACGAAATGGGAAAAGGACAAATGGTAATT
AAAAGCAGCATGCTAATTGTAATGGGTCATAGAAAGCCCTCACTCTGCAGAGAGTGAGAG
TTCGGATACACGGTTATTCTGGGCGGCACCAATCACTGCGACCATCCTAATAACAATTTT
TAATTAGTAGATAATATGATAATTAGGAAGGGTTGGCCGGCAATTAATAGGATGGATGGA
TGGATGGGTGCAAGGCGGCAACTTAGGAGGAGGTGGCAATGCAACAGGGCTCCAAGATGA
AGAGCGGCCTCCGCAGCTGGCTGCACCTCCTCATGTGGTGCAGCAGCTCCTCCCGGTTCC
GCCGCTTTGACGTGAACAGCAGCTTGTGGTCGTCCGGCGACGCGTACTGCCCGCCGCCCA
CCTGCGGGTCCCTCCAATGGAACGAGGAGTAGGAGCTGCAGTAGTAGCCCTCCGATGAGG
TGCTGAAGGTCGAGGCGGCCGCCGCCGCCGCCGCCGCCGTGGTCGTCGTCGGCGTCGCCC
GTCGGGCTGGTGTCGGTGTTGCGGTGCCGGGGTTGTGATGTTCTTGCTGGATTTGTTGTT
TGTCGGGTGCTGTTGGCTTGCATTCGGCCATCTTCTCGGCCCACCGGGTCTCACCGGCGC
CGACGAATTTGTTGATCACGAAGGATGACGACCGCTGCATCTTCATCGCCCCGCTCTGTT
GCTGGGGTGGTGTGCTGACCTTCACCTCTACAACGGTCCCTCTATCCACCACTTCCACTT
CCTCCTCTACCTCCTCCTCATCTTCCTCCTCTTCATCACAATTCTTCTCTTCTTCCAATT
CTCCCTCTTCTTCCGGGGCCATGGCTATGGCTTCCTCCTCCTCCTCGGCTTCTTCT
>Contig126
CTCCGGATCTCCACGGATCACAATCACAAGCTTCTTCTTCTCGTCTTCGATCTTGCGCCA
CCTAATCCCCGATCCTCATCTTCGTTTTTTTCAAGAAGATGAACATTTTCTCAAAGAAAC
CCACACCCAAAGATGCACTTCGAGAAAGCAAGCGCGAAGTATCACATGCCACAAGAGGTA
TCGAGAGGGAGATCACAGCATTGCAGTTAGAGGAAAAGAAGCTGGTCGCGGAGATAAAAA
GGACAGCCAAAACTGGAAATGAGGCTGGAACTAAAATTTTAGCCCGTCAGCTTGTCAGAT
TAAGGCAGCAAATTTCTAATTTACAAGGTAACCGAGCTCAGATGCGTGGTATAGCAACCC
ACACACAGGCAATGTATGCCAACACTTCAGTGGCTGCTGGCATGAAAGGTGCAGGCAAGG
CAATGGGAGCTATTAATAAGCAAATGGCACCTGCAAAGCAAATGAAGATTATGCAAGAAT
TTCAAAGACAGTCAGCACAAATGGATATGACAAGTGAGATGATGGCAGACTCCATTGACA
ATGTATTAGACAATGATGAAGCTGAAGAAGAGACTGAGGACGTAACAAATCAGGTTCTAG
ATGAAATTGGCGTTGATATTGCATCACAGTTATCATCAGCTCCCAAGGGAAAAGTTACAG
GGAAGAACGTTCAAAGTGCTGAAAGCTCGGAGATGGATGACCTTGAGAAGAGGTTGGCTG
CACTCAGAAGCTCATGAGTTGAGGACTTCATTTATTTGTATTCAGATCTCATTTCCTGAT
TTACTCGGCACTTCATGAGGTGTATATAGTATGTAGAGGTGAATACACATTGTGCTCAGG
ATACCTGTGTAAATAGTAACTGCAAATACAATGTGAGTGAGCATGG
>Contig127
GCAACTTGGAGGAAGTGAATGGAAACTCCGATCTGGAATCTCCAGTGGTGGAACCTGGCT
CTGGAAGTGGAAATAGTAATTCAGAATCTGAAGATACTGTGGATAATGAAATGGGAGTTC
CAGAAGAAACTGCTGCTCAGAATAATAGTGTGGGATCTACTTTACACGAGGTTCAGAATG
GTGTGATTTCTAGTTCAGAAGGGGTTCCTGAGTCGGTTGAGTTTAAAGTAGAAGCGGAGA
AGCCTGTGGAAGCTAAAACTGTTGATCAGAGCACTGGTGTTAATTTGGAAGAGCCATTGA
ATTTTGACAGGTACAATTCAGCTGCAGAATTGGAGGTTCTTGGCATGGAAAGGCTTAAAT
CAGAGCTGCTGGCACATGGATTGAAATGCGGTGGTACATTGCAGGAGCGTGCTTCAAGGC
TTTTCCTGCTAAAAACAACTCCCCTGGATAAGTTGCCCAAGAAGGTGCTTGCGAAGCCTG
TGGGTGGAGGAAAATAAATGTCAAGCTTTTACTGCTATGCTGTATGGTTTGATAGACAAA
CTTAATGCCTTCTGGACAAGCAAGGTTCTAATGGAATCAGTACTGTGTACTTAAAAATAA
CTGACTAGGCTAAATGATGTTTGTAAGATGCTTGAGGACAAGCTTGTATTATTTTTGCAG
TCATGTTGGACCTTAGGCATTGCAGTTTTAGTTTCTGCAACGTACTATGTAATGCCCCAT
TGATGTTCCCTTGGTGCTTGCGTTCTCGAATCTTAAGATTGTATGAGATCTCAAGTCTAT
TCATATTGGTAATTAACTGTCATATTAAT
>Contig128
AAAGATGAAGATAACTCAAGCCTAATCGGTGTGCTGCACAAAGCAAGCATGTCCATGCAG
AGAAATAGAACAGTTACCTACAACCAGGAAGCCTCTGTTTCCCTTCTACAACCACTTGCC
TATATAAATTGTATGCAACCATCTATAGTTCATAATATAAGCAGAACCCCCACACATAGT
AATATTAAATTAGTAACTTTGAAGCAATTGAGGGTGTCATAATCCAGATTTCCTTCAGAT
AGGATAGGAGCTCTCAAAATGAAGTCTATTCCTGGCACATCAGACAAGAAACTAAGTGCT
TGCGCCCAGTTCAACATTTGCAGGGACATGACCTCCATGTGGTCCTCCTCCGTGACTGTT
GTACATGGATGAACCACCAGTCCGACCTCCCCTTCCCCGGGAGTTGTAGTAGTTTCTTGG
ATAGTATCCAGGCTCATAATACTGGCTCCGCCCATTTTGGTAACCACCACCCCCACCTCG
GCCACGACCACCACGACCATTTGGATAGCCTCTCCGGCCCCCGACGCCGCCGCCACCACC
ACCACCACGACTTCCACCTCTCTGGTTCGGGGAAACCCTCCGTGGAACGTATTGTTGATC
CTTTGGTTCTGGATCTCCTTGGTTCTGTTCTTCCACATCCGATTCCAGTTTCTGCTGCTC
CTGCGGGGCAGAGCCAATGTCCCCTGATGGGTTTAGCACGTCTGCCTCATCCATCTTTGG
AGGTTCATCAACAGGAGTAGACTGATGATCAGGGTGGACTTCAGTTGCTTGAAAATCTTG
TTGCTCATCCTCCTTGTGCTGATGATGTGTCGGGGAACCTTCAGTTTGGGCAGACGGCGA
GGTGGTCTCAGAAATCTGCACCTGGCTAGTCGTGCTGTACTTCCCCACCGCCGCAGCCAC
ATCTACCGGAGCTTTCATCTCCGGTGTCGTGGTGAAGTAGTCCGACGCCATAATCTTGTT
CAGCTTCTCCCTCAACCCAGCATAGGTAACGGAGACTCCCGAATGGATGGGCTGGTCGGA
CTTCTGAAGCCAGAACTTGGCGTGCTGAACGCATTCCTGGAGCGCGTTCTTGTGAGAGAC
CCCGGAGTAGGTCGGCCTGGACGTCACGAGCGACCCGAGCACGGAGATCGCGTCGAGGTC
CCGTTCCCCGAGCAAATCGGTGGCGTCGTCGGTCACATAATCATACGTGAAGCAGCAGTC
CCGCTCGTGCGTCCGAGTGAGCATCATGCCGGTGAACTCGCTCTGTGGCCTGATATCGAA
GAGGCAGCCAAAGTAGAGCAAGGCAAGGAGGTCCTCGATGGCCTTGCCGTTGGACTCGGC
GGCGACGGCCAGGGGCGGGGGAGGGGGAGGGGTAGGGGAGGGGTCCTGGGGTGGCGGAGA
GGGGCAGCGGGAGAGCTCTTCGTGGAGGGCGGCGGCGAGGGGCGAGCGGAGCTTCTCGAG
CTCATCAATGAGGGCGGTGACGGCGGGTTTGGAGCGGAGGAGATCCTCCTGCTCCTTGTT
GAGGGGTTTTCCCTGGGCCAGGCTCTCCTCCGTCTGAAGGATGCGGTTGTGCTTCTTCCG
CAGCGCCCGGAGCCGCTTGCTTATCAGGCTCAGCACCGGACCGTCC
>Contig129
GCGGTACGCATACCCCGCGCCCCGCCGCTTGTTACGCTGAAGAAAGCCCTCCCATGGAGT
GAGAGAGTGAGGGACCAGAAAGAGACCCGCAAACGAGACAGAAAGCTCTTCTTCTTCCAT
CACCGTTATTTCGTATCAGCATCTCTTACCCCAGTAGAAAACTAGAAGAATGGCGGTGGC
GACGGCGAAACAGCGTACCAGCGAATCGCTGCACTCCTCCACGACGTCCGCACCTCCCTT
CTAAGGGCTCTTTCCTTCTCATAGTATTCCTTTTCTCGTTTAATATTTTTTTCCTCATCC
TCTGAGACAAAAACGATGAGTGGAAGAAAAATACCTTAAGGTCACCATCTCTATTCCCTT
CTTCCTGACAACAGCAAAAACACTAAAAATAACATAAGAAAAAGTTATATAACCCTCCTA
CCTGCCTATAAATGAGAGAAGAAATCTAAGAACCGAGGGAAAGAAAAAAAAGGGAAAAAG
GAAACAACTCTGATCTATAGCCATGGTTCTCTCCACGGCAGGACACGAGCCGGAAGCTTC
AGTCCACTATACCTTCGCCTCTCGTTACGTTCGTGCTCCCCTTCCTCGGTTTAAGATGCC
GGAGAATTCAATACCGAAGGAGGCGGCACACCAGATCATCAGCGACGAGCTGATGCTGGA
CGGGAACCCGAGGCTGAACCTGGCATCGTTCGTCACGACGTGGATGGAACCGGAGTGCGA
TAAGCTCATAATGGCGGCCATCAACAAGAATTATGTCGACATGGATGAGTACCCTGTCAC
CACTGAGCTCCAGAACCGCTGTGTAAATATGATAGCCCATCTTTTTCATGCCCCAATTGG
GGATGATGAAACAGCAGTAGGGGTTGGAACTGTGGGAT
>Contig130
CTCGGCCTCCAGCCTCGCCAGGTTGCCATATGGTTCCAGAACAAGCGAGCCCGGTGGAAG
TCCAAGCAGCTCGAGAGAGAGTACGCCGCCCTCAAAGCCGACCATGACACCTTGCTCTCC
AACGTGGAGTCCCTCAAGAAAGAGAAGCAAATTCTCATCAAACAGATGCAAAAGCTGACC
GAATTGCTGAAGAAGCCAACAGAAGAGAGCAGCAACGACGACGATTCGGACGGCGGCGAT
CGCACCCGCATAGATGATGCAAGGCCCTGCTTTTTGGTGCGTTCGGGTGATGAAGAGAAG
AAGCCCAGCTTTTTCAATCAGGAAGAACCGGACTGCTTATACGTGGGCGAACCTGAGGGT
GGCTTCCTGACATCGGTCGGGAAACCGTGCGATTTCAACTGCAGTAGTGGTTCTCCAGAG
CAGTGCTGTGCCACTGCTTCTGAGTGGTGGGAGTTTTGGCCGTTGACAGAATAGAGCCCT
GTCATCGCGGAACATGTAAACCATAGAGCAAATAGAGTTAGTCTGCTGCCTCGAGTCGGA
TTACAATTCCAAACGCTCTTGTAAAATAGCTTTCTCATTAGTGCATGGAATTTCTGATGC
TATGTGATCTTCCCGGTGTAATAGGAATAAATAAACTTGCAAGTTAGAATCGACC
>Contig131
GTCAAGATAAAGCTGGTTGCTCCTCCACTCTATGTTCTCACCACTCAAACTCTTGACAAG
GAACAAGGAATAACAATTCTAAATGATGCTATTAAGGCATGCACTGAAGAAATAGACCGT
CACAAGGGAAAGCTCATAGTGAAGGAGGCACCAAGAGCTGTGAGTGAACGAGATGATAAT
CTACTTGCAGAACACATGGCAAAACTGCGATCTGCTAACGAGGAAGTTGATGGCGATGAA
GATTCAGAAGAGGAGGAAGACACAGGATTGGGAGATGTGGATTTGGACAAATCGGGTATT
GGTATAACAGAATAAAAATCTGGCAATTGGATTTATTTTTTAACTTCCCTTTTTTTTTTT
GGATTGTTGGGGGGCGTGACGAGCGAAATAGTCTGAGATTAGGTCCTTTTTATGTTAAAC
AATCTAAAATGGAATGCTGCCTCCTGCCTCAAGTTTTCTTGGAGTATAATGTCCATTGGA
TATAATGCAGTTTTGATTGTCTGAAATTGTTTGGTGGTACTAAAATGATGAGATTGGATC
TTAT
>Contig132
CCGAGTTTTCTCCTACTTCCCTTCGTGAGTGCTCTTCCGGGAAGCGTTCTTCTGAAATCG
ATTTCCGATCGCTGAGATTTGTTCGAGTTGGTAGCGAGGAAGTGAGATGAAAATATGAGA
GCGGTGACAGGATTCGCGGAGCAGAACGCCAAGTCGATTAAGGACCCCGCCGCGGCCACC
TCCAACTCCAAGCGGGTGATGCGACTCCCCGGCGCACCGCACGCTTCTAATCTCAAGTCT
GGGGCACCGCACGCTTCTAATCTCAAGTCTGGGGTCACCGCCCGTGAGGATAAGAGGAAG
CGGGCGGAGGAGTCGCTGCGCACCGTGATGTACTTGAGTTGTTGGGGACCAACTTAATAG
AGATTTCGGAGAAGAGAGATGGATGTTCCGTCGGTTGGCTGCAGAGATCCGTATGTAGGA
GTTGTTTACTTGGTTTCTAAGATCGTATGTTGCATTTGTACAACAACTTTGGCTGCGAGG
AGATTATGTTAGCTAATGGTCTATTCATTTCGTCGTGTACTATATAGATATAGATTGGAG
TAATAGTCCTGCTTGTAATGGACGGTACATGGAATTGCATTGTAAATTGCAATGGAGTTG
CACATCTAAAGTAGCAAAGTTACCTTGGCAT
>Contig133
CTTACGGTCTGAGCAAACGTCATGAAGCCCCTCCACGCTGCCTTAGCCCTTCTACTGATC
CTCTTGGCCTCTTCCTATCTCCAAGCCACTATGGCCGGCTCACCTTTTTGCGATTCCAAG
TGCAAGGTTAGGTGCTCCAAGGCGAGCTATCAGGACCGCTGCCTCAAATACTGTGGGCTG
TGCTGCGAGGAGTGCCGCTGCGTGCCTTCTGGGACTTATGGCCACAAGGATGAGTGCCCT
TGTTATAGGGACAAGTACACTGGCTTTGGGAAGAAGAGGAGGCCAAAGTGCCCCTGAGCC
TCGACCGGGCCCGAACATCTTTTATATGATCTCCTTAGTTTCTTCCACACTCGGCAGTGG
TTACTAGTGGGTTGTCATGTTATGGTGCGTCTATAAAAGTTGATATGGTGTGAGAGTGGT
GATGGGTGTTTGGAGAAAATAAGATAGAAAGATGATCGGCCAGTTGGGACTGTTTTGTTA
CATTGTATTTTCCCATATATACTGCTCTTATATTTGCCCTCTGTGATCGCATTGAGAGTT
TTGTCATGATGTTCCAACTTTGGATTTTT
>Contig134
CTAGAAGAGCCTCGTTATTCCCAAGAGCGTCGTCGGCGGCTGGCATCTCCACCCCAATCT
AGCTCTCAAGATGAAGGTCGTTGCTGCCTATTTGCTTGCTGTTCTTGGTGGAAACACTAG
CCCAACTGCTGATGATCTGAAGGATATCCTAGGATCAGTGGGGATTGAAGCTGATGATGA
CAGAATCGAGTTCCTCTTATCTGAAGTCAAAGGTAAAGACATAACTGAACTTGTTGCTTC
TGGGAGGGAGAAGTTTGCATCAGTGCCCTCTGGCGGTGGTGCCATTGCAGTCGCAGCACC
TGCTGGTGGTGGTGCTGCAGCTCCCGCAGCAGATGAGCCAAAGAAAGAAGAGAAAGTGGA
AGAGAAAGAAGAATCAGATGAGGATATGGGCTTTAGTTTGTTTGACTGAGTGGTATGCCC
GCCGTTCGGTGGTCTTTTTGGAACACTAAGTAGAGGTTGATCTGCAAGATATTAAGATTT
TTATTATAGACTGAATTTTCTTTCTGGAACAGCAAGGCGCTATGCCTCTATATTGTGTAT
TGTAGCAAGTTGCATGTAGATCTTGTTCAGCATGCGCTGGCATGGATTCTGTTTGGGTGC
ATTAGTTAATGAATCAAGTACGAACATCTTCTT
>Contig135
CATCACCGCATCATGTACATACAGTGCAGTTACAGACAAATGGACCAAATAGCCTGCTAT
CCAAGCCCGCTACATATGATACACATCCTGTACCAACTAGTACTAGAAAACCGATGAGAG
AAGGCAAAAATACAAAAGTTAAAATGGTACAAAGAATAGAAATAAGGAGACCGCTACCCA
AGCACTGCAAGATCTCAGCAGGTGATCGTTGGCTCCCCAGCTTGAGCAAATCTCTTTAAC
AATTAGTGTTTTAAGTTCAATGGAGCAATCATTCTCGCTTGTCCTCCTCAACCTCATCTT
CAAGACTAAAGGCATCAGTGTGACCTGCACTCCTTTCTTTCTTATCAAGCTTCACCATTC
CTAGGTCACCATCGGATGTCCCTTTGGTTAGAGACTGAGCTTCTTCATCATCATCTTCTC
CAGTTTCACCAGAATAGGCATATCTTTGAGAGCTTTGAGATGGTGCCCACAGATAGCACA
CAACACAGAGCAAGGCAAAGGAAAGAATGTCCCAGAAGGCAGTGATGATCCATGCACTCT
GCCACCGTTCACTATAAGGGTCTGTTGCCTTGAAGTAAACCTCATATCCAATCCAAGCAA
CGGAAGCGATCACAGCAATTGCCAATGCATTAGTAAACTTCCTGTATATGTCCAACTTCA
CAGAACTTCTCCTTGCCTGTAGCTTTTCCAGCGTCCGAGAAAGAGAGGTAAAAATCCAGA
GTATTATGAAAGCATCCAAGAATGCATCAGGAAGGACGAGGAAAAGCCTAGCTTTGCCTG
AAATGTCATTAATGGTTCCAACATTTTCTGCGATATCCAGTAACTCTGATGCCAAAAAAT
AGGTTATTCCGAGAAGAAGCACCTTTGAGGTAAGACCTCCAAGAGTTGGCCGGACAACAC
CATATCCCATTGAAACAGAAAGTATAAGTAGACGCGAAACTGTTTTTCTAACAGCTCCAA
CAGTCACCACCCAAGTTGTTATTCCAACAGGCCTCATGCCAGTGTTATTAAAATTCAAAT
ATTCAAAGTACCATAGAGTCATTTCAAACAAGCCAAGAGCAATAACTAGGGTGACCAGTT
CTGTATGCAGATTCCTTCAAACCT
>Contig136
ACCATCACAAATGCTTGCAATAAGAAAACAAAAGCATTCATGTTTCCACGTTACATGGTC
CAACTGTTTTCTCCTCCAAGCAAAGATAGATGCCTAAGACAACTAGGTTAACAAACCAAC
CAAATTGACTGTATTCAAACTGCAAGAAAAAAATGGCCGGAGAGATCCCTATCTGCCTAT
CTAGAGCTCGTCATGTGGCTTTTCCTTGTCCTCTGTCACATCAAATTCAGACTTCACATC
TGATTCAGGCTTCTTCTCAGTGTCTGAATCAGCATCTGCATCATCCTCGGCATCAGAATC
ATCCTCTCCCTCGGCATCTACGTCTGAATCAACATCCTTGTCTTCCTCCTCTTGCTTCTT
TTTCTCAGCCTCATCAAATGCTGCCTTCTCAGCATCCTTATGCTTGCCCCATGTTTCTTC
AGCAAACTTCTTTGCATACTCAGGGTCATCACAAATCAAAATGTTGTTGAACAAGGTGCC
TGATTTCACCTGCCATAACTCAATGCCAATGTATCTCAATTTGGGATAAGCATAGATATC
AGGATCATCCTTGAAATCAGGGTTGTCAATCATGGGAGCCTTCCATTTTCCCTTATAATT
AGGATTCTTAATTTTCTTTGGCTTCCAAGGTCCCTTGTATTCAGGATTTGGGATGGTTGG
AGCAGTCCATTCACCATCTTCTTCATCATCCCAGTCTTCTGGCTTTTTTGCATCCGGATC
AGGAATTTCCTTGGGAATGTCATCATACCCCTCTGGTTTCTTATCCTCAGGGTCAGGAAT
GTACTCCTTATCATCCCAATCTTCCGGCTTCTTTGCACTAGGATCCTTTATTTTTTTTGG
CGGAAGAATATCCCAG
>Contig137
CTAATGGAGACCACCAGGTCATGGCTACGCTTCCCTTAGAAGAAGTTCTTACTGGGTGCC
CCAAGACACAGCAGCAGCAGCAGCAGCAAGAGAGGAAGCCGAGGCCCCAGCCAGAACAAA
ACCTCAAGTGCCCTAGATGTGACTCCACCAACACCAAGTTCTGCTACTACAATAACTACA
GCCTCTCCCAGCCAAGATACTTCTGTAAGGGCTGCAGGAGGTACTGGACCAAAGGAGGCT
CCCTTAGAAATGTCCCAGTTGGTGGTGGCTGCAGGAAGAACAAGAGGTCCTCCTCTTCTA
CATCAAAGAGGGCCCAAGATCAAGCCCTCGCAACCAACTCTAACCCACCACTACCCACCC
TCCTCCCACCTCCCCTTTCCTATGACCCCAGTGATCTCTCCTTAGCCTTTGCCAGGCTCC
ACAAGCCACCCACCGGAGGCCAGTTAGGGCTGGATGACCATGACTCGTTCCTTCTAGGAA
ACCCTAACTCTGGCCATATCCCCACAGGAACTCCAGGCTTCCTTGACATTCTGAGGGGCG
GGCTCTTTGACACCACCACCACCACCAGTGGCTTCCACAATCTCTACTATGGGTTTGGGG
GTCATGGTAGTGTGGAGCAGGTGGAGGATAGTGTTGCTGGGGAGGAGGCCGTGCTGCCAT
TTGATGGAGGTCTAACTGGTGCAACCACTGCTACAACTTCAAGCACTCCAACAACTAGCC
AAGGGTCATGCAAAGCTGCGGATGGAGGGGAGAGCAAGATGTTCATGGGTCTGCAATGGC
AGGTTGGTGGGGGAGGCAATATGGCAGCTATGGACCCTGGAAGAGACTACTGGAATGGGG
GTGGTTCCTCTTGG
>Contig138
GCCCTCAGAAACCCAAACCCGGAAAAAGAGAGAGCGCGACGAAGAACAGAGAGAGGAAAA
ATATAGGAGAGAGTGAGAACTTCTACACAAAAGAGGGGGAGAAAAGATGTCTTCGGCCGA
ATCAACTCGTGAAGAGAATGTGTACATGGCCAAGTTGGCCGAGCAGGCAGAGAGGTATGA
GGAGATGATAGAATCCATGGAGAAGGTGGTAAAGACTGTGGACACAGAGGAGCTCACTGT
AGAAGAGCGCAACCTTCTGTCTGTGGCCTACAAGAATGTGATCGGGGCCCGCCGGGCCTC
ATGGCGCATCATTTCCTCAATCGAGCAGAAGGAGGAGAGCCGTGGGAATGAGGATCATGT
TGCCGTGATCAAGGAGTACCGGGGGAAGATTGAAGCTGAGCTCAGCAAGATCTGTGATGG
CATCCTGAAGCTGCTTGATTCCCACGTCATCCCATCTGCCGCTGCTGCTGAGTCGAAGGT
GTTCTACCTCAAGATGAAGGGAGACTACCACAGGTACCTTGCGGAGTTTAAGACGGGGGC
AGAGAGGAAGGAGGCTGCTGAGAATACACTGATGGCTTACAAGTCTGCTCAGGATATTGC
TCTGGCTGAACTGGCCCCAACTCACCCAATAAGGCTCGGGCTTGCACTTAATTTCTCTGT
GTTCTACTATGAGATCCTGAACTCCCCAGACCGTGCTTGCAGTCTTGCAAAACAGGCTTT
TGATGAGGCTATATCTGAGTTAGACACTTTGGGTGAGGAATCCTACAAGGACGGTACACT
GATCATGCAGCTTCTCCGGGACAACTTGACCCTTTGGACCTCTGATATCACGGAAGATGC
TGGGGATGAGATCAAAGAAGCTCCAAAGAAGGAAGCAGGAGAGGGGCAGTAATGGACCTA
TCTGTTCTTTCAGGATGGTGCCATGTACCATGGGGTTTGTGGTTTCTTTTGAGCAGATAT
AGTGGTAATTCATATAAACATTCAGGACGCTACTCGAAACTGCTGTTGTGTGTGGGTGTA
CCTCTTTTCTATTTGACCTACCAGCAAACATGTTTTACTT
>Contig139
ACTAACATACTCTAGGATCGCTCATATTCTGGATAGATTTGGCTTATATTGTTTGTAACA
AAAATGGGGTCCATCCAAATTATCCTATAAGCCAAGATTGCAAAGCACAGCAACTGTACC
ATTACATCAGAGAGGTCCTCGATACACCTGGATTCTGCATCAGCTTCGAGTGCAACACAT
AAGTGTTGAATCCTAACCATCTTTTCAACTCAGGATGGGGAAGATGCGGGTAACGTGTTC
GACCGGGACACTGTCCACTGCGTTCTTCTTGAGCTCTGGGTGGTTGAACTCATTGCGGGG
GAGGACGATAAGCTGGGAGCGGCCATGACCCTTCTCAAGGGCCCAGCCACTGTTGGCCAC
CTGGTACTCCAGAAACTTGTCCAGGGAGAGACCTTCAATGTTGATGGCCTCTGCAAGTAT
AGGCCTGGGTACTTTCTGGTATGTTAAGGAGAGGACGTGAATTGCATAAGCTTGGATTGC
TTGCTCAAAACCTGGAACAACTTCAAGTATGCTGCGGTTCTTCACAGCTTCATCCCAAAA
TTGATGAAATCTTGCAGTCTCTAGATAGTGAGAGAGGACAATCAGTGTCTTGAATTGCTC
CTCCATTTGCACTTGTTCGGGAATCAAGAAGAGACAAAGGCTAAAATCTGGTGCTGGCAT
TGCCATGAGAGCCTTGATCAAAATCCGAACTACAATTGGGATGCTCATCCGTTCTGGCTC
AAACTGATAAAGCCGAAGAAGGCAAAGATTTGCATCCAAACTGTATGTTTGAGAAGAAAC
CTGTTCATTGACATGGTTCTCGAGATCGGTGAGGATGTCGGGGTTGTAAGGGTTCACGGC
AACGAGCTGCTCCACCGTGTACGAGACCTGCTGCTGCTGCTGCTGGGACTCTCGTTCTCT
CACCATCTCTCAATCGAAGCGCTAGATCAAAAACCCTACAAACCGTAGACGAGAAAGAGA
TATATGAGGCGAAGCCGGAG
>Contig140
GTTTTCTACTGGCTGCTTTAACTATAACCTTAGCTCTATTGATTGGTTTGAATAAGATAC
GACTTATTTGAAATGAATTGAATGAACAATTCATAAAAATGAATATTTCTCTGAGATTCC
AGGTGTTCCAGGTTCCTTTCCACATCAATTGCCAATTCTTGGTTATTGAGATTCACGGAT
AATTCAGATTAATATTTAGGGATAGATCTTACCCATCTTTTTATCCCCTCAAAAAACCGA
AATGATTGAAGTTTTTCTATTTGGAATCGTCTTAGGTCTAATTCCTATTACTTTGGCAGG
ATTATTCGTAACTGCATATTTACAATACAGACGTGGTGATCAGTTGGACCTTTGATTGAG
TAACATTTCTTTTTTTTGATTGACCTCCTCCCTGCGGGAGGTCAAATTCAAGTTTCAATT
AAACTTTTTTTTGTTAAGTTTTTTTATTGTGATTCGACATAAGATAAACGGAATCACGCT
CTGCAGGATTTGAACCTACGACATCGGGTTTTGGAGACCCGCGTTCTACCGAACTGAACT
AAGAGCGCTTTCTTATTACAGGAGATACGACTGTAGTGTAAAGAAAAGGTTTTTTTACCC
CCAAACATATCTTGCATACGTATAGCAAGCAAAAATGAAAGATTATGTCCAATTTCAATC
GATCTTAATTAATCCCTCGTTACTGCCCATAAGAGAAGTAATAGGTAGGGATGACAGGAT
TTGAACCCGTGACATTTTGTACCCAAAACAAACGCGCTACCAAGCTGCGCTACATCCCTT
TTTAAAGTTCTTGTACAGTGTCATTGTACAAAATCCCTGTCTTGTTTTCCACATTGTTAT
TTTCCCCTCTATCTATATCC
>Contig141
CAGGAGAGAATGGGAGTAGAAATGGGGAAAGCCGGTCTCGTTTGCGTTGCGCTCCTTGTT
CTAATATCTTGTGCTAGCCAGAGCTGTGGTTATCGGTCACCAGGCTTGCAATGGGACCAT
GGAGAGGTGCCATGGAGTGGAGGAGGAGTGGGCTATGAGCTCGGAGATTGGGAGGAGGCT
TCTCCAGACCACCACGTCCGACCCCGTAACTTACAGAGCTTTGTATCAGAGCAGACCGGT
GTTTAAACCCATGCAGCGTGGAGGGCCCTATCGTCGCGGATGCCCAAAAGGCTTCTACTG
CAGGACTCCCCAGCACCACTATTGATGGAAGCCTGAAAGCCTTCTCTGTGCGATTAGCGC
CAACGGGTTCCTTCGCTTTCTTCTTCTTTCTCTCCACTAATATTCAGTAGTAGTTGAGAC
TGAAATCTCTTCACCCCCACCCCCTCTCCCCCCGCGTATGTGAATGTTTAGTTTAATGGT
CAAATCGATTCTCTTTACATTTGCAGT
>Contig142
ATGGACTGGTACTCTTGGCTCTCCAATCCAATCTTGAGGATGGCCTTATCTATGAGTATT
CACTCCTCTTCTCTCACAATGAGCTTGAGGAAGAGGACATCATCCACTTCAACCATGAGT
TCCTCCAAAGCATGGGCATCTCTGTAGCCAAGCACAGGCTTGAGATCCTCAAGCTAGCCA
AGAAGTCCAGGTCTGCAAAGCCTGTTGCTCGGCTCCTCGCTGCGATGAAGAAGACCAAGA
GGTGCCTGGTCAAGTACATCCACTCATTGGTCCATCGAGATAATTCGGCCATCGTGGTCG
TCCCGAGGCCTTCATATGGTGGTGCAAGGTGGAAGGGAGCCATGCTGAAGAGGAACAAGA
GGCTGGCACTATTGAAGCAGGGAAGGCTGATGCTCACCGAGGGCGGTGTCCAGGTTGCCA
GACCAAATTCTGTCTCCCATAACGCAAGCCCAATGGTGTACAACCACCATAAGGAAAGTG
AGAAAGGTGGTGATGAAGATGGCTATTGGGGGAACAGCACTGAGGAGATTAGGTGGGACT
CCATGTTTCAGGACTTGAAGCCAACTTGAGCACATGAAGAGAGCTTTTCCTAGTGTCTTT
CAGAAGGCTTTTGTTGGCTTTGCTTTTCAGGAGCCATGAGAGATTGCTTTACTTTGGAGG
TTTGTCCACTTTGCATTTGTGCTTTGCTTTGGCTGTTTGGTTTTCTGATTGTGAGAAGAT
AAAATCTCAAAGTTGTGGGAGAGATTATTAGAGTTTAGCTAAN
>Contig143
GGGCTCCTCAAGCCCGCTGGCGTCGACTGGCTCCGCTCCGCCTCCCGCCTTGACAACGTC
CTCGGCCGCCCGGACAACCGCGTCGCCGCCGCCCTCCGACGGGCCCAGGCACTGGGTCTC
TCCCGCAAGGTCTTCCTCTTCGCCGTGAACCTGCAGATCCCCGGCCGCGAGTGCCACTCC
GCCGTCTTCTACTTCGCCACTGAGGACCCCATTCCCTCGGGCTCCCTCTTCTACCACTTC
GTCCACGGCGACGACGCTTTCCGCAACGCCCGCTTCAAGATCGTCAACCGGATCGTCAAG
GGCCCGTGGATCGCGAAGGCCACGGAGGGGAACGACGCCGCCTGCCTCCTGGGGAAGGCG
CTTACGTGCAACTACCATCGCGGGGAGAACTACCTCGAGATCGACGTCAACATCGGGAGC
TCGGCGATCGCCAACGAGATCCTCCACCTGGCGCTGGGCTACGTGACGGCGGTGACCATC
GACATGGGATTCCTGGAGGAGGCGCAGGCGGACGACGAGCTGCCGGAGCGGCTGATCGGT
GCGGTGAGGGTGGCGCAGATGGACATGGGGTCGGCTACCTACGTGGAGACTCGGGGGAAG
GCGGTGGAGGTCGGCAAGCCCGGGTTCCGGAGCGTGGCCAAGGTCAATCACCACAACCAG
AGCCCGAGGGTGTCCATGTCGTCCAGATCGGGAGAGGCTAATGAGAGCGAAGAGGAAGGT
TAGGAAACTTTTTTCCTCTTCCTCTCGTTTGTTCGATTGAGAG
>Contig144
GTTGAGAGAGAAAAAGCCCAACCCTAACACAAACACAAGCCTTCGCCCTCTTCAATGGCT
CGTACAAAGCAGACCGCCCGGAAGTCCACCGGTGGCAAGGCCCCCCGGAAGCAGCTCGCC
ACCAAGGCGGCGAGGAAGTCGGCGCCGACCACCGGCGGAGTGAAGAAGCCCCACCGTTAC
CGTCCAGGAACCGTTGCCCTTCGAGAGATCCGGAAGTATCAAAAGAGCACGGAGCTGCTG
ATAAGGAAGCTGCCGTTCCAGAGGCTGGTGCGTGAGATCGCGCAGGACTTCAAGACAGAT
CTGAGGTTCCAGAGCCACGCCGTCTTGGCCCTCCAGGAGGCGGCCGAGGCCTACCTCGTC
GGTCTTTTTGAGGACACCAACCTTTGCGCCATCCACGCGAAGCGCGTAACAATAATGCCG
AAGGACATTCAGCTTGCTCGCCGCATCCGTGGAGAGCGTGCTTAGATCGTGCTGCTTTCC
TTAATATTTTGGTTCTTAGTGTTATCAGATCTGTCAACTGCTTGGACTAATCTTATTTTG
GTTTAGAGGTATAATGGTTATTTTTAGTACCTATTTAATGACCCAGTTCTGATGTATATT
CTTGGATCAAAATCTTGAAATTTGGAATTATGGACAAGGATTTGGTTAATTTTGGTTGTG
CTTGGTGTT
>Contig145
GTGAAACGACAGCTCCGACTCTCACCCGCGCCGATATTTTCTCCGATCATCGCCCACCTC
CCTCCCCTCTCCTCTTTGCCCCTCTCTCTTCATCGAAGAATCCGAAGAAGAGTGGGAGTT
TTAGGGCTTCTAATTCGGTGGTGTTCTCTAGTTGCTTTCGTGCTAGGGTATTTGCTTCTA
AGGAGAGAGAGAGAGAGAGAGAATTAGGTAAGGAGGGGAGGAGGAGGGAAGGATGCGTCC
CAGCTTTGGCCAGAGTTGTCTCGCCGTCCTCCTCAAGTTCTTCAACTTCTTGCAGACCTT
CGTCGGGATCTCGATATTGATCTATTCGGTATGGGTACTGAATCGCTGGAACCGGCGAGG
GCTCGATCTCGATCTCGAAGGCCTCCCGGCTCCTTGGTTTATATGCGCTATAATGGGTGC
AGGGGTTTTGCTGTGTCTGATTGCTTTCACAGGACATATCGCTGCTGAAGTTGTTAACGG
CTGCTGCCTCTGTTTCTTTGCAGTATTGACTATCATACTTATTTTATTAGAAGCAACTTT
AGTGAGTATTCTCGTGTTCGACAAACATTGGGAAGAGAATCTTCCATATGACTCTACTGA
AGAACTGAAAAGGTTTTGTGCATTTATAAAAGAGAATATGGATATATGCAAGTGGGTTGC
TGTAACTGTGATTGTTATTCAGGCACTCTCCCTTCTTTTGGCAATGATTTTGCGTGCCAT
GGTTCCAGCTAGAAGAGTAGACTATGATAGTGATGAAGATTTCGTAGTTATAAGGAGGCC
ACTTCTAGACCCACAAGGTGGCTCTAGTTATGCTTNCACTTCTGTTGGCGGCAAAGGTTT
TCACTCAGACTTCTGGAGTTCACAAATGAGACAAAAGTATGGATTGAACCAGAGTGAGTT
CTCAT
>Contig146
CGGACTCGCCCCCCTTTCTATTCTCCATCTCATTCGCGACCGTGGAAGAGGGAGTAAATG
GCGTCGAAGCTGCACCAGCTTCGGTCCAAGGCTGTTCAAGCCTCAGAGTTTGTGGCCAAG
CATGGATGCGCCTACTATAAAGAGCTGATGGAGAAAAACAAGAAATATGTTGTGGATCCG
CCCACCATTGAGAAGTGCCAAGAGCTGTCAAAACAGCTATTTTACACACGTCTTGCCAGC
ATTCCTGGCCGATATGAGGCGTTCTGGAAGGAGCTTGATGCTGTGAAGCATATATGGAGA
AACAGGAATGAGCTCAAGGTTGAGGATGCTGGCATTGCGGCTCTGTTTGGGCTTGAGTTG
TATGCATGGTTCTGTGTCGGTGAGATCGTGGGAAGAGGATTCACTTTCACTGGTTACTAT
GTGTGAGCAAGCTACCATGATTGGAACACCACTTTCAGGCTTAACTTTTTCAGATTTATT
GTCCCTGGGGTGATTGAGTTTATGACCTCATTTTACATGCAAAATTTTGTCATCTCATAA
ATTTTGAAGCTGTCGGTCAGCAAGACAAGCATCATCACCTTAATAATTTGTTGCCTTGTC
TGTGTTCTGGTTGTTATATGAATTGACTTCTGTTCAATATTTTAATCACCTTCTGTTCAA
CATTG
>Contig147
GGCTGTTGTCTAGAAGGCTGGAGGAAGGATATCAGAGAGGTGAAGTGGGATTCATTCTCG
ATGGGATCCCACGAACTCCAATTCAAGCTGAAATCCTTGACGAGATAACAAATATTGACC
TTGTTGTGAATTTCAAATGTGTGGAAGACTGTTTAGTGAAGAAACACTTTGGAAGTGAGA
TTTGTTCACATTGTGGGAAGTCTTTTGATGCTGGCAATTCAGAATCAACTAGCGTTAATC
TGTGCTTGTCAACTCATACAAGGCATGCTTTTTCGGGCACTTCTCCTACAATAGATGTGG
AGGATGCCCGTATGGAAAAATTTCGTATCTATGCCGAGCAGAGCAAGCTGTTGGAAGAGT
ACTATAGGAAGAAGAAGAAACTTCTAGACTTTCAAGTGTCTGGTGGCCCCGGAGAAACCT
GGCAAGGGCTTTTAGCTACATTACACCTCCAGCACATCGATGCTGCCAGCTCTTCACAGA
AACTTACAGTATGATTCAGGTACAGGGCTACCAGCATGTTAGCTTTCTACTTCATTTTGT
ACTAGTTGGAAAACCCCAAGGTTCCTAAACTGGCTCTGGCCTCCAGCAAATAATGCTGTT
TTGGAGACTTCAAATGAGTCCTCGAGTTCCCTTCGTTATATCATGCAAGTGATTTTGCTG
TGTTTGTAATGAAGAACCCTGATGATAGGGGCAATAGTGAGCACCATCTTTCTCTTTTAT
TCATC
>Contig148
GTAAGTTCAACCATCCGAAGGACATATTAAATGCATCTGCTGGTGAAGTCGGTGGAGAGG
GGCCTGATAACTCAGTGTTACCAGAGAGGCCATCAGAGCCATTTTGTTCGTTCTATATGA
AGACTGGGAAATGTAAGTTTGGTCCAAATTGTAAATTTCATCATCCAAAGGATCTTCAGA
TACCACCAAATGGAGAAGATACTGGTAACACAGGGCAGGTGGAATCTGAGAAGGATGATG
GTGCCGCAGGAGATCCAAAGCCAGCAAATGGGCATGTTCCAATCACCCCCGCTCTGTTGC
ATAATTCAAAGGGACTTCCTATACGACCGGGTGAAACAGATTGTCCATTTTACCTCAAAA
CTGGCAGCTGCAAATATGGTGCTACTTGCCGATACAACCACCCTGACAGAAGTTCAATTA
ATCCACCATTGGCATCTGCTTTAGGTCAAGCTGTTATACCTTCTCCAGCAACTAATTTGC
CTTTTGGAGTATTAAATCCAGCTGCTAGCCTTTTACAGAATATAAATCTGCAGTCAGCCC
AAGCATCACTTGGAGTAGTTCCTACAATCTATCCACAAAGGCCTGGAGAAATTGAATGTG
ATTTCTATATGAAGACTGGACAATGCAAGTTTGGAGAAAGATGTAAATTTCACCATCCTA
TTGACCGGTCAGCACCGTCATCAGATGTAAAGCAGTCTCTTCAACAGAATGTCAAGCTTA
CCCTTGCAGGGCTGCCAAGGAGAGAGGGTGCTGTTATCTGTTCCTTCTACATGAAGACAG
GCACATGCAAATTTGGTGCAACATGCAAGTTCGACCACCCACCCCCGGGAGAGGCCATAG
CAATGGCAACTGGAAGTGGGAACTGCACTGGTGTCTCTGCTACTGACGGTGGGGAGACAA
GGCTGCTGCTGCACT
>Contig149
ATTCGAAGGAGTGGTCATGGTAATGTATTTATCAAGAATCTTGACCACTCGATCGATAAC
AAGGCATTGCATGATATATTTATCTCCTTTGGTACCGTCCTTTCCTGTAAGGTGGCCACT
GATTTTAATGGTCAGTCGAAAGGATATGGCTTCGTACAGTTTGAACATGAAGATGCAGCT
CAGAAAGCTATTAATCAACTTAATGGGATGTTGATGAATGGAAAACAAGTTTATGTTGGT
TTCTTTATCCGTCGTCAAGAAAGAGAATCTGCAAATGGAACTCCAAAGTTCTTTAATGTA
TATGTAAAGAATTTGCCTGAAAAGTTTACTGATGACGATTTGAAAAATGAATTTGGAGCA
TTTGGTGAGATTACCAGTGCAGTAGTTATGAAGGATGAAAATGGAAATTCTAGGGGATTT
GGCTTTGTAAATTTTAAAGACTCAAGTGCTGCTGCTTCTGCAGTCGAGAGATGTAATGGA
AAAGCTTTAAATGATAAAGTTTTGTATGTTGGAAAAGCACAGAAAAAAACTGAAAGAGAG
GCTGAGTTGAAGGCCAAATATGTACAGGAGAGAAGTGGAAGAATGGAAAAACTTCAAGGA
TGTAACTTGTATTTAAAGAATCTGGATGACACTATTAATGATGATCGTCTTAAAGAGCTG
TTCCGTCCATTTGGCACTATAATTTCGTGCAAGGTCATGGTGGATTCACAAGGGCAGAGC
AAAGGTTCTGGTTTTGTGCAATTTTCTTCTCCAGACGAAGCTAACATTGCTATAAATGAA
ATGAATGGCAAGATGATAGGAAAGAAGCCTTTATATGTTGCTGTGGCTCAACGTAAAGAG
GAGAGAAGAGCAAGGTTGCAGGCTCATTTTGCACAACTTAGTGCTCAGGGGACTATGACA
CCTGCAATCCCCTCTATGCCCAGCTACCACCCTGCTCCACCTAGACTTGCCCCACAGCAA
CTTTACTTTGGTCAGGGTGCTCCTGGTCTCATTCCGCCCCAACCAGCAGGCTATGGTTTC
CAACAGCAGCTTATTCCTGGAATCCGGCCTGGTGTTGCCCCTAACTTCATGATGCCTTAT
AACCTTCAGAGGCAGGGACAACCTGGACAGAGGGTGGGTGCTAGGCGAGGAGTGTCCCAG
CAAATGCAGCAGCAGCAGTTGATTCAGCGTAATGCTAATCAGGGCTTTCGATATATGCAA
AGTGCTCGTAATGGGGTTGATCCAACAATCATACCTCAGGGTTTGATGGGTCCAATGATG
CCTTTACCACTTGATGCAAGTGGTATGCATGTTGCTCCCATGGATGGAGTCCGATCTTCA
CCAATTCCAATCACAGCTCTTGCCTCTGCTCTAGCTTCTGCAACTCCTGAGCATCAACGA
GTGATGCTGGGCGAGCAGTTATACCCACTTGTTGAACGTATTGAACGGGATCAGGCTGGC
AAAGTGACTGGAATGCTCTTAGAGATGGATCAAACTGAGGTGCTTCACCTTATAGAATCT
CCGGATGCACTCCAGAAGAAAGTTGCAGAAGCTTTGGAAGTCCTACGCTTAGCACATGCT
ACAGGTTCAGATGCTGCAGATCAGCTTGGTTCATTGTCCCTGAATGACTAAAGTTATTTG
CCTTCTTTAGATGGTTAGCTATGTTTAGTTGGGGGTTGCTTCGTGACATAAATTATTTTG
GATTGTTTTATTCTATTTAGGCTTTGGCACCTGCAATGCCAGAATTTTTGGGGATTCCAC
ATGATACAAGGAAGGGGCAACATATGTAGTTAGGGGTTTTTATATTATTTTTCCTCCAGT
TATTATTATTTTTCAGGTTTGTTTATTAGTTGGATTAAGTATTGTGGACAGAAGTCTGAG
GGTTTTGCTGTGTGTGGATTCTAATATTAGTTATCTTGTTCCTAATTTTATTG
>Contig150
AAACCCTAAATGCTGTTCTCAAAATTTTCCAATCAGATGTCCAAAACTTTCGTCATCCAA
CAAAAAACAAAAAGGACTTCTGAATTTTAAGCTGTTTGTGGATTTAATCCAAACTCAAAA
CGGAAAAATAAACAAGGGAAAAGAACTTGCAAAAAGAACCACCGCCTCCAGCTGAGAATC
CAGCCGCCTCCATCCAGAAAAATGGGCAGCAGAAAACCGAAAGACCGATGCCCCCTCTAC
CAACACTAAAAACAGGCTACAAAGCCATCTAATACTTACCACTACCAGGCACTTGATGAC
ATTGTTCACTTCTTCTTGGCAGCAGCCTTGGTGATCTTGGCACCAGTTGGGTCCTTCTTC
TCAACACTCTTGATGACACCAACAGCCACCGTCTGGCGCATGTCCCTCACAGCGAAACGA
CCAAGTGGTGGGTACGCTGAGAAGGTCTCAACGACCATGGGCTTGGTGGGAATCATCTTA
ACAAAACCAGCATCACCATTCTTCAAAAATTTGGGTTCCTTCTCAAGTTCCTTACCAGAC
CGTCTGTCAATCTTGGTAAGGATCTCAGCAAACTTAACAGCAATGTGGGAGGTGTGACAG
TCAAGCACAGGAGCATAGCCATTGCCAATCTGACCAGGATGATTCATGATAATGACCTGA
GAAGTGAAGCTGGCTGCCTCCTTCGCAGGATCATCCTTCGAGTTAGAGGCCACAAAACCA
CGCTTGAGATCCTTGACAGCAACATTCTTGACATTGAAACCAACATTATCACCAGGAAGG
GCCTCCTGCAGGGCCTCATGGTGCATCTCCACAGACTTGACTTCAGTTGTCAGACCGCTG
GGACCGAAAGTAACCACCATGCCAGGTCTGAGAATGCCAGTTTCAACACGTCCGACTGGG
ACAGTACCAATGCCACCAATCTTGTACACGTCCTGAAGTGGCAGGCGGAGAGGCTTGTCT
GAGGGCCTCTTGGGCTCCTGGATCATGTCGAGGGCCTCAAGAAGGGTGGGACCCTTGTAC
CACTCCAGGTTGGTGGACCTCTCAATCATATTGTCACCCTCAAATCCAGAGATGGGAACA
AAAGGAATCTTCTCTGGGTTGTAACCCACCTTCTTGAGGTAAGAAGAAACTTCCTTCACG
ATTTCATCATACCTAGCCTTTGAGTACTTTGGAGTTGTGGCGTCCATCTTGTTGCAACAG
CAGATCATCTGCTTCACACCAAGAGTAAAGGCAAGCAATGCATGTTCACGTGTCTGTCCA
TCCTTTGAGATACCTGCCTCAAAACCACCAGTTGTAGAGTCTATAATAAGGACTGCACAA
TCAGCTTGAGAGGTGCCCGTTATCATGTTCTTGATGAAGTCGCGATGCCCAGGGGCATCA
ATGACGGTGCAGTAGTACTTTGTGGTCTCAAACTTCCAGAGAGCAATATCAATTGTGATA
CCACGCTCTCGCTCAGCCTTCAGCTTGTCAAGAACCCAAGCATACTTGAATGACCTCTTG
TTCATTTCAGCTGCTTCCTTTTCGAATCTCTCAATCACACGCTTGTCAATGCCACCAAGC
TTGTAGATAAGGTGTCCAGTAGTGGTTGACTTCCCAGAGTCGACATGGCCAATAACCACA
ATGTTAATGTGCACCTTTTCCTTACCCATGATTGCTCGGTCGTCCGCGGCAGAGCGATAG
AACCCCCACTCAAGAACGGAATTGGGGCCGCGAG
>Contig151
CCGTTTCTCTTCTCTCTCGAGTTCCGATCGCCTTCTCCCCTTCTCTCTAAACCCTAGGGT
GCGAGCCATCGATCGAATCGAGTGATTTAGCGATCTATCGGCGAGGGTTGTAATGTCTGG
GATTGGTCCGATCACCCAGGATTGGGAGCCCGTCGTGATCCGCAAGAAGGGCCCCAACGC
CGCCGCAAAGAAGGACGAGAAGGCTGTCAATGCCGCGCGACGCAGTGGAGCTGAGATCGA
CACCCTAAAGAAGTCTAATGCTGGAACAAACAAGGCTGCTTCTAGCAGCACATCTTTAAA
TACAAGGAAACTGGATGAGGAATCAGAGAATCTCTCTCATGAACGGGTGTCAACGGAGCT
CAAGAAGAATATCATGCAGGCTCGAATAAATAAAAAGTTGACTCAGGCACAACTTGCTCA
ACTGATCAATGAGAAACCCCAAGTGATTCAAGAATATGAGTCTGGGAAGGCCATTCCAAA
TCAACAAATAATTACGAAACTTGAAAGAGTTCTTGGGGTGAAATTGCGAGGTAAAAAATG
ATGGCAAGCTAGCATGTCCCATCAACGGCCAAGTCTTTATAAAGGAATCTCATGTGCAGC
ATTTGTATCTGTTTTGAGTATGTGCGGTTTGATTTGGTGCACCTTGTGAAAACTCTGTTG
CTAAGTAATGTTTTGGCTCTTTTAATTTGTATGTTTAATCTGTAACTGGAGATCAGTGCG
CAATTTATCCAGTACCTTTAAGT
>Contig152
ATCGCTGAGAACAGACAAAAAGAGGAGGCAGGATGAGAAGCCGCGTGGTCGTTTTGGCAC
TGACGATGGTGCTTGCTGTTGTCTTCTCTGCCCACAACTCCTTCGCCCAAGATGAAGTTA
ATAATTATGAGGCACCAAGTGAAGATGATGGTGTTGGCACTCGATGGCCGTGCTGCAACA
AGTGCGGTGTATGCACCAGGTCTAATCCGCCACAATGCCAATGCTTGGATTTAGTGAAGG
CCTGCCATCCAAAGTGCAAAGAATGCGTGCAGTCGCCCCTCAGGATCTACCCGCCACTGT
ACCAGTGCAAGGACTGGATCACCAACTTTTGCAAGCACAAGTGCAACCCCAAGCCACTCA
GCGACGAGTAGCAGCACTGCCGAGTCGCCTACCGTTGCGCGCATCCCCGCATCTCTATTT
CTATCGACGTAAATAAACTCGTTGCCTTGAGTTGGGTTATAATTCAGCCAGTGTGGCGTG
CTTCCTGTACTTTAAGACGTGTGCTGTACCATGTTATCGATCTATTAAATAATGATCAGC
TCTCGGGGCTTTAATTTTG
>Contig153
CTAATTGTCAAGGTTGTTTTGCCTGAAGGTTCGCAGGCTATTTCTGTTTCTGCTCCATTT
CCTACCAAGCAATGGGAAGAGATAAAATATTCACACCTGGACATCATTGGAAGACCTGTG
GCTGTCCTGGAAAAGAATAATATTGTTCCTGAGCATAATTTGTATTTTCAGGTGTATTAC
AAGTTCAACAACCTGTCACTGCTTAGAGAGCCAATGATGCTGATTTTTGGCTTCTTCTTC
CTATTCATTGCTTGCATTGTGTACATGCATACTGATATATCAATCTCCAAGTCTTCTGCT
TCGTATCTTGGCAAAACTGCAGTGGGATGAGGTGCAGGCAACAGTTCAGCAGGTCCAGAA
TATTATCAGCCGCTCTTTGGCAGTCCATGACAGGCTGGAGGCATCATTACGAGATCTCTC
AAGGACAGGAGATGTTCAATCCTGTAAGGCAGCCCGTAAAGCAGGTGATGGGCAGCTTAA
AGAATTGGCCAAAGAATTGAAGCCCTTGTTGGGATTTTTGCAGTCATCTATGCAGGCTTC
GCAGATATGGCCTAAGGTAGAGGATCTGGTAGTGAAGGAGAAAGAAATGCAAGAGAAGCT
GATGCTGAGACACTCTACTGTAGTTGACTGCTTTGAGAAGAAGCTAGGTGGCCGAGAAAT
TGAGAATCGGATTGCTTCCCAGCAGCAGAAACTTTCAGCATTGAGGCAAGAGGTTGATGA
TCTTCTTGAGGTCATTGATGAGATCTAGATGAAATATCCATTACGTTATGAGTTTTAACC
CTGTTGTGAGATCCGGCTTAGGAATTCTGGCGTGCTTTATAGGGTGTTTGAATGGTCTC
>Contig154
GTGCTCTCTAGAGGGGAGAGGAGGAATCGAAGAGGGATGGCCGCGGAAGTGGAGACGGCG
GTGGAGGCGGCAGCGAGCGGTGGGGAGGGCGAGGGAGGGCAGAAGGCGCCGCATCGGCTG
GAGCGGAAGTGGACCTTCTGGTTCGACAACCAGTCCAAACCCAAGCAGGGCGCCGCCTGG
GGCACCACCCTCCGCAAGGTCTACACCTTCGACACCGTCGAGGAGTTCTGGTGCTTGTAT
GATCAGATATTTCGTCCCAGCAAGTTGCCAGGAAATGCTGATTTTCACTGTTTCAAAACC
GGGATAGAACCCAAGTGGGAAGATCCTGAATGTGCAAATGGGGGCAAGTGGTCTGTAACA
TGTAGTAGAAAGGGCACTCTTGACAACATGTGGTTAGAAACGTTGATGGCTTTAATTGGA
GAGCAGTTTGATGAGAGTGAGGAAATCTGTGGTGTTGTTGCTAGTGTGCGCCAGAGGCAG
GACAAGCTTGCATTATGGACCAAAACAGCGACCAATGAAGCTGTTCAGATGAGCATTGGG
AAGAAATGGAAGGAAATCATTGACTACAATGATAAAATTGTATACAGCTTCCACGATGAC
TCGAGAAGAGAAAAATCAAGCAGAGGTGGTCGGTACAGTGTGTGATTACTGCAGATGACC
TATCAACAACTGAAATCTTGGGTGGTTCTCTGCCAGTATTTTGTGAGTTACGCAAGTACT
TGCACTCCTTCGAGAGAGGTGTTTGAACCCTACTGAAAACCTCGTCTGTATCCGGATATT
ATATGTGCTGTGAATACCAAAGAAAAGTCAGCTGCAACTTCATGATATTTCCAGTTTTTA
TTTGTCTGT
>Contig155
CGGCGATCGAGGCGTGGGTTAACGAATACTGTTCCATCTACTACCCGAGCGACACAGTGG
TCCGGACCGATGCCGAGCTGCAGGCCTGGTGGAAGGAGATCCGTGAGGTCGGCCATGGTG
ACAAGAAGGATGAACCATGGTGGCCGAAGATGCAGACCGTCGGTGAGCTGATCAGCACCT
GTACCACCATCATCTGGGTGGCCTCCGCCCTCCACACGGCCGTCAATTTTGGGCAGTACC
CCTACTTCGGGTACATTCCCAACCGTCCCATGTTGAGCCGGAGGTTCATGCCTGAACCGG
GTTCCGCTGAGTATGAGATGCTGAAGACCGAACCTGAGAAGGCATTTATGAGGTGCACCA
TGAGCCAGGTCCAGACGATCATGGGCGTGGGGATTTTGGAGATACTGTCAACCCACGCAT
CGGACGAGGTGTATTTGGGCCAGAGGGACACACCCGAATGGACCAAGGATCAGAAGACGT
TGGAGGCGTTCCACCGGTTCGGGGAGCGGCTCAAGAAGATCGAGGCCAAGATCCTGGCCA
TGAACGAGGACCCGAGTCTGAAAAACCGGAAGGGGCCAGTCATGATGCCCTACACCTTGT
TGTTCCCAACTGGTGAAAAGGGTATCACTGCCAAGGGGATTCCTAATAGCATTTCTATCT
GAGAAAGTTTTCACCAGAGGTGATCTAAGAGTCAGCAGCAAATAAGGTCCATCTAGTGTC
CATAAAGGTTGTAGACTATATGGTACCGGGTGGATGCGTGGTGTGAAATAATGTACGAAG
GATTGTGCACCGAGGAGATGGTTGGGTTGTTGCTTGGTTTGTATCTGGTCCCGGTCGACT
TTTGCAAGTTGTGTAGCCCAAAGTGGCTTATGGTCTTAAGCATCCAAAATAATAAAAAAA
TAAAATAAAAAGAGCTTTACAAAAAAAAAAAAAAAAACTCGAGACTAGTTCTCCTCGCGA
AGGCCAACGGCTGTAGCCCTGATGGTTATTCCTCCACCTGTTAGGCCACCCAGAATCATC
AATTACTTAAAACCTTATGTGCTGAAAATGCACTTCACAAACAAATTTGTGAATGCCCAG
GTGGTCCACACTCCGACGGCCACAGTGGCCTGCTCTGCTAGCTCTCAGGAGAAGTTGCTG
CGGCCGAGCATGGAGTCCACCCGAGATGTTGCAGCTGCTGCTAAGATTGGGAAGATTCTC
GGTGAGCGGCTCCTGCTCAAGGGGATCCCTGCCATTTCTGTGTTCTTAAAGAGGGAGCAG
AAGTACCATGGAAAAGTGAAGGCAATAATAGATTCCATGAGAGATGCTGGCGTGAAGCTG
CTGTGAGTTCGGTTGTAAGTCTAGTCCTGGCGTCGTTGATGCAGTAAAGCTAGTATCCTT
TTTGAGGCAATAATTATCAAACACTCTGCTATCAGTTCACAGTGAGTCATTGGACATTTG
ATTAATGAGGATGGAAAAGATGGAACTTAACCTGAT
>Contig156
GTTCCTTCCGTGAAGGTCAGTCTCCTCGCCTGTCCTCTCTCGCGCATAAACCCTCCCGTC
GACCTTGATTCCGATGGCGCCCAAGGCCGAGAAGAAGCCCGCAGAGAAGAAGCCGGCCTC
CGATAAGCCGGGGGAGGAGAAGGAGAAGAAGTCGGTCGCCGAGAAGGCCCCCGCCGAGAA
GAAGCCCAAGGCCGAGAAGCGGCTGCCGTCCAAGGAGGGGGCCGCCGGCGACAAGAAGAA
GAAGAAAAAGGCGAAGAAGAGCAGCGAGACATATAAGATCTATATCTTTAAGGTCCTGAA
GCAGGTCCACCCGGACATCGGGATCTCGAGCAAGGCCATGGGCATCATGAACTCTTTCAT
CAACGACATCTTCGAGAAGCTCGCCCAGGAGGCGTCCAGGCTTGCCCGCTACAACAAGAA
GCCTACCATTACCTCCCGGGAGATTCAGACCTCTGTCCGCCTGGTCCTCCCCGGCGAGCT
TGCGAAGCACGCCGTCTCGGAGGGCACCAAGGCCGTCACCAAGTTCACCAGTTCTTGAAT
GATCTTGGATTTGGTTTGTGGGTGTTGTCTGAAGCTGATCTGAAAATTTAGGGTTGTGTT
TGGACGCTTGTTTGCTCCTTCTCTTTATCTCTTTCTCGTTATCTTTTATTTTGATATTTT
TGTTGGAAGTTGGATAGTCTGATGTAAAATACCTATCTCTGATTCGGAAATCTAAAGATT
AGATCTTCTTTG
>Contig157
CCCAAGATCGAGGAGCTTGGTTCCCAGATCGAGAAGCTCACCCTCGAGGAGGCCCGCGGC
CTCGTCGACTTCCTCCAAGAGCGCCTCGGCGTCTCCGCCACCGCCTTCGCCCCCGCCGCC
GTCGCCGCTCCCGGAGCTCCCGCCGACGCTGCTGCGGGTACCCCCGCAGCCGTGGAGGAG
AAGACTGAGTTCGACGTGGTGATCGAGGATGTTCCCAGCAACGCCCGGATTGCGACGATT
AAAGTAATTCCAGGTCTGACGAACCTGGCGCTTAAGGAGGCCAAGGATTTGATCGAGGGC
TTGCCGAAGAAGTTCAGGGAGGCGGTGACGAAGGAGGAGGCCGAGGAGGCCAAGAAGCAG
CTCGAGGAGGTCGGAGCGAAGGTCTCCATCGCTTAAATTCCCTTTGGATTGGTGAGGGAT
GTAGGGAGAATGACAAGAATCCAATTTCTAGGTTCGCAAGATCTGATCTTTTTACTCTTT
CTCTGTTTAATTTTATTGTTTGCAAAATTGAGGGGATATGCTGTGCACTGTTTTGTAGTT
TTGCTTAGTTGTATTTATGTAATGTCTTCAACAGGCATGTTGATTTGTTTAAAAGAAAAT
>Contig158
GAATAAGGTGATTAGGTCGTATCATGGACATCTGAGTGGTGTGTATTGTCTAGCTCTTCA
TCCATCTCTCGATATTTTACTAACAGGTGGCCGAGATTCTGTTTGTCGGGTCTGGGATAT
TCGTACTAAGGCAATGATTTTTGCTTTATCAGGGCATGACAACACTGTTTGTTCAGTTTT
TGCTCGACCTACGGATCCACAAGTAGTAACTGGCTCTCATGACACTACTATTAAGTTTTG
GGATCTAGCAGCTGGAAAATCAATGTCAACTCTCACTCATCATAAGAAATCTGTTCGTGC
TATGGCATTGCATCCAAAAGAGCAAAGTTTTACATCAGCATCAGCAGACAACATAAAGAA
ATTTAGCCTTCCGAGAGGAGAATTTTTGCACAATATGCTGTCCCAGCAGAAAACAATAAT
AAATTCGATGGCAGTTAATGAAGATGGTGTCTTAGCAACTGCAGGTGACAATGGGAGCCT
TTGGTTATGGGATTGGAAAAGTGGTCATAACTTCCAGCAAGCCCAGACCATTGTCCAGCC
TGGCTCACTGGACAGTGAAGCATGTATATATGCTCTTTCATATGATTTAAGTGGCTCGAG
GCTTGTTACTTGTGAAGCAAACAAAACCATTAAGATGTGGAAAGAAGACCCAACTGCCAC
ACCAGAAACTCATCCACTAAACTTCAAGCCGCCAAAAGAATTTCGGAGATACTGAAGGCA
CCTTATTCCAGTAGCTCACGTTGGCAGTATTGGTGAATCCATTTATTTTGCTGCAATTTT
AGTGCGTGACGGAATGGTTCCACATGAAAGTAGAAAATGCAGAACTACCTGCT
>Contig159
CAATATTTCAGATTCAGAATGTCTCAAGGCTGAGAAGAAAGATTCAGATAGACTGATGAA
GGCTGAGACTTTGAAGTCAGAAAAAATAAAGATTGAGACAAGGAACAATGAGTCTTCAAG
TCAAAATATCAAAGTTGAGAGGATCTTGAAGGAAGAGAACAGGGATTCTGTTATTAAGAA
GCCATCATTGGTCCCAGTTGGTCCACCAAAGCTAACATCAATGATCAAATGTAATGATTC
TTTGCGTGACAAACTCCGGGAACTTCTTGCTGAAGCTTTCTCTAAAGTATCTGGCGAGAC
TAGTGCAGATATTAGGGATGAAGTCAGAAACATCTTAGATGAAGTAGATGCTTGTGACCC
AATTCGAGTTGCTGTCACTGTGGAGTCTGTGATGTTTGAAAAGCTAGGCCGTTCTAATGG
TGCTCATAAGCTCAAATATAGGTCGATAATGTTCAATTTAAAGGATGCCAAAAACCCTGA
CCTGCGAAGACGGGTTCTCCTTGGACTGGTGAAGCCTGAGAAACTAGTTGAAATGACTCC
TGAGGAGATGGCTAGTGATGGGAGAAAGCTTGAAAATAAGCAGATTAAAGAGAAGGCTCT
ATTTGAATGTGAACGTGGAGGGGCTCCTAAAGCTACAACTGATCAGTTTAAATGTGGTCG
GTGTGGACAGCGGAAGTGCACTTACTATCAGCTGCAAACCCGGAGTGCTGATGAGCCGAT
GACGACTTTTGTAACATGCGTAAACTGCAACAACCACTGGAAGTTCTGTTGACCTTATCA
TGCAGCAGGACATTCGCAGCCAAGTTTGTCCAGCACCTTGTCTTTTATCATGTTCAGACT
TGATAGACTAGGTCTTCAGTCTTTAATGTCTG
>Contig160
AGAGCATATTTCACCAAAATGGAGAGACCAAAAGCAATGTTTTGATCAAATTGGTTGAGA
AAATAGTATTCCCCACACAAGACGCTAACAAAAAAGTAACCCCTGAATAGTACACTGATG
TAGAATGATCAAAAAGAACAAAGATGAATTTATGGTCAAACAGCGAGAAACTACAATATC
AAGTACTCAGGCAATTGATTGAACAGCTCTCTCAAAGCTATCTTCAGCAGAAGAGGCACG
CTGAACAAGCATATGATCAGGATGTGACAGCTTCAACTGGTTGAGGTATCGAGCTGCAGA
TTTGCCCAGGTGAAGACTACACACAACTAGGTTGGCTAGTGTTTCTGCATCTTTGGCATC
CTTGTTAAGTGCATCGAGCAATAGGGACTCAGCTTCATCAAAGCGCCCCATGTGCATACA
ACAGACAGCCTTACCATTCAGAATCAAAGGAGTCATCTGGTTCTTCTCAGAGAAATCTTG
GTAGATAAGATATGCCTCCTGTATCTTTGAACCACCCACTGCCAGGTTTACCCATGCATT
TGCAAGTTGTGTCAGTGTATGATCTTCATCAATTTGTAGCATGATCTTCAGTTGTTTCTC
TGCATAGTCGGACCTGTGCATCTTAAGGTATATTTGAACATTCAATGCATGCAATTCCAT
TGTCCCTCCAGAATTGGTGTGCTTAAGAGCCTCAACATAGTTCTGTTCATGCATGTAAAT
GATCCCTGCAATCAGTCGAAGAACATGGTTGTTTCCAATTGCTGCATCATTCAGCCACTC
TTGGAGACTTGCGATTGCAGATTCCTTGTCCCCGGCGAGGTAGAGGGCGAGAAGCTTGAC
GGCTTGGAGGGCGGTGGGGGCAGAGGAGTCGATCTCGTTGATCACGAGCTGGTAGGAGCC
AAGGGCGATGTAGGAGCGGTAGACGATGGAGTCGCGCTCGACGGCGTCATCGCCGGAGAG
GTTGGGGATGTCGCTCTTGTTGATGGCGTCCTGGTACGCCCCCAAGTAGAAGCTGTTGCG
GAGATTGAAGAGGTGGTCGGGACCCGACGAGGCCATTGCCGGCAAATCGAACCGACCAAC
GAACGAACGAACCACCAAGAGCGAGGGAGCGGGAGAGAAGGAAGAAGAAGAAGAAGAGGG
GGCCGGGGGGTTGAGAGATCTGG
>Contig161
AATTAACATAGATCTCTCAATTATGACTGTAAAAACACACCCAAAATGCACATTCTAGTC
AATAAACATAACATAATAAGGTTAACTTGGTTCTTTGAAAAGAAGAAAAATGGAGCCATG
CATATAGCATAAAACAACGAGAAACTGTAAAACTACACAAGCAAAAGTCCACTAGCACAT
CAAGCTATCAAAACCTCCGAGAGCAAAAAATTTGATCTAGCACCAGCATCAGCATCAGCA
TCCAACGTACCAAGATTCCACATCTTCAACTAGTTCGATGCAGTGAATAGAGATTAGGCA
TTAGAACATCAATACGTTGGAAGACCCCCACCAGAAAACTCGACCTCCTGAGCAGGGGGT
AGAGATGAAACCCAGTCTGATGCATGCGTTGGAAGAAGACCCAATGTATTCAGCTTCCAT
ACACCCAAGGCCAGACCAACCAAGTTAAGGGCAATGAATAGCAACTTGGGTGCCAGAATA
TCCACCCTTGAATCTTTGTAAGGTTCAAAAACCTTTCCGACACCTTGAAGGGCGCTTATT
GGCTGCCAAAGAGCAGAGAATGTTATGCCAATACTGAACAAGTGGACTGTGCTTCCAGCC
ATCCACATCATGAAGCCCATCATAAACAAGTTCTTCAACGGTGCTTGAGCCACTTCCCAA
GCTTTCTGCGACTTCCACGCCGCCTCCGCGTCCTTCTTCTGCCTTCCCCCATTAGCGTCG
TCGAGATCTTGAATAGATCGATTGAAACCGATAGGATCTGGAACGCCTGAGTAAGAAGAA
GAAGAAGTATTCTCGGCGAATTCCACCGCCCATTTTCGAGCCAAGCCCTTGCCCTTCTCC
ATGCCTTCTTGCCAGAGCCGCGAAAGACGGAACGGAG
>Contig162
CACAGGCGAAAAAGATGGTTCTGAAGACAGAACTTTGCCGTTTCAGTGGTGCTAAGATAT
ACCCTGGAAAGGGCATCAGATTTGTTCGATCTGACTCCCAGGTCTTTCTTTTTGCCAACT
CAAAATGCAAGCGCTACTTCCACAACCGTCTGAAGCCTGCGAAGCTTACCTGGACAGCTA
TGTACAGGAAGCAACACAAGAAGGACCTTCATGCTGAAACTATCAAAAAGAGACGTCGTA
CCACGAAGAAGCCATATTCAAGATCAATTGTTGGTGCTACACTGGAAGTTATTCAGAAGA
GGAGAACTGAGAAACCCGAGGTTCGCGATGCTGCCAGAGAAGCAGCTCTTCGTGAGATCA
AGGAGCGTATAAAGAAGACCAAGGATGAGAAAAAAGCTAAGAAGGCAGAACTGATGGCAA
AATCCCAGAAGACCCAGACGAAGGGTGGTAGCATGGCTAGAGCTCCTAAAGGCCAAAAGC
TTGGTGGTGGTGGTGGGAAGCGATGAACATCTTTGCTGGTTTCTCCAATATTCGCTTTTT
CAGTTGTACTTCGCAAAACCAAGTCTATTACTTGATTTTTCTTATCAATCCCATGAGAAA
CATGGTTGAGACACTTTGCTTTAGTGTGATTTCGTTGCTT
>Contig163
GAATGTAAATTTCTTCCAAACAGTTTAAAGTCTCCAATAAAACCAAATATGCATGGTACA
TATCGGCAAATGACATAGTTAAAATCCCAAAAATCATAAATTGGAATCAAAATTTCCACC
ATATTATGCTGTATCAAACCTGAAAAAACAAAAAAGAACACTGATACAAAAACCTAATTC
CTAACCACAGGTCAACACCACCATCACATGACTTGAAAGATAAACCATCACATGACTTGA
AAGATGAGCTCCATTATGGCTGTTGTAGCTCATACCTTATGGCCTCGAGCTTTACTTCTT
CTTTGCAGCAGACTTGGTGACCTTGGCACCACTAGGGTCCTTCTTCTCAACACTCTTGAT
CACTCCCACAGCCACCGTCTGTCTCATGTCTCTGACAGCAAAACGACCAAGAGGAGGATA
CTGAGAGAAAGTCTCAACCACCATAGGCTTGGTGGGAATCATCTTCACAAATCCAGCATC
ACCATTCTTAAGGAACTTAGGCTCCTTCTCAAGCTCCTTGCCAGATCGCCTGTCAATCTT
GGTGAGGATCTCAGCGAATTTGACAGCAATGTGAGAGGTGTGGCAATCAAGCACAGGGGC
ATAACCATTACCAATCTGACCCGGGTGATTCATGATGATGACCTGAGAAGTGAAGCTGGC
AGCCTCCTTTGCAGGATCATCCTTTGAGTTGGAGGCAACAAAACCACGCTTGAGATCTTT
GACAGCAACATTCTTAACGTTAAATCCTACATTGTCACCAGGGAGAGCCTCTTGCAAGGC
TTCATGGTGCATCTCAACAGATTTAACTTCAGTAGTCAGTCCACTTGGCCCAAAGGTGAC
AACCATACCAGGCTTGAGGATACCAGTCTCAACACGTCCAACGGGGACAGTACCAATGCC
ACCAATCTTGTAGACATCCTGAAGTGGGAGGCGAAGGGGCTTATCGGAGGGCCTCTTGGG
CTCCTGGATCATGTCAAGAGCCTCAAGAAGTGTTGGGCCCTTGTACCAATCTAAGTTTGT
GGACCTCTCGATCATGTTGTCACCTTCAAAACCGGAGATGGGAACAAAAGGAATCTTCTC
AGGATTGTAACCTACCTTCTTCAGGTAGGAGGACACTTCTTTAACAATTTCATCATACCT
TGCCTTGGAGTACTTTGGTGTAGTTGCATCCATCTTGTTGCAACAGCAAATCATCTGCTT
CACACCAAGGGTAAAGGCAAGCAAAGCATGCTCACGGGTCTGCCCATCCTTAGATATACC
AGCCTCAAAACCACCAGTAGTGGAGTCAATAATAAGGACAGCACAGTCAGCCTGGGAGGT
TCCTGTGATCATGTTCTTAATGAAGTCACGATGACCAGGTGCATCAATGACTGTGCAGTA
GTACTTGGTGGTCTCAAACTTCCACAGAGCAATATCAATGGTGATACCACGCTCACGCTC
AGCCTTCAGCTTGTCCAAAACCCATGCATACTTGAAAGACCTCTTGTTCATTTCCGCAGC
CTCCTTTTCAAATCTCTCAATCACACGCTTATCAATTCCACCAAGCTTGTAAATGAGATG
CCCAGTGGTGGTCGACTTGCCAGAGTCAACATGACCAATGACGACAATGTTGATATGGAC
CTTCTCCTTACCCATGGTTGCTTTTGGACGTGACGGCGGTGTGTGGGAAACAACTGAGCC
CTCCC
>Contig164
AACAATGTTTATTACTGTGTGGGAACGGCTTATGTGTTGCCTGAGGAAAATGAGCCTAGC
AAGGGGCGAATCCTGGTTTTTCTGGTAGAAGATGGGAAATTACAATTGATTGCTGAAAAG
GAAACGAAGGGAGCTGTTTACTCTCTTAATGCTTTCAATGGAAAATTGCTGGCTGCCATC
AATCAGAAGATCCAGTTGTACAAATGGATGCTCCGGGATGATGGATCTCGTGAGCTGCAA
TCTGAATGCGGACATCATGGGCACATACTGGCCTTGTATGTTCAAACTCGGGGCGATTTC
ATCATAGTTGGTGATCTGATGAAGTCTATATCCTTGTTGTTGCATAAGCATGAGGAGGGT
GCAATCGAGGAGCTAGCCCGCGACTACAATGCAAACTGGATGACTGCTGTTGAGATCCTT
GATGACGACATCTACCTTGGTGCTGAGAACAATTTCAACCTCTTTACAGTCCGCAAGAAT
AGTGATGCAGCAACACATGAGGAGCGGGGCCGGCTTGAGGTAGTTGGGGAGTACCACCTT
GGTGAGTTTGTCAACCGGTTCCGGCATGGATCACTTGTCATGCGCCTTCCAGACTCAGAG
GCTGGCCACATACCGACGGTCATCTTTGGTACTGTCAATGGTGTGATTGGAATCGTTGCT
TCTCTCCCTCACGACCAATATGTGTTTCTAGAGAAACTTCAGTCCAACCTTGTCAAGGTT
ATAAAGGGTGTGGGTGGGCTTAGCCATGAGCAGTGGCGGTCATTCAATAATGAGAAGAAG
ACAGTAGATGCTAGGAATTTTTTGGATGGAGACTTGATCGAGTCGTTTCTTGATCTG
>Contig165
GTTGAACCAGAGCGCTTTCTCGACTGCTGGAGCTATTCGTCATTAGATACAATCAAGCAA
GAAAATCTCAAAGGTGGAGCCTAGAAGACCACTGTTAGGATTAAAGAAAACCATTCAAAA
CAATTCTAACACAGTTGCAAGGATGGCAAACCTAGAACGATGCCTAAAGAAAAGATTGAA
AATATAGAGATTTTTTTCCTTTAGGTACCCAACATAAAGAGAGAGAGCGAGAGAGAGGTA
CTAGTGCGGAGCGTGGTCTTTGAATTTTTCTGCGCCCCTCCAGATATAACTTAAAATCAT
TAATTTTCACCTCAAGTCCACGACGGTGGCTTCTGGAAGGGAGGGCACGCGCATGAAAGG
GGGATGGGCTTTGCGTGCGATGAGGGACCCGACTATCCTCTTCTCCTTCAGCCCCCGAAG
CACCTTCCTCACCTCATTTGCCAGCTCAATGACATAATTGTCTTCGTGACCTATGCCGAA
CATCGCCTTCTCTAGCAAAAAGAGATAATCCCTATTATTCCCGCAAGGACCAGTTGCAGT
AGCAATTTGCCTTGCCATTTCTTCCAAGGGAGCTGGACCTAGATAGTACTTGTTAGCTTC
CTTGTCGAGCGTGGAAATGAAAACTAAAACTCGTGTGGCAGCTGGCTTAAGAGAATCTCC
CTCCCCATAGAAGTCCACATATGCTTTCCCGTCATACTCGCACTCTCTTCTCTCCAAATA
CTGTATTGCTGCCTTTTCCTTTTCTATGCCTCCTTTAACACAATATGCAGCACCCCAACA
GACCGCTCCATTTCTGGCCTCTAGCATGCAGGTTCTAGCTGGATTTTCTGGTGTTCCTCT
GTGGTCTATGCATGCCAGATCAAAAACACGCCTGTAGTCCTTAATGAAGCCAATTATTTT
CTCATCGAAATCAAAACCAGGGTTCCAGACCAGGGAACCATACCCAAAAACCCACAGCAC
CATCGTCACTTACCAGAAACAGTCTCTTGTACAAGCAGTCCTATTTGAGTCGAAACCCTA
GGAGGAGGCAAGAAGGTATCTGCCGGTCTCGGAAATCAAGGAAGATGCCCCTCGGCGATT
CGTTTCGGTGAGGCAAATGGATTTGGGAGAGAGAGGGGCCGAAGAGAAGGTGGGTATTGG
AGACACCAGGGTTCCTGCAAACCCTAGCTCTTCCGAAATAGATTTCTCTTCTCCCCTCCT
CCTCTCTCTCTCTCTCTCTCTCTCTCTCTCTCTCTGTGATTTCG
>Contig166
GAGAACAGAGAACAACAGTCGAACACCTTCCAGAGCCAGAAAATGGCCACCGAAGTCGTG
AATCCAAAGGCGTATCCTTTGGCCGACGCTCAACTGACGATAACCATATTGGATCTCGTC
CAGCAAGCGGCCAACTACAAGCAGCTCAAGAAGGGAGCTAATGAAGCGACGAAGACTCTG
AACAGGGGCATCTCCGAGTATGTTGTGATGGCGGCGGATACAGAGCCACTTGAAATTCTT
CTCCATCTTCCCTTGCTTGCAGAGGATAAGAATGTTCCCTACGTGTTTGTTCCTTCGAAA
CAGGCACTCGGCAGAGCTTGTGGAATCACGAGACCTGTCATTGCTTGCTCAGCGACTAGC
AATGAAAGTAGCCAGTTGAAGTCCCAGATACAACAACTCAAGGACGCCATTGAGAAGCTT
CTCATCTAAATGTCAGAACCTTCGCCATGATCGGCCTCCTAAAAACTTAACCATCTGGAG
GCTTGGATGGATTACAGTGACATGTTTCTAGAGAGGTCGTTTACTACTACTAGATTCCCC
ATGTCTTGCAGATCTAGGGTGTAAAATATCACCTTTATTTGAGAAGGATGGGATGGAACT
CTCTTATTATTGGAACTCCTGTTAATGGTAGTGAATAGGAATTTGGAGAGAAATTTCTGC
TAGTGGTATCGTCCGTTACGGGGCTTCCTGAAGACTTGATTATGTATTTTTCTAGCTTAC
TGAGATTTTGTAGCTCTAGTTGTCGCATATCCATTTCATTGGTGAGGTTTGATATGCATG
ATATTTAGACCTTGTTGGATCATTTGGTCAGATAAAGTGCTTGGATCCTGTGCTCTGCTG
ATGAT
>Contig167
ATCGAAAGGAGCAGATACAATGTCTCTCTCAACAATATTCAGACGAGTGGGTCTCAAAGA
TCTTGTTTCAAATGCTCCTGTCTACAGTGGTGCCCGCGAGGCATCCGGAGGACTGAACTT
GATTTTCAGGCGATGGGCCACGAAAAAAAGTGCAGGATCCACAAAAAATGGTCGTGACTC
TAAACCCAAGAACCTACGTGTGAAGAAATTCGGCGGAAAGAGAGTGATTCCTGGGAACAT
CATTGTTCGCCAACGGGGTACTCGATTCCACCCTGGGGATTATGTTGGGATGGGAAAGGA
TCACACTTTATATGCCCTGAAAGAAGGAAATGTGCGGTTTGAACGCCACAAGCTGAGCGG
CCGCAAGTGGGTGCATGTTGATCCTAAGGATGGTCATGTTCTTCACCCCATCTATGCAGA
TGCTGCTACTATACCGGATGCTGAGAGCCTGTTATGCTAGTTATAAGCATTCAACCTGGG
TGTAAGTTGATAGGAGCCTGAACAACAGAACTTAAAATATTTTCTTCTGTATGCTTGTGA
AAGAAACCAAAAT
>Contig168
ACAAAATAAGCATATACATCACCCATAGCCCAATTTGGTTTCAAATACAGATGTCCGATG
AACATGCACAATCCACGAGATACTGTTATGGTCTATCATTAGGTCACATGGTTACATTTA
CATATTTCTTCAGACCGCTCAACTGGACCCACCAATAAACTAGATGCTTAGGTAGCATCA
TCTTCAAGGTTGTTGACCCGTTCGCATTCATCTATCCATTCGCTGTATATGTCTATAGGC
TCCGTCAGCGCTGTGATAGTGGTGCTGAAGCTTTCTTGGCAAATCCTGCATGTGGCTTCA
CCAATCAAATTCTTCATATCAATGCGACATTCAACGCTGCTTCCATGGTTGCAGAAAGGG
CAACAAAATACAGTATCAAGCTTATCCATTCGCTTCCTTGGAGGTGGCTTCGCCCTTGAC
TTCCTCTTCCCCATGATTCAGCTTCAACTCTTTGACCGAGTGATATTGGCCGACGATAAG
GACGACAAGAGAAGGGTTTATGCACCAG
>Contig169
GTTCTCTTCGTAGCCAGCAGAGCAGAGAGCACTAGAGCAGCCCCTGCGGCGGCGGGAGGT
AGAGCGAGCGATCATGCCGGCGGGGCACGGGGTGCGGTCGCGGACGCGGGACCTGTTCTC
GCGGCCGTTCAGGAAGCACGGGTACATCCCGTTGACGACGTATCTGAGGACGTACAAGAT
CGGAGATTATGTGGACGTCAAGGTGAACGGGGCCGTCCACAAGGGCATGCCCCACAAGTT
CTACCACGGCCGCACCGGCCGCGTCTGGAACGTCACCAAGCGCGCTATCGGCGTCGAGAT
CAACAAGCAGGTTGGCAATCGGATCATCAAGAAAAGGATCCATGTCCGTGTGGAGCATGT
GCTGCCTTCCAGGTGCCAAGAAGATTTTCGCTTGAGGATAAGAAAGAATGATCAACTAAA
GGCTGAGGCGAAGGCTCGTGGCGACATCATCAGCACAAAGCGGCAGCCTGAAGGCCCCAA
GCCTGGTTTCATGGTGGAAGGGGCCACACTGGAGACAGTTACTCCTATTCCTTATGATGT
GGTCAATGACCTCAAGGGTGGCTACTAAAATCTGCTTGCATCCAGTTTTTTACCGTATGT
TTTACCATTGTCCAGTTTTATGAAGTCTTTTTTAGTGGTTGGAATCCTAGCTTTCACCTC
AGTTAGGTACCATAGACTGATACTTTATGTGCCAAGTTTGTCATATTATATTTCCAATTG
TTGGTGACGAGACTGTATCTCTCATGCCCCGTAATGGAATTTGTTGTTTTGGAGTTGGAT
GCTT
>Contig170
AAAAGTAAACAAGCATCCATTCAGGGAAAGGTCCATCTTGTTCAATACATGAACAAAAGT
GTACTCATGGTAAACACCAAAGATAGGAACTTCACATGAAAGCTCACATTACAGTACAAA
AAGCTCACATTAAGCAACCTCTTTCTCGTAGACTTCACTGGCATATTTCCAGTTCATGAC
CTTCCACACGTTCTTTAAATAGTCTGGTCTCACATTTTTGTACTGCAGGTAGTATGCATG
TTCCCACACATCTATACCAAGCAAAGGAACCAAATTTGCTCCCTTAGTCACAAGTGGATC
CTGATTTGCAGTAGTTTCAACCTTAAGTTTTTTCATTTCCTTATCCAGAGCAAGCCACAC
CCATCCAGATCCCTGCAATGCGGCACCTTCTGCGTTCATCTTTCTGCACCAATGCCTCCA
ATGAACCATAGTCCGTATCAATTGCCCAACCAAGTGACCCATGTGTGAGGCTCACCACCA
CCCTCATTAGCAGGCTTAAGATTTTGCCAGAAGATTGAGTGGTTGATATGACCTCCGCCA
TTGAACTTGATGGCGCTCTGGAGGTGGACGACCTTGGAGGAGTCTCCCTTGGCCATGGTC
TCCTCGAGCTGCTCGAGGGCCTTGTTGTAGTTTGTGATGTACGTCTGGTGGTGCTTCTGG
TGGTGGAGCTGCATGATCTCGCCGCTGATGGCGGGCTCGAGGGCGCCGTAGTCGTAGGGG
AGGTCCGGCAGCGAGAAGGTCACGAGGCCCCGAACGTGGCGGAGCCGCAAACCCAGCCCT
GGGCAGGAGGCGGCGACGGCTCCACGGGGCCCAAACCCTAGCCCTAGTGTTAGGGTTTTC
TTGCCGGCGATGGCGCGGAGAGCCATAGCAATAGTTCGATTGGAATGTCTGAAGGAGAGA
GAGCAG
>Contig171
AAATTTGTTAAACTTGGTATTGATCCTCCTAAAGGGGTCCTTTGTTATGGTCCTCCTGGT
ACCGGTAAAACACTCCTAGCTAGAGCTGTTGCCAACAGAACTGATGCCTGCTTTATTCGC
GTCATTGGAAGCGAGCTTGTTCAAAAATATGTTGGAGAAGGGGCTCGGATGGTTCGTGAA
CTTTTTCAGATGGCCCGCTCAAAAAAGGCCTGCATTGTCTTTTTTGATGAAGTGGATGCT
ATTGGTGGTGCTCGTTATGATGATGGTGTTGGGGGCGACAATGAAGTTCAGCGAACTATG
CTTGAAATTGTCAATCAGCTTGATGGATTTGATGCTCGAGGAAATATCAAAGTGCTAATG
GCAACCAATAGACCCGACACTTTAGACCCGGCACTACTTCGTCCTGGAAGGTTGGACCGT
AAAGTTGAGTTTGGTCTGCCTGATTTGGAGAGCCGGACACAGATATTCAAGATCCACACT
AGAACAATGAATTGCGAGAGGGACATCCGGTTTGAGCTCCTTGCTCGTCTTTGTCCAAAC
TCCACTGGGGCGGACATAAGGAGTGTGTGCACTGAAGCTGGGATGTTCGCAATCCGGGCA
CGAAGGAAGACAGTCACAGAGAAAGACTTTCTTGATGCAGTGAACAAGGTCATCAAAGGC
TATCAGAAGTTCAGTGCAACACCCAAGTATATGGTCTACAACTAACAAGAGTCTTGCATT
GCACCTGGAAGGAGGAATGAATTGTTTATGTTAATGTGTTTCACATAATGGATGCGTTAC
TCGAATTGTCAATCATGGATGTGAAATGTGCAAATTTGGGTCCATTGGTTTGTTTGTTTT
TTTGGGAGAAAAAAATTATCAATTAGCATGGTTGTTGAATGTATTTCAAAGGATGGATGT
TAGTT
>Contig172
GTGGAAACAACGGTGGCGGCTTTCAGGGAAATGGACTCCCTGGTTACACAAGGTTCCCAT
CAAATGGTGAGGTATATGGCCGGCATCATCAATCCCCTATGATGGTGAACATGCAGGGGT
ATCAGGCCCATCCACCATCCATGATGAACAACTTGAGAGGGCTCAACAATAATAACATGA
TGATGCATCCCAGCACATACATGCAGCCTCGGATGATGTACCATAGGTCTCCCCAGATAC
CTCCTTACACTGGCTACTACAACTTGTATCCAAGCCCGTACTATCCCAATAACCAGTCAG
AGAATGATGACTATGGTGTCCATCTTTTCAGCGACGAGAACACCAGAGGCTGTGTTGTGA
TGTAAAAGCGGTTCATTGGTTGAAGTTTTTTTCTTTCTATTTTTATTTCTTCGTTGTTGT
AATGGCCTTATGGATTCCTATGATTAGTGCATTGGTTTGGTGCTTCAAACTGATGCTTTC
TAGATATTTACTTGAAGCAGCTATGGAACTTATTAATGTAATATACTATTTGTGATTTCT
ACN
>Contig173
GAAAGAGAGGCGAGACAGAACGCGGGGAGAGAGAGAGAGATGGGGAGCGACAGCGAGACC
GAGAAATGTATCAAGGAGAAGAAGAAGATGATGGCTGTCGCCCCGATCGCGAAGCCTCTC
GCCGGGAAAAAGCTCTCCAAGCGGACCTTCAAGCTCGTCCGAAGAGCTTCTGAGGCTAAG
TGTTTGAAACGAGGAGTAAAGGAAGTAGTAAAGAGTATTCGTCGCGGTCATAAAGGATTG
TGTGTTATCGCAGGAAACATTTCCCCAATTGATGTGATCACGCATGTGCCCATCTTATGT
GAGGAAGCTGATATTCCATACATATATGTTTCTTCAAAAGAGGATCTCGCAACTGCTGGG
GTTACCAAGAGGCCTACATGCTGTGTATTGGTGCTAACCAAGCCAACCAAGGGGGAATTG
GCCCAGGAGGTCCAGGAGAAGCTACAGGGTGATTACGACCAGGTTGCAGCGGAGGTGAAG
GAGCTGACATCATCCCTCTTCTGAAAAGGGAGAACAAAAATTATCCTTATGTGCTACATG
TCCAATTATTTTGTTGGTTCTATTTGATATGAGCTGTCAATGTCCATGGGCAACAAGCAG
ATGCTGTACGTTCTTGTGGGGGACCAAAAAGCAAAGTTGTTTCTGTTTGTTCTTGTTATT
TCTTGTTTGTCGAACATGATGGATATATTAGCTGGATACTGGATCCCAGTCATTGTTAT
>Contig174
CCTGACCCAATCCCCATTCCGCTTTCTTCCTCTATTTAGTTCTCTTCGATCGAGGTCGAC
ACAGAGATACTTTGAGATGGCACGGACGAAGCAGACGGCGCGGAAGTCGACGGGCGGGAA
AGCGCCGCGGAAGCAGCTTGCGACGAAGGCGGCCCGGAAGTCGGCGCCGGCGACGGGAGG
TGTGAAGAAGCCGCACAGGTTCCGGCCAGGGACGGTGGCGCTGAGGGAGATCCGCAAGTA
CCAGAAGAGCACGGAGCTGCTCATTCGGAAACTTCCCTTCCAGCGCCTCGTCCGCGAGAT
TGCCCAGGACTTCAAGACCGACCTCCGCTTCCAGAGCTCCGCCGTCTCCGCCCTTCAGGA
GGCCGCCGAGGCCTATTTGGTGGGTCTCTTTGAGGACACCAACCTCTGCGCCATCCACGC
CAAGCGCGTCACCATCATGCCCAAGGACATACAGCTCGCCCGTCGCATCCGTGGCGAGCG
CGCTTAGAGATTCGGACATCGCTGGTCTTTGATGAATGAAGGGGGAATGGAAGAAGTGCC
GTCCGATCCGTGTGTTCTGTTTGGGACGAGATCTCTTTTTCTTTTTCTTCTCTCTCTCTC
TCTCTAATCTTTGCCCCTCCACTATATGTTCCTGTGGCTCCCCCGCCTAGAAAGAGGTGC
AAATATATATTAGAATCCTAAAATATCACTCCGTTCTCTTATAATGC
>Contig175
ACAAAGCTCATCAAGCATTCCTCTCATCTCTCCCACTCCTCCACCCCCGGTCGTTTCCTC
CCTATCACCTTCTAGCTAGCTAGGATTTGAGAAGATGAACAGGAAGCCCGGAGATTGGAA
CTGCAGGTCCTGCCAGCACCTCAACTTCAGCCGCCGCGATTCATGCCAGCGGTGTGGCGA
GCCAAGGTCGAGCAGCGACTGCTCGGATTATGCGAGCTTCGGCGGTGGCCGCGGGGGCTC
CTCCTTTGGCTTCAGTAGTGGATCCGATGTCCGCCCCGGCGACTGGTACTGCTCCTGCGG
CGCCCACAACTTTGCCAGCCGTTCCAGCTGCTTCAAGTGCGGTGCTTTCAAGGACGACTC
CGCCGTCAGCGGTGGTTTCGAGGGCGCGGATGTGCCGCGCTCGCGGGGGTTCGGCTTTGG
CGGCGGCGGCGGTCGTGCCGGCTGGAAGTCTGGGGACTGGATTTGCACCAGGTCCGGCTG
CAACGAGCACAACTTTGCGAGCAGGATGGAATGCTTTCGGTGCAATGCACCTCGGGAGTC
CGGAACCGAAGTCTAAGAAGTTGACTAAGTGAGATAACGTGAACGCGAGAGATGAGATCA
TATGATATAGTAGTAGTAATATTGTCGAGCTATTAATTACTGGTTTTGCTCCTACTGGAC
TATTGCTTTTTTTTTTTTTTAGGTTTTGAAGCCCTCTTATGGAACCATGGTTGAATACCC
GTCTTCCATGTGGGAGTGTCCTGTCTCAGTTTTTTGTTTGCACTTTGGAGTTGTATCCCC
CAGCTTCTTTCGCTTTAGAAGTATAAGTTATCTAGTTGTGTTGTTGCCTCTCTTATTAAA
CTATTTGGAAAATTATCTTGTGTAATGTCTT
>Contig176
GAACAACAAGCGCCCACCGAGCAAGGAATTGGAAGAACAAGAGCAAGGTGATAGGGGTAA
GAGGAAAAAGTCCCCGGAGTGTCCTGATACCCCTGATATCACAGACACAGAACATGCCCT
CGATGTGTCTGATTGCCAGGGCGGCAATGGAGACTATGATGATCCAAATTCCTTCATTAA
CCCACTTGGCAGGGATATCACAATTAACTGCCTTCTTCGATGCTCTCGCTCTGATTATGG
TGCCATTGCATCCCTGAACCGGAGCTTCCGCTCCCTGCTTCGGAGCGGCGAGCTTTATAA
GCTACGACGGCAGATGGGAATCACCGAGCACTGGGTCTATTTCTCCTGCAATGTCCTTGA
ATGGGAGGCATACGATCCCTACCGGGGGCGCTGGATTACCATTCCAAAGATGCCCCCTAA
TGACTGTTTCATGTGCTCGGATAAGGAGTCCCTTGCCGTAGGCACTGAGCTCCTTGTTTT
TGGAAAGGAGGTAACTTCCCACATTGTACTGAGATATAGCATGCTGACTAACTCTTGGTC
CCCTGGAATAGTAATGAATTCACCGAGGTGCCTGTTTGGATCTGCTAGCCTTGGAGAGAA
GGCTATTATAGCTGGAGGCACCGATGCTCGGGGTACAATACTTAGCTCAGCAGAGCTTTA
CAATTCTGAGACGCAGACTTGGGAGACTTTGCCTGGTATGAATCGGGCAAGAAAGTTATG
TTCAGGGGTCTTCATGGATGGAAAGTTTTACGTAATTGGTGGAATGGCTAGCAATACAGA
GGTACTGACATGCGGAGAAGAATATGACCTGAATACAGGTTCTTGGAGGGTGATTCCAAA
TATGTCTGCTGGGCTAAATGGTGCAAGTGGTGCACC
>Contig177
AGGTAATTTTGGGGTCGTCATCGGCGTCTCGCCGACAAATACTGGCCGAGATGGGATACA
AATTTACGATCATGACTGCGGATATTGACGAGAAGGAGATTCGAATGGAGAAGCCGGAGG
AGCTGGTGATGGCCCTGGCTGAAGCTAAGGCGGATGCCATTGTAACAAAGCTTCGGAGCA
ATGGCTTTAAAGAAGATCATACGCAACCGACCCTTTTGATAACTGCTGATCAAGTTGTGG
TCCATGGAGGGATGATTAGAGAGAAGCCATCTGGTGCAGAACAAGCACGTGAATTTCTTA
AAGGGTATTCTGGGGGTCATGCATCCACGGTGGGATCTGTACTTGTCACAAACCTCAAGA
CAGGGGCAAGAAAAGGAGGATGGGATAAAGCTGAAGTTTATTTTCACAAAATACCAGAAG
AGGTCATAGAGAACCTGATTAAGGAGGGGGATGTGCTATATGTCGCTGGTGGCCTGATGG
TAGAACATCCATTAACTTCACCTTTTGTGGAGGCAATAGTAGGGACAATTGACAGCATAA
TGGGACTTCCAAAGGCTCTTACAGAAAAACTTATTCAGGAGGCCCTTGAGTAGGCAAAGT
TGCCTATAAATCTTCCAGCTAATGACTTAAGATTTTGGTGGCCTTATGTCACTGTAGATG
CAATGTTAGTTCAAGTATACAGGGGCATTGAGAGACCTGCAGGAAAATGATTGTCAAGAT
TTTGTTGTCACTAGCCACTGGAACACTCATCATTTTATATTGGTCTATGTTGNCAGTTCA
CT
>Contig178
GAACTTGGAATGTTCTAAGGAGATATTTGTAGGGATGATTAGGTAATAAGGTGCTCGGTC
TCAAATTACAATCCCACACGCAAAAACTACCAATCAAACTTTTGAGCAGAAGCAGAGAAT
GCAAGGAAAAACTTCCCCTGAGATCGATTATAGCCAGGGATGATAAGAATCTGATATCCA
CTCGAATCCTAAAGCTTAAAAAAGTGCACATAAGATAAGGAGCACATTCAAAATTTGGAC
CTATCTACCCTATGTCTCCCTCCTGGTCGATCTCCTAGGGCGTGGGGCTGATGCATCCTC
CTCCTTTTCGTTCTCCTCTTCTTTCTCAGCACTGCTTCCAGGCGCATCAGCCTCAGTAGC
TGCATCACTCTTGGTTTCCGTGGTGGGTCTAGCAGGAGCCGCAGGTTTTTTTCCACCAAA
GAGAATCTTGGTAATGACTGTAGCAATAACCACCACAACAGACACCAGGACTCCAATAGT
CAGGTTTGGTTGTTTCTCTCCCTTCTCGATGATATCAATTATCTTGATCTTGTATGCCCC
CAGGAAAGGAATGTCGGCTATCTTGTAAAGACCATCGAATACCTTTTTCTGAAAACCTGA
AAGCCCATCTGAAATACCAGCAGCTGCCTCTTCAGCCTTCTGTTTCTCTTTCTCCACTTC
ATACTTGGGCTTCCATGATTTTTCCCTGTAGGACTCAGCGAGCTTCTCATCACTGGCTAT
AAGAATATTGTCAAACAAAATGCCATCCTGCATTGTCCAGATCTCGATACCAATAGAAGC
AATCGGCTCAAAGTCAGGCTTGTCGAGCTCAAAATAGTCAGGATTAGGTATCTCCTGCGG
CTTCCAGATTCCCTTGTAGTTTGGGTTGTCAATTAAAGGAGCATGCCATTTCCCCTTGTA
AGCTGGATTCTTCTTCATTGGCCTTGTCCACTCCCCACAGCCAGGTGCTGCTTCGCACTT
TGGGTTATCGATCTTAGGTGCCTCCCATTCTCCATCCTCCTCGTCACTCGTGCCGAATTC
GGCACGAG
>Contig179
GCTTCGGTGTTGGCCTCTTCGGTGGTGCATGGTTAGGGCTTGGATTGTCCGGGTTTACAG
TTTGGCTTTGGACTTGGTGCTGGATGTGGAATAGAGTCTGGGTTTTGGTTATGGAATGGG
AAAAGGAATTGCCTATGACGAGAACCAAAGATACACGAATGTAGGCAAGCTGTTTCAAGG
GACGAAAAATCTCCCAGCACAAGAGCATATTGGTGCTTTGGTTGATGAGCTTGTTGTAAA
TACCAAAAAGCTAATTGAAGCAACTTCAACGAGAGATTGAGAAGTGAAGATGAATCAATT
CTGAAGAAAAGGAATATCTAGGTGTTACCAGCATTCGAACTAATGCTTTATCTTGGACAT
ACAAATGTACTGCAACTGTGGGTTGAAGACACTACGATCCTTTATGTTGCCAAAGATATG
TGTTAATTGCAGTTCACTATATAGTTAGCTTTTAGCTTATTAGCTGATACATTTAATGAG
TTGGTTAGGATTTATGACCTGTATATTTATTTACTTCCTGCTGCATATAAACCTAATTTG
GTGAACATATACCACATAGTAACTTGATGCTTGACTTATTATTTTTCTTAATGAAGCAGG
GCGCATATTATAAAAC
>Contig180
AACCCCGTCGGATGAACACCCCAAGATTTACCGCATGAAGCTCTGGGCTACCAACGAAGT
TCGAGCTAAATCCAAGTTCTGGTATTTCCTGAGCAAGCTGAAGAAGGTGAAAAAGAGCAA
TGGACAAGTGCTTGCCATTAATGAGATATTTGAGAGGAAACCAACAAAGATTAAGAACTA
TGGCATCTGGCTGAGGTACCAGAGCAGGACCGGTTATCACAACATGTACAAGGAGTTCAG
GGACACCACACTTAATGGTGCTGTTGAGCATATGTACAATGAAATGGCATCCCGTCACCG
TGTCAGGTACCATTGCATTCAAATCATCAAGACGGCTACAATCCCTGCTAAACTCTGCAA
GCGTGAGAGCACCAAGCAGTTCCATGATTCAAAGATCAAATTTCCCCTTGTCTTCAAGAA
AATCAGGCCCCCTACCAGGAAGCTGAAGACCACCTACAAGGCCTCCCGCCCCAATCTATT
TATGTAGGAGAGAAAGCAGTGAGCACGTTCCCAAATGTTTTCTTTTGGGTATGCTCCAGA
TTTTCTTCATTTGGTGGATTGTTGCATTTTGTGAGTCTCTTGTTAAACATTGCAATTTAC
CTTTCTGTTTTGGGTAGGAGCTTTGTGCAAGACCTTCTTGGTTTTAGTTAATTCGCTGCA
ATTATGGGT
>Contig181
AGCCAAAATAAACTTCATAGATTTAAACATTAAAATTACGGTTCCGCTGATATTACAGCA
ACCTCAAAACTACAATTTATTTCTCTGTCAGAGCAAAACAACCAAGTTTGGCATAACAAG
GGCATCACACCCATATATCGGCAAAATTTATGCATCTCAACTGAAGATTCAGAAAACAGT
AGTAAAGTTCTACATGCGCGCAGGAAAGCGTCACATCCCTAGTAAGGTTCCACAGGCGCA
CGGAACTTTGCTCCTGCATAGACTGCTGCATCACCGAGCTCCTCCTCAATCCTGAGCAAC
TGGTTATACTTGGCAAGACGTTCAGAACGGCATGGAGCTCCAGTCTTGATTTGGCCCGTA
GCCAAACCAACTGCAAGGTCAGCAATGAAAGTGTCCTCTGTTTCACCACTTCGGTGGCTC
GTCATTACACCCCAGCCAGCACGTTTGGACATTTTCACTGCTTCAATGCTCTCAGTCACG
GACCCTATCTGATTCACCTTCAAAAGGAGAGCATTGCATGTCTTTTCTTTGATTGCCTGG
GCAACACGCGTGGGGTTGGTGACAAGAAGATCGTCTCCAACAATCTGCACCTGCTCTCCA
ATCTCCTCTGTCAATTTCGCATAGTGGGTCCAGTCATCCTGATCAAATGGGTCTTCAACT
GATACAATGGGGTACTCGCTGACAAAGGACTTGTAAACATCTTTCAAACTTTCTCCAGAT
ATTTTCTGTGACCCATCATTGTTCTCCTCCTTGAAATTCAAATCATATGTCTTGTCCTTG
TCACTGTAGAACTCTGAAGCAGCAACATCCATCCCAATAACAACCTTGTCAGTATATCCA
GCTTTCGCTATAGCTGTCTTCAACAGCTCAAGACCCTCTTTGTTTTCCTGAATGTTAGGA
GCAAAACCACCTTCATCTCCAACATTAGTGGCATCTTGTCCGTACTTTTTCTTGATGACA
GACTTCAAATGATGGTATACTTCTACACCCATCTTCATGGCTTCCTTGAATGAGGAGGCC
CCAACAGGGAGGATCATAAACTCCTGCATGGCCAGCTTATTTCCTGCATGAGATCCTCCA
TTAATGACATTGAATGCAGGCACAGGCAAAACTAAGTTCTTGTTTCCAGCAAGATTGGCA
ATATGCTGGTAAAGAGGAATCTTCTTCACACTAGCTCCTGCTTTGCATACAGCAAGTGAT
ACAGTCAATATTGCATTTGCACCAAGCTTTTCTTTGCACCAACCCCACTCATTAGAGGTC
CCATCAAGTTGCTGAACCATAAAAGTATCAATCTGAGCCTGCTCAGTAGGATCCTTCCCA
ATCAATGCTGGTCCAATGATACTGTTCACATTCTCCACAGCCTTGAGGACACCTTTCCCA
AGGTAATCCGATCCTCCATCCCTCAACTCCAAAGCTTCATATATACCTGTCGATGCTCCA
CTAGGAACTGCAGCCCTGCAGAAACTTCCATCACTGAGACAACAATCCACCTCCACGGTG
GGATTCCCACGGCTGTCGAAGATCTGACGAGCCTTGATGCACTTGATCGTCGCCATGAAT
GAGAGATAG
>Contig182
ACTCTTAAGAGAGATAAAAGAGAGGTGTGCAGGTACCTAACTACCCCTACAACACCATTA
AATTTACAAACAAATGCCCCTCAACGTCTACTTCTTGGCCTTCCTCGCAGGGGCCTTCCT
CACCGAAGGCTTCGCGGACACCTTCCCGGCTTTCACCTTCTTCGGCGCGACCTTCTTCGG
GACGGCCTTGGGCTTCGCCGGAGAAACCGCCTTCTTCCCGGGCGCGTCCTTGGCGGAGGT
CTTCGCCGACTTCGCAGGCCGGCTCTTCGCCTTCGGCTTGGCCACCTTCGCTGCAGGCTT
CGGCTTCACCGGAGCCTTGCGCTTGGCCGCTGCCGGCTTCGGCTTCGGCTTCGGCTTCAG
CTTGGCGGCAGGCTTGGGCTTGGGCTTGGGCTTGAGCTTAGGCTTCGGCTTGGTGGCCAC
GGTGGGCTTCGGCTTGGGCTTTGGTTTGGACTTCACCGCAGCGGAGGCGGAGGCAGGCTT
AGCCGGAGCTCGGAGGCGAGAGGGTGGGAGCTTGTAGGAGTTTTTGATCTTGTTCAGCTT
GCCACCGGCCGTGAGCTTCTTGAGCTGGACGAGGAGAAGCTTGCGGAAGTTAGGAGGCAA
GCGAGCCTTGTGCTTGTCTTCAATAAACTTGGCGATCGCGTACTGGCTCGATCCAGTCCT
CTCCTTCAACGACGTGATCGCCTCTCCAATCATCTCGATGTACGGGGGATGGGCAGGAGG
AGATCGGGGCTTCCGAGGAGCGGAGGGCTTTTTGGCCTTGGCCTCCTTCACTTTCTTCGG
CTTGGCCGCGGTATCCTCCACCACGGGCTCCGCCGGCTCCACCGGCGCCGGATCCTGGAC
CTGCTCCTCCACCGCCGGCGTGGTCTCTTCTCCCGACATGGCTTAAAGATCGAGAACAAA
CGGGACTAGTCTTGGGGTTTCAGCTGGCACAAG
>Contig183
ACAAGGCGGAAGCGAAAGAGATCACCGGAGAGGAGAGAGATGGAGATCGGGGGCAAGCTC
AAGAAGGGGGCTGGTGGCCGGAGGGGTGGGGGTCCAAAGAAGAAGCCGGTCTCCCGGTCC
GTCAAGGCCGGTCTCCAGTTCCCGGTTGGCCGGATTGGCCGCTACCTCAAGAAGGGCCGC
TACTCCCAGCGCGTCGGAACCGGAGCCCCTGTCTACCTCGCCGCCGTCCTCGAATACCTC
GCCGCTGAGGTTCTGGAGCTGGCCGGGAACGCGGCGCGGGACAACAAGAAGAACCGGATC
ATCCCAAGGCACGTGCTGCTGGCGGTGAGGAACGACGAGGAGCTGGGGAAGCTTCTCGCT
GGGGTGACCATCGCCCATGGAGGGGTTCTGCCCAACATTAACCCGGTGCTTCTCCCGAAG
AAGACCGCGAGCAAGGAGCCCAAGTCGCCCACCAAGGCCACCAAGTCCCCCAAGAAAGCT
TAGGAACCGTTGACCCTTGTGTTGTTATTCCTGCTTTCTTAATTCTGTATGTAATTCTGT
GGATCCGTTTTAGGTTGTTTTCTTCTTTTGTTTGGTGTAGGGGATGGTGTAATGAGGAGG
AGGGGACGAGACTTGGAAAAAAGGATTTGTATCAATTCTCTTTCGTTTCAGGAAATGTTA
AAGACGGTGTTTTAATGTGG
>Contig184
CTTGCCTTTTCCGCTCTGGTTCGAATTAATGGCGGAAGACTAGAAGCTAGGGTTTTTGGG
TAAAGGTTTGGTTTTTGTTATCTTCGTCAAGTTTCATGGGGATCGTTCTAGATCGCGAGT
TCTGTGGATAGTGCTTGTTTTGTCCTCCGGAGGAAATCCGATAGCGATTTGGTGGGTGCG
GTGGAGGATTTCTTGGTGGAAAGCTTCTGGTGGCCTACAATTCGACTTTCATGGGGAATA
ATGAAGCTGGGACTCCTCCAAAGTCTGACAAAGCATCTTCATCTGTGCAGGAGAAACCAG
CCATTCATCCATATCCAGATTGGGCGGCTATGCAGGCATATTATGGCCCTGGAGTGATGC
CACCTCCATTTTTCAGCACTTCAGTTGCACCTGGTCATCCACCTCATTCATATATGTGGG
GGCCACAGCCTTTGTTACCACCTCCTTTTGGGACGCCATATACTGCAATCTATCCAGCTG
GAGGAGTTTACTCTCACCCCCCGATGCCCTTTGGATCTCACATGCAATGTCAAGGAATTG
CACCATCTCCCACTATTAGTGAGGCGGTAGTGATGGCAACTCCTTTAAGCATGGAGATGC
CTGCTAAGTCACCAAGCAATAAGGATAAAGGCCCGTTGAAAAAGGTTAAAGGGTTTGATG
GGCGTGCTGTGGCAATGGGCAATGGCACTGCTGAAAATAGAGGCGATGATGTGAATGGGT
CATCAAAAAGCGGGGGCGATAGTGTGGAAGGCTCAAGTGATGGCAGTGATGGAAATAATG
CAGGGGGGAACAAAACTCAAAGAAAGCGAAGCTCTGAAGATATAGGGGCTCCAGGTGACA
TTAAAGTTGACACACAGGCCAATGCTGCTCATGGT
>Contig185
GGAGGTACAAAATTACGATTAGAAGAAAGATGAGAGGAGGAAGGCAGTGAGGAGAAGTAA
GGGGTTCGACGTTAACGGTGACCTTCCGATGGCGGAGGAGGCAGCCTGCCCATCGATCTG
CGCGGAGTCGACGGCGAGAGGCATGGAGTCGTGTGGGAGGGAACAGGAGGTGGGGTCTGT
CGTCGCGCCGGCGGCGTCGGCGGCCATGAGGGCGCGGAGGACGGAGGTGACGGCGGGGAG
GTAGTGGGTGCGGTTCTTGGACAAGAGCCACGTCACCCCCATCAGCTGGCACTCCCGGTC
CCGAGTCCCGCCCTCTGTCTTGCTCGTTTTGGTCAGGTTGCCGCTGCCCTGCTTGCTCTT
CATCTGGTCGAGGGTCCGGAGGCAGCGGGAGCAACCGGCGAGGCCGGGCCGGCTGCAGTC
GCGCTCCAGGCGGCGCGCGGCGTCCCCCAGCGGGACCCACCGCCCCTCCGCGCCGGACGC
CGCGAACGCTCCCCCCGCGCACGTCAGCCTCCGGAGGCGGATGCCGCAGAAGCAGTACGC
CGCGTCGCACGTGCCGTTGACGCGGGGGAGGCGGACGCCGCGGTCGCGGAGGGCGCGCTC
GACGCCGCCAACGCAGGCCTCGGAGTCGTCTGGCAGGACGGGCAGGTCGAGTGTGGGAGG
CGCGGGCAGGGGGCGGGCTGCGAGGGCGGTGGCGAAGTAGCCAGCGTAGAGCCAGGCGGC
GAGGGCCGGGCAGCAGCGTGACCGGGAGGGAAGGCGGCCGGCGGAGGATGCGGAGCAGGC
GGCTGAGACGGCGGGGACGAGGTCGTCGGGGAGGTCGAGGGGGCAGGCGGCGCTGGCGGC
GTTGGACTGCTCGGGGAACGCTGGGATGGTGGTGGGTAGGGAGGACGTGGGGAAAGGGAG
GGAGGGCTGGACGGTGGCCGGGTCGGGTTCGGGCAGGACGGGCATGGCTGGCAGAAGAGA
GATTTGGCCAAAGAGTAGAAGGACAAGGAGAGGGATCTGAGGCAGCATTGTTCTCATTCT
TCTCAAACTCTCTCACCACACTCACTCACTGATGCTTGTTGGGATGGTTGCTTTGATCTG
AGGGGAATGGAGGGGAGTGATGCAGGGTTATTTTTCGCTTCTGCTTTTGGATTTTTTTTT
TTTTAAAATATAACTTTAGGCTTTAGCCTTTGATGCAGGGC
>Contig186
CAATCTCCTCCTCTCCTTCTTCAAGAAAGTCGTTCAGCTCCGCGCCGCTCCGCACCAATG
GCGAAGGATCCCGTACGAGTTCTCGTCACCGGCGCCGCAGGACAAATTGGATATGCACTT
GTACCTATGATTGCACGGGGTGTAATGCTGGGTCCAGATCAGCCTGTTATCTTGCACATG
CTTGACATTCCACCTGCTGCAGAAGCTCTAAATGGGGTTAAGATGGAGCTAGTTGATGCT
GCATTTCCTCTTCTAAAAGGTGTTGTTGCCACAACTGATGTTGTTGAGGCATGCACTGGG
GTCAATATAGCTGTCATGGTTGGTGGTTTCCCAAGGAAAGAGGGCATGGAAAGGAAAGAT
GTGATGTCAAAGAATGTCTCCATCTACAAGTCTCAGGCCTCTGCCCTTGAAAATCATGCA
GCTGCAAACTGTAAGGTGTTGGTAGTAGCGAACCCAGCAAACACCAATGCCCTAATTTTG
AAAGAGTTTGCCCCATCCATTCCTGCGAAAAACATAACTTGCTTGACACGGCTAGATCAC
AACAGGGCACTAGGTCAGATATCTGAGCGACTAAACATTCAAGTCAGCGATGTAAAGAAT
GTTGTTATATGGGGAAATCATTCATCCACTCAGTACCCCGATGTCAATCATGCAACTGCT
AAAACACAAGGTGGAGAGACACCTGTTCGTCAACTTGTTGCTGATGATGATTGGCTGCAA
GGAGAATTCATCACCACTGTCCAACAACGTGGTGCTGCAATTATTAAGGCACGAAAGCTT
TCAAGTGCGCTCTCTGCTGCAAGTGCTGCTTGTGATCACATTCGTGATTGGGTCCTTGGG
ACTCCTGAGGGAACTTGGGTTTCGATGGGTGTTTACTCTGATGGCTCCTATGGTGTGCCT
GCTGGGCTCATTTACTCTTTCCCAGTTACATGTTGCGATGGGGAGTGGACCATAGTGCAA
GGACTTCCAATTGATGAGTTCTCAAGGAAGAAAATGGATTCAACGGCTCAGGAACTGACA
GAGGAGAAGGCTCTTGCATATTCATGCCTTTCTTAGGTTACCTCATCTTAATGAGGGTTC
CTGTCATCGGAGTGGTGAACGCCTTTATGATTTCTGAATAAACTAATTTGCTCCCATGTG
AACTTCCATGTAGGTGTTGTTTCTCTCGGTGTTTCAGTTTTTCTGGAGGTTGTGATTTTA
CATCAGTGGTCTTTTAGATCAGATGTTTGTTTTCTTGCTTTTTTGTTGAAAGATCATTAA
TGAAAATGGAGACAATAGAAACATTGAGAAATAAAATTGTCAGATTTGACTTC
>Contig187
CTTCTTNTTTGGCAAAAAAGGCCTAATGAATGACAAAACAGATAGTACAGAACCATCTAT
AAATCACAAATTTGACGATGAAGCATTCTATCAATAATTGGGACAGAAAAACATAATAGA
AGTCATTCAGTGGTCAATACAAATTTCCATCACTTATAATTGTTAAATCCACAGTTTTTC
AAACGTGAAAACTGAGAAAGAGCAAACCACGTGAATAACAATCTAGAAGTTCTGAAGATC
TAAATATCCCAAAAGAATCCATATGTAGTCTATGGAGGAATATTCCAATAAAGATTCTGT
AGTTCTCTCAAGCACCTTGAAATTTCAAACCTTGTTGGCAATGTTGTTGGACAGCCAGTC
AAGCCCCTCATACAATCCTTCACCAGATGTAGCACAGGTGCTCTGAATGTACCAGTGTCG
CTGACGCAGGGAATGCAGACCAAGCTTATCTGTTATTTCAGCAGCATTCATTGCATTCGG
CAGATCTTGTTTGTTTGCAAAGACAAGTAAAACAGCATCCCGTAATTCATCCTCATTAAG
CATCCTATGAAGCTCGTCTCTTGCCTCAACAACACGATCTCTGTCATTGCTGTCAACAAC
AAAAATAAGGCCCTGCGTGTTCTGGAAGTAATGCCTCCACAAAGGTCTGATCTTGTCCTG
ACCACCAACATCCCACACAGTGAAGCTAATATTCTTGTATTCTACTGTCTCCACATTAAA
TCCAATAGTGGGGATAGTGGTGACGATCTCTCCAAGCTTGAGCTTGTAGAGAATGGTGGT
CTTACCAGCGGCATCAAGCCCCACCATCAAGATCCTCATCTCCTTCTTCGCAAAGAGGCG
GCTGAAGAGCTTCGTGAAGGTAAGCCCCATCTTTCTTTCGCAGCAGAAGATCGATCTCCG
GAAGCTTTGGATGGGGGGCGAGGAGAACGGGAGTCTCCTCTTCTTCTTCTCCTTGAGAGA
AAGACGG
>Contig188
CGACAATGTCAACCAATGCTTTCTAGAAGCTTCACGCTTTGGGAGCACAGAACTTGTACG
CATTTTGCTTCAGATTGCTCAGAGGAACAGCTTGGATGTGGATGTTGATCTTGCCCTTGG
CTTTGCATCCCACTACTGTAAGATTGGAACCATGGAATGCTTGGTTGAAGAGGGGAATGC
TGCGGCTTTCCTGGGCCCTCTGATGCGAGCTGCTGAGCGGGGATGTATGCAAGTTGTCCA
GTGGTTTGTTGACCGGGGATGCAGGGACATGGAGCTCTGTCTTGCGCTCACCGCAGCCAC
CTCCAGCAGCCAGGTGGGTGTCGCTGGGTATCTTCTCCCCCATGTCCCCCAACATGTCCT
GGCAGCCCTCAGCATTGAGATCCTCAAGGCAGCTGGAGAGAGGAGCAGCGGGTCCCTCGA
TGGTGTCGCTTTTCTTCTTCGTTCCAACTTCCTAAGTGACCCTGCTGCTACATATGCTGT
TGCTGACAGCATTTCCAGGTCTGATGATGAGGCAGTGGCCCCAGAGCTGAAGGCTTTTCT
GAGGGAACACTGGTCAGAGGCTGCATTCACTGAAGGGATGAGCTCTGGGCAGGAACACTA
CGTGAATTTTGTGAGGATTCTAAGAAGGGGTTGTTCACCCATTTGCCTGAGGGACCTGCC
ACCACCCCTAGGGACGGCCATTGCCTACTTGCCACTGTACAGGGAGTGTGTGAAATCGGG
TGGGCAGCTGCTGCCACAGAGGCTGAGAGGGCAGCTTGTTGAGGCTGCAAGCAGGCTTGG
CAACAAGCCAGTGGATAGAGTGAGCCAGGGGAAAGAGCTCCTGGCAGTTTTGGAGCATCA
CCTGCCTCGCTTCTTGATCCAATCTCCNAGCACTTTAT
>Contig189
AGGGCTAGGGTTTCGTCGGCACGATGAGTTCCTCGGCTTCGACGAAGGGCGGAAGGGGGA
AGCCTAAGTCCTCCAAATCCGTCTCACGGTCTCAGAAGGCCGGCCTTCAGTTTCCTGTCG
GCCGGATCGCCCGCTTCCTCAAGGCCGGCAAGTACGCGGAGCGCGTCGGCGCCGGCGCCC
CCGTCTATCTCTCTGCCGTCCTTGAGTACCTGGCCGCTGAGGTTCTGGAGCTGGCTGGGA
ACGCTGCAAGGGACAACAAGAAGAACAGGATCGTGCCGAGGCATATACAGCTCGCGGTGA
GGAATGACGAGGAGCTGAGCAAGCTTTTGGGGACTGTCACGATTGCAAATGGTGGCGTTC
TGCCCAATATCCATCAGACTCTGTTGCCTAAGAAGCAGGGCAAAGGAAAGGGAGAGATTG
GCTCCGCGTCGCAGGAGTTTTAGATCCTTCTTTTCTTTTTATCAAGGTATCTTGTTATAA
ATGTTTGAAGTAGGGTGACTGTTAGTATATCTTAGGGTGCTTGTTTGGGAAGTGGTGGTG
CTCCTTGATGTAATGAGGGCGGATCGTGTCAATAAATATGGATTTTGAATACAATCATGA
TATTCGTCTTT
>Contig190
CGCAAAATAAACGCCTAGAAAACAGGCTTCTCCCACCCACTCCCACTCTTCCCATGGCCA
GTGAAGAAGTTTGCAAGCCCCCCAATCTCCCCCCTTACCCCGAGATGATACTGGCGGCGA
TCACGGCGTTGAACGAGAAGAATGGGTCGAACAAGTCGGCAATATCCAAGTACATCGAGT
CGTCTTATGGCGAGCTGCCGCAGTCGCACTCGTCGCTGCTGACGGCCCACCTGGCCCGGA
TGAAGGAGAGCGGGGAGCTCCTCCTGATCAAGAACAATTACGTGAGGCCCGGCCCGGACG
CTCCCCCGAAGCGCGGCCGCGGCCGGCCCCCTAAGCCAAAGTGCCGTCCTCCCCCCAGGC
ACCGTCCTCCCCCCTCCCCGCCCTCGGGGCCGCCCCCCAGAGCCCACGGACCCCCTCGCT
GCCGCCGGCGCCGAGGCCAACAAAGGCCTCCGCCAGGGCCCGCGGTCGCCCCCCAAAGAT
GGCCCGGCCTGCGATCTCCGCCCCCGCCACTCCGGCTCCCGAAGGAGCTCCGGCGAAGAG
GGGCCGAGGCCGGCCTCCTCAAGGCGAGGCCCGTGGTATCTCCCGACG
>Contig191
CCCATGTCTACCATTGTTGAACAGGGTTATGGTGTGGGTGATGTTATCTCTCTTTTGTGG
TTCAAGCGTAGTCTTCCCCGCTATTGCACAAAATTCATTGAGATTTGCATCATGTTGTGC
GCCGATCATGGTCCTTGTGTCTCTGGTGCTCATAACTCTATAGTAACAGCAAGAGCTGGA
AAGGATTTAGTCTCCAGTCTGGTCTCAGGGTTGCTGACAATTGGTCCTCGATTTGGTGGT
GCAATTGATGATGCTGCTCGATACTTCAAGGATGCATATGATAGGGGTCTTACTCCTTAC
GAATTTGTTGAAGGCATGAAAAAGAAGGGCATCCGTGTACCAGGGATAGGGCACAGGATC
AAGAGTAGAGACAACAGGGATAAGAGAGTGCAACTTTTGCAACAATATGCTCACACTCAT
TTCCCTTCTGTAAAGTACATGGAGTATGCTGTTCAAGTTGAAACATACACTCTCTCAAAG
GCCAATAACTTGGTTCTGAATGTCGATGGTGCAATTGGATCTCTTTTCTTGGATCTTCTT
TCTGGGAGTGGAATGTTCAACAAACAAGAGATTGATGAGATAATTGAGATTGGATATTTG
AATGGACTCTTCGTACTGGCACGGTCAATTGGTTTGATCGGGCATACTTTCGACCAGAAG
AGATTAAAACAGCCGCTCTACCGTCATCCATGGGAAGACGTTCTATACACAAAATAATCA
ATTTTGGATACACTGTATGGTTGTTAATTTTCAATTTCTCCTAGCATGTTGTCATTCTTA
TTGNCGCCTTTCTGGTACGTACACTGT
>Contig192
CACACAAGCACTAACATGAACATGAGCATATGAATATTATTGACAATGAAATTATAGCAG
GCCAGCTGGCGAGTATGCATATGATCTATCTAGTCAAACAAGAAATCAAACAAACACAAT
CCTTCGTCTTAACAAAATCACTTCAATAACATCACGAATCAGGACCTTAATCCCATATTA
TATTCAATTGTCTAGATAACCACTCCCAGCGTAGGAGACCTTCATCCCATAGCATACTTT
TGTGTCCAGCTGCGAGCTGTAGCCTCGTACTTTGCTCTGTCAGTCTTGTACATATGAGCA
ATCTCTGGGACGAGAGGATCATCTGGGTTTGGATCCGTCAACAAAGAGCAGATAGAAAGC
AAGACCTTTGAGATGGTCAAGGCAGGACTCCACTGCTCCTTAAGAATATCCAGACAGATG
CTTCCATTACTATTGATGTTCGGATGAAAGACCTTTGTCTTAAAAGCAACCTTTGGTGGC
TTGAAAGGATAATCCGGCGGGAAATGAATATTTACTAAATAAACACCTCCAGCATATGGA
CTGTCAGGAGGGCCCATGATTGTTGCTTGCCAATGGAACATGTCCTCTGCTACAGGACCT
GCACTGCAGGAGGTAGGAGGATCCTTCTGCAAATCCTTGAGTTCCTTCAAGATACGCTTT
GATGCCATGAGAAGCTTCTGCTTCGAGATCAGCAGTGGCGGTTAGGATGGGGACGAGGGT
TGCGCGCTGGAAGCTCCGGGTCTCGGAGGACGGAGAGGAGAATATATCACCGCAAGAGGG
GGACGGCCTTTGGAATCCGGTCAGATCCAC
>Contig193
GCCGCTGGGGTTTCTTCGGCTCTGAGCCAGAGAAGGAAGCAATGGCTCCGCAGCCGAACA
CCGGGATCTTTGTCGGGCTGAACAAAGGCCACAACGTCACGAAGAGGGAGTTGCCTCCTC
GCCCTTCCAGCAGAAAAGGGAAAACGAGCAAAAGGGTGCACTTTGTGAGAAATGTAATCA
GGGAAGTTGCTGGGTTTGCTCCCTATGAGAAGAGGATCACGGAGCTTCTCAAAGTTGGGA
AGGACAAGCGTGCATTGAAAGTAGCAAAGAGAAAGTTGGGTACACACAAGAGAGCCAAGA
AGAAGCGTGAGGAGATGGCCATTGTTCTCAGGAAGATGAGGTCTGCTGGAGTGACTGAGA
AGAAGAAATAATTTTGTTGGGTGACTGCATAATGTATCTCCATAGTGTCAGCTATTCTGA
GTCGTGAGCTTATGAAGTTCGTTTCGTTGTGCGCCCCTCTAATATAGGTTGATCAGACAG
CAAGACAATTTATTTTTGAAATTCGGCAATTTCATAGGAAATCATTATTTTGATATTTGA
GAGCATTGTTGTTTGATT
>Contig194
ACAATCCAGTACGTAATGATAACTTTCAACTTTGTTGACCAGTGATTTCACTCAATTAAA
TGGGCAAAGTTTCTACTTCACTAATTTTCTCAATACTTCTTCAGCACGTTGCTCCATCTT
TGGAAGGACCCACTCATGCTGAACAATGTCCAGGCTGTCTTTCTCTGCACTCAAGCTCTT
TGTTGGGTCAAAGCCAAACCCACCCATTTGCATCATCCTTTGTGTGTCATCCTGGGCATT
CTCCTCCCCAAGAATAAGGCTGAATAAACCCCTCAAGCCAAACAAATTAAGGAAATACCA
GGAACGACTACTGACATAGCTCACATCAACAGTGCTGAGGTCAATACCATTCTGCAGCAT
TGACCTAAACCTTTGGGTCAATGGGAACGGTATTTTTGCTGCTACGAATCCTGAGAAGAA
AAAGTTCACCCATGCAAAAGTAAGTGTCTGTGGAATGATCATTGAAAGATTTTTCTTCAT
CATATCCATAGCCATATTGGGATCTGAAAACATTTGTGCCTGGGCATTCTGGGCCTGATC
TTTGGGAACATGCAGTAAGCCGTTCTCCTCGTTAGTAAAATAGAATCTTCGCACCCGAAA
GGACTTCGCCGGGATGAAATTGGCCCCTGCCTTTAAGTTCCTAGCTCTGAGAACCACCTG
CCCTTCCTTGAGGGCTTTGCGATCGGGGGGCTGGAAGGAGCGCATGAGCTTGGCGACGAA
GTAGCGAAGGACGCCGATGAGGACCATGACCACAGAGAGAGGGACGAGGACCCAGTCCCT
GATGGCCGTGTCCAGGACCAGATCTTCCGCCATGGGAGACCGAGAGAGACGGAAATGGTG
GGGGGTGGGGTGCGTTCTCTC
>Contig195
ATGAAAATGAGCTGGCTGGCTTTGAGGAATCATGGAAGGGGAAGGCAAGACAGCACTTGC
CTGGATGGAATCCAGGGTTTGACATGCTTGATAATGGCAGGGCTAGAAATGGCAGCAGTA
GCAGGCAAGGTGAACGGCCGGCCAGGGGATGGGCTCTTCCATCAGCTGAACAACCCTATG
ATTCAGGAAGGATGATGTCACAACCCCAGGCCGATTCTCTCAAACGGGGAACTCACTAAA
CTAAGAGCTGGGGTTCCTGGCATTTGTTTGGGTCAGGGATGAATTAGTGGTATTCTGGCA
CTTAGGATGAAAATAGGGAGTCTATTAGCTTTCTTTTGTGAGTTTTACGTGGGTCTCTTG
CCGTCCTTGTCTGGATTATAAACTATATAGGCATTGTATCCCTAATGTGTTACTACGAAA
AACTCTTGGATGTTGGTATGTGTGAGATTTGCTTATTAAGACCATCAGATATTAGATCAT
ATGGTGGCCCATAACGAAGTCCATCTTTCTTAC
>Contig196
ACTTCAAGACGTATATGGACGCCGGGGAGTACGGGTTCGGGCTTCAGGCGATGCCGCTGG
TGCCGCTTAACGACTGCCCCCGGAACGCCTACTACATGGATGCAGTGTTCCCGGCGGCCG
ACGGGAGGCCATACGTCCGGTCGAACATGGTGTGCCTCTTCGAAAGGTACGCAGGGGATA
TCGGGTGGCGCCACTCGGAGAGTCCCATCACCGGCATGGAGATACGGGAGGTCAGGCCGA
AGGTGACGTTGGTGGCGAGGATGGCAGCATCTGTAGCGAACTACGACTACATAGTGGACT
GGGAGTTCCAGACGGATGGGCTCATCCGCGTCAAGGTTGGACTCAGCGGGATTCTAATGG
TGAAAGGAACATCCTACTCGCACATGAACCAAGTTTCACCAAAACAGGACATGTACGGCA
CCCTCTTGTCGGAGAACGTGATCGGCGTCATCCACGACCACTACATCACCTTCCACCTCG
ACATGGACGTCGATGGCGTCGAGAACTCCTTTGTTAAGGTCGATATAGCGAGGCAGGAGA
CCATCCCCGGGGAGTCCCCTCGGATGAGCTACCTCAAGGCCACCCGGCACGTCGCCAAGA
CGGAGAAGGACGCACAGATCAGGCTTAAGCTCTATGCGCCGAAGGAGTTCCACATCATCA
ATCCATTCAAGACCACCAAAGTTGGAAACCCGGTCGGGTACAAGGTGGTTCCGGCCGGCA
CCGCCGCCAGCTTGTTGGATCCCAACGATCCCCCACAACTCAGAGGCGCTTTTACAAACA
ATCAGATTTGGGTGACACCATACAACAAGAGCGAGGAATGGGCGGGAGGGTTATTTGCGT
ACCAGAGCAAAGGGGATGACACGCTAGCCGTCTGGTCTG
>Contig197
GTCGAATCACAGGGGTCAGGCTGGCCATTCGAGATCACGAGTCGGACCCCAACTTGAGGA
ACATTGAACTGGAGGGTACCTTTGACCAAATAAAAAATGCTAGTGCTATGGTTAGAGAAT
TGATCGTCAACATTAGCTCTATGACCTCTCTGCCTGTGAAGAACCCAGCTGTGGTGGCAC
CTGCTGGCTCTGGTAACAACTTCAAGACCAAGTTGTGTGAAAACTTTGCTAAGGGTGCGT
GCACTTTTGGTGATCGGTGCCACTTTGCTCACGGGGCAAGTGAGCTCCGCAAAGCTGCTG
CATGAGAATGCTGCTGTGCCAACATTTTCCTGATAGGTTCGCCTTCCTTTTTCTTTGTGG
AACTGGATTTAGAGGCTCTTGTAATGATGGATGAAATTTATGTGGAATGACTATTTCAGA
GATTTAAAGTCTCTTTCATTTAAAAAAAAAAAAAAAAAAAAACTCGAGGGAAGCAATAGG
AGGTATTCTGTGTTGATGATCTACTCTGTGCTTCAGGCTTGAAGAACTCTCATGTTGCTG
AGATGACTGGTACTGTTTGATATCATGCGGCAAAGCTCAAATAAGCTGGAATACTGGACC
CCTGTTTATGTAATATGTCATATGCGCTGATATTTGGTACTTTCAACTGTGGATGTTGGT
CCGACATAACTGGGTTATGGCTTGTTGTTTGTAGCTAGGGTTACTTAGCTAGGGTTGAGA
AATTTGAATAGACAGTTGCATATTAACCTTGAAGAACACCATCTAGGTGTGTGTATTTGT
AAATCTAACTTTGATATCAGTGCATGAGAGTGCTACAGGCTCATCGTTGCAACTTCATAT
GATCCAT
>Contig198
GAGGATCCGAAACCCTAGCCCTAGCTTTGTTGTCCGCCACCGATGGCTCGTACGAAGCAA
ACCGCTCGCAAGTCCACTGGCGGTAAAGCCCCCCGGAAGCAACTCGCCACAAAGGCGGCG
AGGAAGTCGGCGCCGACCACCGGCGGTGTCAAGAAGCCCCACCGCTACCGCCCCGGCACC
GTCGCCCTTCGTGAGATTCGGAAATACCAGAAGAGCACAGAGCTGCTGATAAGGAAGCTG
CCGTTCCAGAGGCTGGTTCGTGAGATCGCGCAGGACTTCAAGACGGATCTCAGGTTCCAG
AGTCACGCCGTCTTGGCCCTCCAGGAGGCTGCCGAGGCTTATCTCGTTGGGCTTTTCGAG
GACACCAATCTCTGCGCCATCCATGCCAAGCGCGTTACCATTATGCCTAAGGACATCCAG
CTCGCCCGCCGCATCCGTGGAGAGCGTGCTTAGATTGGCAACACCCCCCCGCCCGGGGTT
CTCCCCCCCCCTCTCTCTCTCTCTCTCTCTCTCTCTTTGTGTGTGTGTGTTGACAGGCTG
CGTTAACTGTCTGGACTAATCTCGTTAAGTTATAGGTATAATGTTTACTTTTGAGACCTA
TCATGGTTTTACTTTTAAACCCTTTTAATGGCTTAGTTTTGCTGT
>Contig199
GAGCAAGAAGGTGGACACAGAGGATATGGTCACTGGAGTCTTCTGCTTCCTTCATGTTGC
CAGTCATGAGCTGCAACAGTTGCTCCAAATGCAGCAACTGTCAGAGCAAACAGCAATGAA
GCGATTGAAGGCGTTGGCATATATAAGGCATGAGATTAGAAATCCTCTTTCAGGTATTAT
GTATTCTAGGAAAACACTTGAAGGCACCGATTTGGATGAAGAACAGAGACAACTTCTTAG
TACTGGGGCAAAGTGTCACAATCAGCTTAATAGGATTCTTGATGACTTGGACCTAGAGAA
CATCATGGACAGGATAATACACACAGGCGGTGGGGTACCAGAGGAATTGCTTTCGCAAAT
GTTTGGAAAAGATGATGACCCATCTGAGGAGGGTCTTAGCCTTCTCGTCTGTAGGAAACT
GCTGAGGCTCATGAACGGAGATGTCCGCTACCTGAGGGAGGCCACTAAGTCGGCTTTCAT
CATCTCTGTCGAACTTGCTTCAGCCCCGAAGCCCAAAGGCAAGTCAGCCAGCACCACATA
GGGTTCACTTCCTACACCAGTTGTTCATGGATGTACTATTTTTCAGGGCATACTTTAGCC
CCTCCTTTCCCCACTTACTGTGCTTGTCAACTTTCTATTTTGTCTGCGAT
>Contig200
CCATTCCTCCCTCTTTTGATCTCTCGCTCTACTCCGTCGCTTCGGAGGAAGGGAGAAAAA
ATCCTAATCGCCGTCTTCGACGAGATTATAGAAAATGGCCGATGCTGATGATATCCAACC
TCTTGTCTGTGACAATGGAACTGGAATGGTGAAGGCTGGATTTGCTGGTGATGATGCACC
TCGGGCAGTATTCCCCAGCATAGTAGGCCGACCTCGCCATACAGGTGTTATGGTTGGGAT
GGGCCAAAAGGATGCTTATGTTGGTGATGAGGCACAATCTAAAAGAGGTATCCTTACTCT
GAAATACCCTATTGAGCATGGAATTGTCAGCAATTGGGATGACATGGAGAAAATCTGGCA
TCACACTTTCTACAATGAACTTCGTGTTGCTCCCGAAGAGCACCCAGTACTTCTCACTGA
AGCCCCGCTCAACCCCAAGGCTAACAGAGAGAAAATGACCCAAATCATGTTTGAGACTTT
CAATGTGCCTGCAATGTATGTTGCGATTCAGGCTGTTCTTTCACTCTATGCTAGTGGCCG
CACAACTGGTATCGTGCTTGATTCTGGTGATGGTGTTAGCCACACTGTTCCAATCTATGA
AGGATATGCCCTACCTCATGCCATCCTTCGTTTGGATCTTGCGGGTCGTGATCTCACAGA
TGCCCTGATGAAGATCCTTACAGAGAGAGGTTACTCCTTCACTACAACGGCAGAACGCGA
AATTGTGAGGGACATGAAGGAGAAGCTTGCCTATGTTGCTCTTGACTATGAACAAGAGCT
GGAGACAGCCAAGAGTAGTTCTGCTGTGGAAAAGAGCTACGAACTCCCTGATGGGCAGGT
GATCACAATTGGAGCTGAGAGATTCAGGTGCCCAGAGGTCCTGTTCCAGCCATCCTTAAT
TGGCATGGAAGCTGCTGGAATTCATGAAACTACATACAACTCTATAATGAAGTGTGATGT
GGACATCAGGAAAGACTTGTATGGTAACATTGTGCTCAGTGGGGGATCAACTATGTTCCC
CGGTATAGCTGATCGCATGAGCAAGGAGATTACAGCCCTTGCCCCAAGCAGCATGAAAAT
TAAGGTGGTTGCCCCACCTGAACGGAAATACAGTGTCTGGATAGGAGGCTCCATCCTTGC
CTCCCTCAGCACCTTTCAGCAGATGTGGATTTCCAAGGGTGAATATGATGAATCTGGTCC
ATCTATTGTCCACCGGAAATGCTTCTGAGCTTGCTTGTGGTATGTGCTTTGCATGTTCTC
TAGGCAGTTTTTGTGTCATGCAATGTCAGGTCTGGTTGAAATTGTGGTTTTGCTGGAGTA
CGTAAGAATTTGCTTCTGAAGTGGTTTCATAAGAAGCTTTCCTGGTTAGAATAATTAAGA
CTGAGGTGCCATCCGGTATTTGC
>Contig201
CACCACGCCGCCATCGTCATCCAAGCGGCCTTCCGAGGGTATCTGGCGAGGAGGGCGTTG
AAGGCATTGAGGGGGTTGGTGAAACTGCAAGCGCTGGTGAGAGGGCAAAACGTGAGGAGG
CAAGCGAACACGACGCTGCAGTGCATGCAGGCGCTGGTGCGGGTGCAGGAGCGGGTGCGG
GACCAACGGGCCAGGCTCGCCCGGGAGGGCGCCAGGTGCAGGAGCAACAAGTCGGCCACC
TTCAGCTGCGACACCTCTTTTTGGGACTCACCCTACCTCCACGACCGCGCCGACCGGCGA
TCCATGTCGAGAGATGGGAGTAGCCACGCCGATGACCGGGACGATCATCCCCGTACGATT
GAAGGGATCCGGTCCATGTTGGAGAGCAGGAAGGAAGCTGCTTTGAAAAGAGAGAGAGCT
CTCTCGTACGCTTTTTCGCAGCAGCCATGGAGGTCGGATAGGAAGGCCTCCTCATGGCTA
TCCTCTGGAGAAGATCAGGAAGAGGCTTCGGCGGTATCGGAAGGAGAGCAGCGGCCATCA
AGATGGCTTGACCGATGGATGGCTTCGAGGGCTTCATGTGATAATAGAAATGGCAGCAGA
GGACGAGCCTCCATGGAGAGAGACCCCATCAAGACTCTAGAGATCGATACAGCACGACCA
TTCTCCTATTCCACTCCTATTAATGTTCGAAGGCATCAACAACTGGCGTCTCCACACCAC
CGCTCCTCCCACCACCTCCACTCCCCTGCCACGCCCTCCCCATCGAATGCTAGTAAGAGT
CTTCAGGTCCGGTCTGCGAGCCCTCGGTGCGGCAAGGAAGAGAGGAGCCCGGCCTCTGCT
CACACCCCAACCAGCTCTGGTTACTATCACTGCAGCGGAGGCGCGGGGGCGCAGCGCCAC
CACCACCAGGTGGCGGTTCCGAACTACATGGCGGCGACGGAGTCGGCCAAGGCCAGGTTA
AGGTCGCAGAGCACACCGAGGCAGAGGCCGTTGACGCCTGAGAGGGAGCAGCGGAGTGGT
TCGGCTAAGAAGCGCCTCTCTTTTCCGCTGCCGGAGCCTTACTGTGGTGGCGGGATTGGG
GGAGGATATTCTCAGAGTCTTAGGAGTCCGAGCTTTAAGAGTGCGAATGGACGTCTAGGG
CTGGAGCAGTTGTCGTGCTGTACGGATAGCATCGCCGGCGAGGTCTCGCCCTCGTCGACC
ACCGATCTACGGAGGTGGCTCCGGTGAGCCGACGAGCACGAGGAGGGCGTGTGCGTTTTG
TGAGTGGCATCCCATTTCGTTCGTTGTTTTGTTTGGTGTTTACTTTTTCTGGATGTAAGA
AGTAGCACGGCGTTTTCTTGCGACTATCTGACTACGAGATTGGATTAAGAGTGTGAAGGG
ATGAACGGAAGAGAAGCTATTTGTAATCGAAAAGTTTTAATAACTCCATTATAAG
>Contig202
GCCGAGCCGCGTTTGGAGAAGAGGGTCCAAGAACTACCCCCGTCTTCGGCCATGGCTTCA
AAGAGGATCTTGAAGGAACTGAAGGATCTCCAGAAAGATCCACCCACGTCTTGCAGCGCA
GGACCTGTGGCAGAAGATATGTTTCACTGGCAAGCAACAATTATGGGTCCGCCAGATAGT
CCTTATGCTGGGGGCGTCTTTCTAGTTACCATCCACTTCCCTCCAGACTATCCATTCAAG
CCACCTAAGGTAGCATTCAGGACAAAGGTCTTCCATCCCAATATTAACAGCAATGGAAGC
ATTTGCCTTGACATATTGAAGGAGCAATGGAGCCCTGCATTAACCATTTCCAAGGTACTG
CTTTCAATCTGTTCTCTGTTGACAGACCCAAACCCCGATGATCCGTTGGTTCCAGAGATT
GCACATATGTACAAGACGGATAGGAACAAGTATGAGACTACCGCGAGGAGCTGGACCCAG
AAATATGCAATGGGTTAGCCATACAGAGAGTGGAGATCATCAAGGCTGTTTTCCTCTGTA
TCACTTATGTTTTATCCACTGAAGGACCAGGAAAGCCTCCTTTATGCAATGCACAAAACG
AAGAGAATACTTATTTGTTCCTTTTGTTTGCATGGGAATTTGATATTTGGACCTCTGTTA
GTTTCTTCTTCC
>Contig203
CTTCTCCCTCCCCGTCGTCCTCCTCCTCCTTCTCCTCCTTTCAATCGATCCATGGCTTCC
ATCTCTGCGACGGCTAAGTCCATTCCCACCCGGCCGCGGCATTCCCTGCAGGCAGTTAAT
GGGATTTTTGGTCTAAAATCAGTTTCTATTTCCAGCCTACGGAGAAGCTTTCCATCAATC
AGATTGCAGCCAACCCCAATGCGCTTCCGGGTTTGTTGTGCTGCCAAACCAGAGACAGTG
CAGAAGGTGTGTGACATCGTGAAGAAGCAACTGGCACTTGCCGAAGACATTGCAATCACT
GGAGAATCTAAGTTCTCTACACTCGGTGCTGATTCACTTGATACGGTTGAAATTGTTATG
GGTCTGGAAGAGGCGTTTAACATCAGTGTGGAAGAAGAGAGTGCGCAGAACATATCCACA
GTGCAGGATGCTGCTGATCTGATTGAGACGCTTGTGGCAGCAAAATCTGGATAAATTGAA
CAAGAGTGCTTGGGAAGTGAAGTTTTTATTTTAAGCACCCTTTAACTATCTTAATTTTGC
GCTTTTGTCATTACCAGCTTGCCTTAGACGTTAAACGTCAGAAGACTGCACTCTCAGCCT
AAGGTTTTTATCTCTTTTTTCAGTTGCACTGTATCCAACCTGCTATGACGGTAAACTTTT
CCCAGATTGTGAACT
>Contig204
GGCGGGGAGATAAGCGTCGGGCGGGTTGCAACGATGGTGAACGTTCCAAAAACAAAGAAG
ACTTATTGCAAGAATAAGGCATGCCGTAAGCATACTCTTCACAAGGTTACCCAGTATAAA
AAAGGCAAGGATAGTCTGTCTGCTCAAGGAAAGCGTCGTTACGACCGCAAACAGTCAGGT
TATGGTGGTCAGACAAAGCCTGTTTTCCACAAGAAGGCAAAAACAACCAAGAAAATTGTG
TTGAAGCTGCAGTGCCAGAGTTGCAAGCATTATTCACAGCACCCTATAAAGAGATGCAAG
CATTTTGAAATTGGTGGAGATAAGAAGGGCAAGGGAACGTCTCTCTTCTAGTGGGCTTCT
ACCGTTTCGGGGGCGTCACTTGGTTATCTGTGTGTTCTAGGGAAATGCTGATCTAAACCC
ATTAAATCGGCACTATATTTTTGTTAAGGACTTTTTGGTGTTTCTTAAGTTTACTTGGTT
GTCATGTTCTAGCCTATAATGATTCAGGTAGTGTGCTAAAACCAGTTCAATGCTGATCTA
AACCCTTTAAATC
>Contig205
AGAGAGAGCAGTGCCGAAATTGATGGCCTCCAAGGTTGAAGCTGAAGTGGAGGTAAAGTC
CCCTGCAGACTATTTTTGGGGAGCCCTAAGGGATTCCACAGCTCTCTTCCCCAGGATCTT
CCCTGAACAGCACAAGAGCATCGAGACTGTTGAGGGTGATGGGAAGAGCGCCGGCACCAT
CCGGCTCCTGAAATATGCTGAAGGGGCTCCGATTGTCACATTCGCCAAGGAGAGGGTCGA
GGTGGCTGACGATGGAAACAAGCTGGTGTCATATAGTGTGATAGATGGGGAGCTGGTGAG
CTTTTACAAACCCTTCAAGGTTACTCTTCAGGAGGGTCCAAAGAGTGATGGTGGCTTGGT
CAAGTGGTGGCTCGAGTACCATAAGGTAAACGAAGAGGTGCCCCAGCCGGACTTCATCCT
GGGGACTGCAATCAAGACCTTCAAAGACCTGTGATGCTTACCTCCTCCAAAAGTAAATGT
CCAAGTGGAGTTATTGGGATGGGCCGCTTGTGTTGGAAGCATCTCTATGATAGATAGCCT
TGTGATGCATGACGCTCTTGTAGCTTATGGGTCCTTGGCGTTTGGTTTTCAGCTACCCTC
TTTGAAGCATCCATCTTTTCTACCCG
>Contig206
AGACAATAAACCAATACAAACATCTACTATTAATTATTTCAGCACATATTAACAACAAAT
GAAATGCTAAGGTTGGATGAGCACGGCAGAGTAAATCCATGCTCCTGCTGGTTATCTTCC
ACTTATATCTTGTTGATGCTCTTCCATGTTCTTGACTAACCATGAATAAAAAATATAAGA
AACTGATTTACATGAAGCCTAAAAATTTATACAGGGCAGAGGCTTGTACAAGATTTGACT
GGACAGCAACAATTAGCACCATCCGATCCTCACAGCATACTATCTACCACTAATAATTAC
ACATGAACTACTGGAAACCAGACACTAGCAAGGCTCGGGCAATAATACCACTTTATAAGA
AGGCTGAAGTATCATCAAGAACTAAGCCACCATAGAATCATTCTCACCTTCGTCGATGCT
GCTGCTGCTGCGCTCGTGCTATTCTATCTGCATACATTGGGAGGCGAACAATCTCTGCAA
TCTCATCTAGAAGCACTTCTTCGGTGATATTGTCATTAATACTCCGCATCACCTTCCGAT
AAGTGTTAATATCATTTGGTGTTGCTTTATCTGTTCTGATTCGCATGCACACCCAACAGC
CTCCATCTGGATCCCAGGAGCACTCAATGATATTTCCTGAAAGGGATGAGACATCCTCTT
CGCCTCTAAATATAACCCGTACCCCATCCATGAGTTTCTTTTTACCTCTCTCAAAAAGAA
AAAGCAACTCGCGACTCTCACTTCCCACCTCAAACAGAAAGTCAACTGAGTTCATCTCTG
GATACTTCCACTTTAAAAGACCTTCATGGGTACGAGGCACATAAGGATCATCCCAACCCT
GAAATATAAGGCCATCAGCTGCATGTGAAAGCNTTTGGAATGAAC
>Contig207
AGATCGCGCTGTACTCGCCGGCGTACTACGCCGCCTGCACCGCCGGCGGGATCGCCAGCT
GTGGGCTCACCCACACGGCCGTCACGCCGCTCGATCTCGTCAAGTGCAACATGCAGATTG
ACCCATCTAAGTACAAAAGCATCACATCAGGATTTGGTGTGTTGCTTACAGAGCAGGGGT
TGAGAGGTTTCTTCAAGGGCTGGGTGCCAACCTTGCTTGGTTACAGTGCCCAGGGGGCAT
GTAAATTCCGGTTCTATGAGTTCTTCAAGAAGTACTACTCGGACATTGCTGGACCTGAGT
TTGCTGCCAAGTACAAGACCTTGATCTACCTTGCTGGGTCTGCTTCGGCAGAAGTGATTG
CTGATGTTGCTCTCTGCCCCATGGAGGCAGTTAAGGTGAGAGTCCAGACACAGCCAGGGT
TTGCTAGGGGTTTGAGTGATGGATTTCCAAAGTTTGTCAAATCTGAAGGTTATCTGGGAT
TGTATAAAGGATTGGTTCCACTTTGGGGGCGTCAGATTCCTTATACCATGATGAAATTTG
CTTCTTTTGAAACTATTGTTGAGCTTCTTTACAAATATTCAATTCCCACTCCAAAGGACG
AGTGTAGCAAGACACTACAGCTAGGAGTGAGCTTTGCTGGAGGGTACATCGCTGGGGTCT
TCTGTGCTGTTGTCTCACACCCAGCGGACAATCTTGTCTCGTTTCTTAACAATGCTAAGG
GTGCCACCGTTGGTGATGCTGTGAAGAAGCTTGGGCTGTGGGGTCTTTTCACCCGTGGGC
TTCCTCTTCGTATTGTTATGATTGGTACGCTGACTGGAGCACAATGGGGAATTTATGATG
CATTCAAAGTCATGGTTGGCCT
>Contig208
GATACGTGATATATTATTTGACTAGATTCAGACATCAGCCCTCTAAGTTTGTAAGGGATT
AAATTAAAACGGTGGCAGATAAAAATTGAGCACAAGTGTATCACAAGCACGTTATTGCCC
ACCAAGTGTGGGGAATTGTCCAGGATCCTCAATTGAAGGGGCAGTAGCGGTGAATGTGCC
CCCACTTCCAAAACGATCTCCGAATGGCCTGCCATCACCTCTTCCCCTGCCACGGCCATG
ACCACGGCCACCAGGACTGTAACGTCTTTCACCTTCAGCAGGCTTTAAAAACTCATTGAT
GCTGAAAGACTTTTTGACTCGTTCTTCTCGATCAGCAATGTCCCTCTTTTTACCTGAATC
CTTGTCTGTACCCAATTTAATAAAGACGACATCATTTCCTTTCTTGAGAGAAAGCAGCTG
CATGGACTCAAAGTCCTTGTCCAGTTCAGCCTTCCTCTCTTCAGGCTTCGATGCAAGCAG
TGCTTTTCGTTTCTCCTCCTTTATCTTCTCATACTCCTCTAGGGTCATCTCCTTATCCTC
CAGCTCTTTGTCTTCTGACTCATTTGCTTCACCCTCTTTGTTATCCTTATTCGCCTCAGA
CAATGGTCCATCCTCCTTCTGTGGCTGCTTCTCAGGACTTGCAAGCTTCTCATCAATGTT
CCCGTTATCATCAGTTGCCTGTGTAAGCATATCATCAGTTGGTGTTCCCCAATTCCCCCG
GCCTGAACCCTCCCGTTTCATTTCATAACCGCGGCCAGTTCCGCTATGTCGCTCATAAAC
CCT
>Contig209
GGAAATCGGCCGAGCCCCCGCCCTTAATTTGCCGGGAGAGATGGAAGGGTCCCGGGTTTC
TCTTTGGGTGCTGCTGCTCCTCCTCTCCCAGTACGCTTCAGCCGTAGTAGAAGACGGCTT
GCTTATCAATGGAGATTTCGAGACGCCGCCCAGCGGGGGATTCCCGAGCCCCAGCCTTTC
TGCCGGCGAGGGTACCACCTCCCTCCCCGGCTGGACCATCGGTGGCACGGTCGAGCTCAT
CGAGTCCAACCAGCGGCTAGGTGCCTTGATCCTGATCGTCCCTCAAGGGAAACATGCATT
GAAGCTGGGTAACGAGGCGGAGGTGTCTCAGCTCGTGGAGCTCGAAAAGGGGTCGACGTA
CTCGGTGACGTTCAGCGCGGCGAGGACGTGCGCGCAGCTGGAGGCGCTGAACGTGTCGGC
GGCGGGGGCGGTGGCGACGGTGGACCTCCAGACGCTGTACAGTGTGGAGGGGTGGGACGC
CTACGCGTGGGCGTTCCAGGCGCAGCAGGAGGAAGGGGCCGAGACAAAGCTGGCGTTCAA
GAACCCGGGGATGGAGGACGACCCCAGCTGTGGGCCCATCATCGACAACATTGCCGTCAA
GAAGCTCTTCACACCTGATAGACCTGAAGACAATGCTGTGATCAATGGTGACTTCGAGGA
AGGCCCATGGATGTTCCCCAACGCCACCCTTGGTGTCCTCCTCCCCACCAACCTCGATGA
GGACACCACCTCGCTCCCTGGCTGGACTGTCGAGGCAAACCGGGCCGTCCGCTACATCGA
CTCCTACCACTTCAATGTCCCCCAGGGTAAGCGTGCTATCGAGCTCCTCTCAGGCAAGGA
AGGCATCATATCCCAAATGGTGGAGACCACCCCTCAAAAACAATACAGCCTCACCTTCAC
ACTGGGGGATGCTGGGGACTCCTGCCAGTCCCCACTAGCTGTGATGGCCTTTGCCGGGGA
CCAGGCCCAGAACTTCCACTACTCCCCTACAGGTAATGCCACTCGCCAGCATGCCAACCT
CACCTTCATGGCCCGTGCTGAGAGGACTCGTATTGCATTCTATAGCGTGTATTACAACAC
AAGAAGAGATGACCGGAGCTCGCTGTGTGGGCCGGTGGTGGATGAAGTGAGGGTGTGGGG
GGTATCTGCTTCAGCTCGGTTGAGTGGTCATGGTTTGGTTGGGTTGTTTCTCGGAATGGT
GGTGCTTTTCTCGACTTGGTTCTGAATTAGAATGTTGGCGAAATGGATCTGCTTTAGCTT
TTTAGGTGGTGATAAAAGATCTCCAATGGTAAGTTTGAGGTAGCATGTTATGAGCCGGAT
CAGTACAAAAACAAGTTGATCATTTGATGTAGGTAGCAGAGGAAGTCTGCCATTTAAGAA
TATATATATATTGGCTGTCTTTTTTAAGTAATATACATATACGATAGCTTGCTTAAGCCC
TGGGTT
>Contig210
AGCACCTCCACTCTCCTCCAATGGCTCTGCCAACCCTCCTCTGCTTCTCTCTCCTCGTCG
TCGTCCTCGTCTTCTCTCCTAGTCAGAATGTGGAAGCGGAGATGGATGACAGTAGCTTGC
AGCTGATGACGGATGCAATGGAATGGCCGACCACCACCTCCCTCTACTCTTCTTCCTCCT
ATCCTTTCGGCTATGAGGGAGACGAAGGAGAGCTAGATGAGGACGCGAAGGATAACAGGA
GGGCTCTGTTCTGGCGCCGGATCCAGTACTACATCTCCTACGGGGCGCTGTCGGCCAACC
GGGTGCCGTGTCCTCCTCGCTCCGGCCGCTCCTACTACACCCACAACTGTTACCGCGCCC
GCGGCCCCGTCCACCCCTACCATCGCGGCTGCTCTGCCATTACCCGCTGCCGGAGATGAA
CTCC
>Contig211
CCCCAGTCGTCGCAGCGGGTGGAGAGAGAAGGGAGAAGATGAGCCGCGGCGGGAGCATGG
CGGCGTCAAAGGGAGGGAAGAAGAAGGGTTCGACGACGTTCACGATCGACTGCACAAAGC
CGGTGGATGACAAGATCATGGACATCGCCTCCCTCGAGAAGTTCCTCCAGGAGCGCATCA
AGGTCGCCGGCGGCAAGCCCGGCGCCCTCGGGGACCAGGTCTCTGTCACCCGCGAAAAGT
CCAAGATCATCGTCACCTCCGAGGGACCCTTCTCTAAGCGGTATTTGAAGTATCTAACTA
AGAAATACTTGAAGAAACACAATGTGCGAGACTGGTTGCGTGTGATTGCTTCCAACAAAG
ACCGCAGTGTTTATGAGCTCCGATACTTCAACATAGCCGAAAATGAGGGCGAGGAGGAAG
AATGATGGCACTGTCATCTGTTTTATTTCTGCCACCCTTTGAATTTAGTCCTGAGATATT
TGAAGTTCCTTTTTGTTTCAAGACAAGCATATCGTTACTACGTCTCTCTTTGTTTGAGTA
ATAGATATGAATGCTGTCAGCTGTCATGGATTTCTGAAGCCTTTGGGCTGTGGATATGTA
CTTTTTATCGTATTTTGTTGTTGTTTTATTTTTTTTGGATTCTATTTTGCATCTAGGCTT
TGAACT
>Contig212
CACTACTTCTAGTCCCTACAAGCCATGGACCCCTACAACTTTCGGCCCTCAAGCGCTTTC
GACACCGCTTATACAACCACAAATGCTGGCGGACCGGTGTGGAACGACGACCAGGCACTA
ACTGTTGGATCAAGAGGACCCATTCTCCTTGAGGACTACCATTTGATCGAAAAGATTGCG
CATTTTGCCCGGGAGCGCATTCCAGAGCGTGTTGTTCATGCCAGGGGTGCCAGTGCCAAA
GGCTTCTTTGAATGCACTCATGATGTCACCAACCTCACCTGTGCCGACTTTCTCCGGGCA
CCCGGCGTACAAACTCCGGTCATCGTTCGCTTCTCTACTGTCATTCATGAACGGGGAAGC
CCCGAGACCATTCGAGACCCTCGCGGCTTCGCCGTCAAGTTCTACACTAGGGAGGGCAAT
TGGGATCTCCTGGGAAACAATTTCCCAGTGTTCTTCATTCGTGATGGCATCAAGTTCCCT
GACGTGATCCATGCCTTCAAACCAAACCCCAAGTCCCACATCCAGGAGTACTGGAGGGTC
TTCGACTTCTTGTCGCATCACCCTGAGAGCTTGCACACTTTCTTCTTCCTCTTCGATGAT
GTCGGTGTTCCAACGGACTACCGGCACATGGAAGGCTTTGGTGTCAACACCTACACTTTC
ATCAACAAGGAAGGAAAGGTCCATTATGTGAAGTTCCACTGGAAGCCAACTTGTGGAGTG
AGCTGTTTGTTGGAGGAAGAGGCAACAGTTGTTGGTGGCAAGAACCACAGCCATGCCACT
CAGGATCTCTATGATTCTATTGCTGCAGGGAATTATCCTGAATGGAAGCTCTATGTTCAG
GTCATGGATCCTGATCAGGAGGACCGCTATGACTTCGACCCGCTCGACGATACCAAGACT
TGGCCTGAGGACATCTTGCCCCTCCAGCCGGACGGTCGGCTGGTCTTGAACCGGAACATC
GATAACTTCTTCGCAGAGAATGAGCAGCTAGCATTTGGCCCAGGGCTTGTTGTGCCTGGA
ATCTATTACTCTGATGATAAGATGCTTCAGTGTACAGTCTTTGCCTATGCTGACACTCAA
AGGTACCGTCTCGGGCCGAACTATTTGATGCTTCCGGTGAATGCGCCGAAATGTGCTTTC
CACAACAACCAGTTTGATGGGTTGATGAACTTCATGCAGAGGAATGAGGAGGTGGATTAC
TTCCCTTCAAGGCATGATCCGCTTCGACATGCAGAGAGGTTCCCCATTCCTTCCCGCGTC
GTTACTGGCAAGCGTGAGAAGATTGTAATCCCCAAGCAAAATGATTTCAAGCAACCAGGG
GAGAGATACCGCTCCTGGGCGCCTGATCGGCAAGAGCGTTTCGTTCGCCGATGGGCTGAG
TCACTGGGACACCCAAAGGTCAGCCATGAACTCCGTAGCATCTGGATCACATATCTGACA
CAGTGTGATGTATCGCTCGGTCAGAAGGTAGCAAACCGCCTCAATGTCAAACCAAGCATG
TGATGAGGATGCAGATGCCAAGCCATAGGCTGTTATGTTTATGCAGTGAGTTATGTTTCT
ATGCCAAACCAGAGAATAAGGCTACTTGAATGTATTCACTGTGTCAAAAATGGGATTATG
TTAGCACGATGCTGTATGTGAAAATCGAAATGGGATCTTAAGTGCGTGGTTTTGCTTGTA
ATCTAAAACTAAGAAGTGCTTTCTTCTAGCCAATCATAAATTCCACATAACCTCGTGGTT
TATCTTCCTGTTTCTAG
>Contig213
AGAGAGAGGAGGAGAAAAGACTCAAAAACTGAGAGCAAAATAGCTGAGAGCTAGCTCTGC
CTCTGGTTCACCCAACTATGGAATCATTCAACTTGCTCAAGTACTGGAGGGGCGGTGGTG
GAGCGGCTCTAGCCGCAACAGCCGCCGCTAGCATGCAGAGCACCGCCGCTTCCGCCACCA
CAACTACCGTCGCCACCTGTGTCCTCGACCCATCTGCCGAGACCGACGACGAAAACGGCG
GTGACGGCGACGATGGCCCCTTCTTCGATCTGGAGTTCGCCGTGCCGGAAGAAGACGGCC
AGGGGGAGGAGGACGAGGAAGGTGCATAACATAACGATGGCTCTGCGGCGGCGGTGGAGG
CTGAGGTAGACGATGAGGAGGAGGAGAGGGAGTTCAATTTCGCAGAGTCTTCACAGGGTA
TCTGTGGTGGCGACGGCGGCCTCCGGACCGATACCCTCTCGCCCTCCGACTATCTCTTCT
TCAAAGGCGAGCTCGTGCCGCTGGAGCCATCCTCGATCGTGATCACCTCCTCCGAGGCCG
ATTCCAAACCCCAGTTCGTCATCTCCCTTCTCAGGTCCGCCACCACGTTACGGGTCTTCA
TGTTAGGCCTACAGAAGGCTAAATCTACACTGGTGGAGCCAAATGGGGCTCCCGCCTCCC
CGACCACCGCCGTGGCCGCGGACG
>Contig214
GTCCTAGTTCCTCTTTGTCTCGCCCTCTCTCCGCCAATCTGCGACCATGCCGTTCAAGCG
ATACGTGGAGATCGGGAGGGTTGCCCTCGTGAATTATGGGAAGGATTACGGCAGACTCGT
GGTCATCGTCGACGTTGTTGACCAGAACCGAGCTCTGGTTGATGCCCCTGACGTTGTTCG
AGGACAAATGAATTTTAAGAGGCTTTCCTTGACTGATATTAAGATTGACATTCCTAGACT
TCCTAAGAAGAAGACCTTGATTGCTGCCATGGAAGCTGCAGATGTGAAGAATAAGTGGGA
AAATAGTTCATGGGGAAGGAAATTGATTGTTCAGAAGAGGAGAGCTGCCTTGAATGACTT
TGACAGGTTCAAGGTCATGTTGGCAAGGATCAAGAGGGGTGGTGCCATCCAGCAAGAGCT
TGCAAAACTGAAGAAGCAGAACGCATCCTGAGGTGCAAGGGGGATAGGTTTTGTGGATTT
TGTTGGATATTGCTTGTGACGCTTCAGCTATTGCAACTTTACTTTTGATTATTGTTCCAA
AGCCAAAACTTGGGGGATCTTTTAGAAGGGACGCTGTCAGAGATTTTGTCTAGATATTTG
CATTTTTAGGAGAATTTTTTTACCAATTGTGTTCTTTCACCATGGATTGTCTACAGGTAA
CTAATTATTTTGTTTGCAG
>Contig215
GTTTTGCCGCCGCCCGCTTCGCCTCCTCCCGCTCTCTCCCTCCTGCGAGCTCGGCTCCAA
TGGCGGTCCAGCAAGAGGTTAAACTTTTCAACCGCTGGTCCTTCGAGGAAGTGGAGGTCA
GTGATATTTCGCTCGCGGACTACATAGCCGTATCTCCTGCCAAGCATGCTACTTATCTTC
CACACACTGCAGGACGATATGCTGTCAAGAGATTCCGTAAGGCTCAGTGCCCAATTGTAG
AAAGACTGACCAATTCTTTAATGATGCATGGCCGTAACAATGGAAAGAAGCTTATGGCTG
TTCGCATTGTCAAGCATGCTATGGAGATTATTCATCTGCTTACTGATGCAAATCCGATCC
AAGTTATTGTGGATGCTATCATTAACAGCGGGCCAAGAGAAGATGCGACTCGAATTGGGT
CAGCTGGAGTTGTTCGTCGTCAGGCAGTTGATATCTCCCCATTGAGGCGAGTTAACCAGG
CTATCTACCTCCTTACAACAGGTGCACGTGAGAGTGCTTTCAGAAACATCAAGACAATTG
CGGAGTGCCTTGCTGATGAGCTAATTAATGCGGCTAAGGGTTCTTCGAACAGTTATGCAA
TTAAGAAGAAGGATGAGATCGAGCGTGTTGCCAAGGCAAATCGTTAAGTTTCAGAGTTTT
TATGCATCATCCTATGGTTGCCGTTATACTTAAATCAGCATTGTGCTGTTGTATTAGTTT
AATTCTCGGAGTTTGAGTTTGTTGTCAAATAGAACTTGTAACTGGTGTTTGTTGCAGTAT
TTAAGGTTTGAACCTTGATCACTAGTGTAATTGCCATTCTGTTTGGCATTGACGTTATCG
AGCCATTGCTATCTAATAACATTCCATTGTGGTG
>Contig216
CAGATCTATTGCTTTCAGGATCGCTCAATACCCGCCTTCTCCGATCTTTCTGTGAGGGTT
TCCAATCTCAAGTCTGTGTGAGGGGATTCGGGTTTTTTGGCAGGAAGGATGGCGAGCATC
GACATAGAGGGGATCTTGAAGGAGTTGCCGAACGATGGTCGGGTGCCAAAGACAAAGATC
GTGTGCACGCTGGGCCCTGCGTCGAGGTCGGTGCCGATGCTGGAGAAGCTGCTGAGGGCG
GGGATGAACGTGGCCAGGTTCAATTTCAGCCATGGGAGCCACGAGTACCATCAGGAGACG
CTCGATAATCTCAGGATCGCCATGCAGAACACCCAGATTCTCTGCGCCGTCATGCTTGAC
ACGAAGGGTCCAGAGATCCGTACTGGCTTCCTGAAGGATGGCAAACCTATCAAGCTGAAG
GAGGGTCAGGAAATTACAATAAGCACTGATTACAGCATTAAGGGCGATGAGAACATGATT
TCCATGAGCTACAAGAAACTTCCTGTAGATTTGAAGCCTGGAAATACCATATTGTGCTCA
GATGGTACTATAACCCTTACTGTCCTGTCATGTGATCCAGATGCCGGAACTGTGAGATGC
CGTTGTCAGAACACTGCTATGTTAGGTGAGAGGAAGAATGTCAATCTGCCAGGTATTGTG
GTGGATCTCCCAACATTGACAGAGAAAGATAAAGAAGACATCTTGGGATGGGGTGTTCCC
AACAATATTGATATGATTGCACTATCCTTTGTGCGCAAGGGGTCTGATCTAGTTCATGTT
CGAGAAGTTCTTGGGTCTCATGCCAAGCGCATTAAANTAATGTCAAAGGTTGAAAACCAG
GAGGGGGTGGTTAACTTTGATGATATCTTGAGGGAGACAGATTTTTTCATGGTTGCTCGT
GGTGATCTTGGAATGG
>Contig217
GTGGAAAGCACACATTTGTTGTGGCAACGGGGAAACTGCCATTCTCATCGACATGCACTT
CGGCGTTCTACTTCAAGCACCATCCCAAGGATTTCAAGCACAAATTCCACTTCCATCACC
ACGACTTTCCCCCTAAGCACTACTTCCCACCTAAGAAGCCAGTTCCTCGTCCAGCACCAC
TGTCTAAGCCACCAATTGTCAAGAAGCCACGCCTGCCGGTGCCCATCTACAAGAAGCCAC
ATCCTCCAATTACAAAGCTACCATCCTTGTACTATCCTCACCACAAGCTCAAGCTTCCTC
CTATCCACAAGAAACCACTTCCTCCAATCCACAAGATTCCTCCCTTATACCATCCACACC
CCAAGTTCAAGTTCCCTCCTATCCACAAGAAACCCCTTCCCCCACTCCACAAGCCTCCTC
TCTTGTATCATCCTCACCCCAAGTTCCAGTTCCCTCCCAAGCCAAAATTCTACAAGAAAA
AGCCTCCAATCGTTCCCCCGGTACCGTGAACTTAATTGGAAGCTAGTGGTGGCATCGGTT
CTTTATCCTCTATGGTTGGTTAGTTACCCTTCCTTTTCTGGGGGATTTCCCTCATCAGTT
AGTGGTGTAATAAAGCTCGTCCTTAAGATTCTTTCGAGTCATGGGCGAGGGTGATGTCAC
CCATTTGTATTGGATGAATATTTATGATTTTCTGAATATTTGTTATTTTCGTGCGCTTGT
ATGATTAGCAATGGCAATAATTCAAGGACTTTTTGCTTTTCGCTTGTAATC
>Contig218
AAGAGGCGGGACGACTCGCTGCTCCAGCTGCAGGACGGGATCCAGAGCGCCATCGCGCAC
TGCAAGAAGTCGTTCAATGCGGCCAAAGGGTCCGAGTCGCCGCTGGTGCGGTCCAAGAGC
GATCCGAGCGATGGGAGGTCCGATAAGAGCGACCGTGCTTGTTGATTTTATCCTCACCGT
TGGAGTTTTGGCCAGGGACGCGAGAGGAAAAAAAAAAAAAAAAAGGTCAGATGTCTTTAG
ATCTGTGCTTCTGTAGTCAATAGTTAGAGCGGCGAAACATCTCTTTTGGCCGCAGTGAAG
TTGTGTTTCTTTCTCCTGGTTTCAAGATTTTAAATGGTGGTGCTTGTGTAATTATATATC
TTCTATTCTATAATCTATTCGAACTTTTATCTTGTGATGT
>Contig219
CCACCGCCAGTGGTCAAGCCTGCCGCCTGTAAAGCCACCACCCGTGGTCAAGCCGCCGCC
TGTCGTTAAGCCGCCGCCCGTGGTCTACCCGCCTCCCATCATCACGCCGCCGGCGCCGCC
TGTCGTTAAGCCACCACCCGTGGTCTACCCGCCTCCCATCGTCACGCCGCCGGCGCCGCC
TGTCGTGAAGCCACCACCCGTGGTCTACCCACCGACCGTCGTCCCGCCGCCGGCGCCGGC
GCCGCCTGTCGTGAAGCCACCACCCGTGGCCAAGCCACCGCCGCCGAAAGGCGAGGTGCC
GTGCCCACCGCCACCGCCGCCTCCGACGCCGCCGGCGGCGAAGACGTGCCCGGTGGACGC
GCTGAAGCTGGGTGCATGCGTGGACTTGCTAGGGGGTTTGGTGCACATTGGCATCGGGAA
GGAGGCCAAGGCCACGTGCTGCCCAGTGGTGCAAGGGCTGGCGGATCTGGACGCAGCCCT
GTGCCTGTGCACGACCATCAGAGCCAAGCTGCTCAATATCAACATCGTGCTGCCGATTGC
GTTGGAGCTGCTGATCGGGTGTGGGAAGCACCTGCCACCCGATTATCAGTGCCCTGCACC
TGCCTAAATATATAAATACATATATATATCTACTATCTGGTTATTTTGATCTTGGAGGAG
AATAAATGATCACGGGCTGCTTGGAAAGAAAGCAGAGAGTGTTCAGAGAGTGTTCAGTTT
CTTGCTTTATTTACTTTTGTGCGAGGAGATGGTAGAATGTGTTGTAGACTTGACCGTGAC
GTTGTTAATC
>Contig220
CGGAGATTTCTCGACCCCGATCTCGGCCTCCGGCGAGAACAAGGAGGGAGAGAGATGAGC
TACTACAACCAGCAGCAGCCACCCGTCGGTGTCCCTCCTCCCCAAGGGTATCCACCGGAG
GGGTATGGGAAGGAGGCCTATCCGCCGCCGGGGTATCCTCAGCAGGGATACCCTCCGCAA
GGGTACGCGCAGGGGTATCCGCCTCAGGGGTATCCCCAGCAGGGCTACCCTCCGCCGTAC
GCCCAGGCTCCGCCTCCGCAGCAGCAGAGCAGCGGGCCGACCTTCCTCGAAGGATGCTTG
GCCGCACTATGTTGCTGCTGCCTTTTGGATGCCTGCTTCTGAGACGGTATGAGGGCTTGA
TCCAATCACAGGGTTTTGGCTTGCAGCAGCAGCAGCAGCAGCAGCAGTAGCAGCAGCAGC
AGCGTCATGTATGCAAGTCGGTGGGTCGTCGTCAGCTTCTTTCTTAGGAAACACGTTATC
TTACTCTAAAGCTTCCATATTCCTCCCTTTCTCTCCTTCCCTCCTTGTCGACGTGACCCG
GAATTGGATTTGGCTAGGTATCATTCTCTAGTAGTTTAGAAGATT
>Contig221
ATAATGATGTTCTTGGAGGTTGCCTTAGTGGTTCAGAGGAATTGATTTCTAAGATTCGTC
AGTATCATAATGTTATTGGTGGTGTTCTAAATCCTAATGCTGCATATATGATCCTTCGAG
GTATGAAGACGCTGCATCTTCGTGTACAGCAACAGAATCATACGGCATTGAGGATGGCCC
AGTTTTTAGAGGAACATCCTAAGATTACGCGCGTCTATTATCCTGGTCTCCCTAGTCACC
CTGAGCATCACATCGCCAAACAACAAATGACTGGATTTGGTGGTGTGGTCAGTTTTGAGG
TAGCCGGAGACTTGAGGACTACGATGAAGTTCATTGATTCTTTGAAGATACCTTACATTG
CACCTTCTTTTGGGGGCTGTGAGAGTATTGTAGACCAGCCAGCCATCATGTCTTACTGGG
ATCTAAGTTCATCTGACAGAGCCACGTACGGTATCAAGGACAGCCTGGTCAGGTTTAGTT
TTGGAGTGGAGGACTTCGAGGACTTGAAGGCTGATATCGTTCAGGCCCTCGAAAATATCT
AGTTCTGCAACAATTGTACCATCTGCATTACTGTTCCAGACCACATCGGGCCATGTTTCA
TTTTTTATGTTTCAATCGCCTATTTGGTTGCTGCTGCTTATTAGTTTGACGGGGATGTGC
CGTTAATTTAATTTGTCACCCCTTTTTTTTATCAAGCCTGTATGCTTGCATCCGCAGTCT
GGACATTTTAATATGGCTGTCTTATGGAAGCG
>Contig222
CCTGCAACTCAGATGCTGACGAAGATAAAAATCCACATTCATTAACAGAGCACCAGAACA
AGAAAACAACCTGACAAACACCACAATTTACTACTGCACAAACTGGGAGGTGGCTACCCA
CATCTAAGCATGCCACCAACTTCTAAAACGAACTTAGTTCAGCTTACTACCACGCAAACC
ATGATTTTATTGTAGAGGGATTCACCAGGGCGACCAGCACGCTCCTCAAGCTCCCTGGCC
CAACAGTGCAAGAAGCATGGCCTCATAATCTCCAGAAGTGTCGCCCTTAATTGCACGCTC
AAGTGGCATGCTGTTTCTCTTCTGGTAAACCTCTGCTACCACTTTCAGGTCGACCTCAGC
ACGAGTGGCTATGACTCGAGTTAGAGCATTCTCATCTGTTCCCAACCCGTTTATGGCCAA
CCGAATGACCTTCTCAAAATATCTTTCAGGACAGCAAATGCAACGAATGGTGGCCCTCAG
TGCAGCAAGGAACTCATCTTTGGGATCAGATTTTAAATCCTTGTTAACTGGATTACCAAA
TGCATCATTGTAGTGATTAAATGTTGCAACCAGTTGTGCTTTGCTCCGAGAGAGAGAGAG
AGAGAGAGAGAGAGAGAGAGAGAGAGAGAGAGAGAGAGAGAGAGAGAGAGAGAGAGAGAG
AGAGAGAGAGAGAGAGAGAGAGAGAGAGAGAGAGAGAGAGAGAGAGAGCAAGAGTTCCTC
ATCGTGAACATCCAACGCCTAGTTACCATTGCTGGCGTTACTTTGACGGTCACCGTGACA
GACATGGCTTCCATAATAGAAGACCGTATCAGGTTTATGGGGTATTCAGAGACCGAGAAG
ATTGTTGTTGGTCTGGATGTGGAGTGGAACTCCTCAGATCCCAATAACAAAGTAGCTATA
CTTCAACTCTGTTCCGGTACCTCGTGCCTCATCATTCAACTTCCGCGCCTGGATTACATC
CCACAGTTGCTTAAAGATTTCCTTGCTGATCGCAATGTAACTTTTGTTGGAGTTGGTATA
TCTGGGGATGCCTTGAAGCTGAGAAGGGACCATGGACTGGCCTGGGAGAATGCTATGGAG
ATTGGTGCACTTGCTGCCACGGTGAAGCGTGACCCTCGCCTTGCTCGTGCTGGCCTTGTG
GGACTGGCTCGTGAGGTTTTGGGCCTCGAGGTCAACAAGTTTCCCGATGTGGGTCGATAC
AGTGACTGGTCTGCCACTGTTCTGGGCTATGATCAGATGGTCTATGCTGCCACTGATGCA
TTTGTTTCTTATCTCATTGGTGCTGCGCTGCTTGAGGGCGATTAAGCTTATGATTTGGAT
GTGGCTGATGGGTTCTTTCTTCTTTTCTGTTTTGTCATGTTAGTAGTGTTCCACCTTTGT
TTGTGGGATTTTATGGGCTGCAGTGAAAATATGAAGTAATTATATCTTCTTCAGTAATAA
TATATTAATATCTATCTATCTATCTAAN
>Contig223
CTGAGATACTTGGATACCTTCTTTACGTTGCCAAACTTGTTGCAAAGCAGGAAGGGCTTG
ATGATGGCTTTAGAATTGTCATCAATGACGGACCCAAAGGATGCCAATCTGTCTACCATA
TTCATGTTCATCTTCTTGGGGGGCGACAGATGAACTGGCCTCCTGGCTGATCAGTGATCC
TCAGTTCTCATAGTTTCTGCATGGCATGGTTTGGCCTTGCATCTCTGTCTTCTAATAAAT
TAAAACGATACATGCAATAGTGTGGAACTGCTAGTGTCTTGAGATCCTGCATTACTGCTT
GCTTGAAACTCTCTACTTTTGAGGCCAAAATATTTGTGTCTCGGGATAAAGCAGACTAAA
GACTTGCAATCTGAGTCAAATGAGAATACATTTGTAGTTGGTATTGTCTGCATCAACATT
GCTAAAGTGCTTTAATTT
>Contig224
GTTAGGCTCCCTGCTCTGCCGCCGAGAAACCCTAAACCCTAGCCGTGGCTAAGAACAGGA
ACAAGAGGAAGAACAGCCAGAAGAAGAACGGCCCCGTCTCCATGGATATCTCTGCAGAGA
ACTCCATAGATGCTCCTCAAGCAATGGACACAACGGAAGGGAAACCCTCAAATCCAGCTC
TTGGTGCCACCGATAGAAAGATCAAGAAAACAGTGCCAGTGAAAAGATCCAAAAACCTCC
GGAAGCTAAAAGGCATTTCTAGAGCCATCACAAACAGTGAAAAATATGACGAGAAGCTCT
CCAAAAACAAAAACAAGATGGTCAGAGTCCAATCTGCTAACTTGTTATATGACTAATGTA
ATCATACTTTTGCCTCTTCATACATCATATAAAACTATTGCATGTACTATGTCAATGTCA
TTCTCACTTGGTTTACTTTCCTGGCATGTGCTTTGGTTTGTTTCGACCTTACATTTGTGG
TTCTCATTGCCAGGTTGACTGCTTGTTGCAAGATATATTCCAGTGATGGCCATTTTATTA
GGACAGAAAGTTTAACGACTTTTTAAATGAGTACTTTATGTCATTTGCCG
>Contig225
GGGGCAATCGACGATAGTATTTGCAGTGTCCAGACTAGGAAGATCTATATAGTAGCACTC
AGAACCATAACAAGAGCTATCTTCAAACCACAAAATGATACAAAACAACATCCTCAACCA
TCACTAAGTCGACTTACTGCTGCCCCTGGGTTTGGCGTGATGGGCAAATTTCCATCATAT
GTGCACTTTAGGACATCTGGTGTTCTCTTCACAATTGGCGGTCCTACTGGTACTTTTCCA
GACTTTGGGCGTATGTCCTGATCAAAAATGGCAGTTGGGATGGCAAGTGTTGCGACAGCA
TTGGGCGAGTCCACAATTCCTGAAATCCTCCCTTCACAGGGGCAGCAAGACAGTAGTAGA
TAAACCTGCTCTTTGGAGTAACCAAATTTTGAGAGGTAGTCGATGGCATTGAGGACAGCA
CGCTTATAGGCAACTGTGGCATCTAGGTAGTGCTGCCGCCCAGCCTCATCCACACTGATG
CCCTCAAAGACTAACCACTCTGAGAACCTAGGCTCCACAGGCCCTATCTCAAAGATTGGG
CTTACATGTAGTGGGGTGGGGCCCATGGGTGTTAGATACTCTCTCATTCCTCCTCTTATG
ATCTCACACTTGAGCTCAAGGAATCCGCTCATCTCTATTGCTCCACAAAATGAAACTTCA
CCATCACCTTGAGAGAAGTGCATATCACCAGTACTAAGATTTGCTCCATCTACAAATACT
GGGAGATATACCTTTGAACCCCTGCTCAGATTTTTGATGTCACAATTCCCTCCATTTTCC
CTTCCAGGGATTGTCCTTGCAGCTTCATTTGCAATCCTTTCCCATTCTGGTGTTCCTTCT
TCAATCAATCCAAGAAGGCAACTCTTTGCAGTTGGTAGGCTTACAAGTGGCCGTTGATGC
AAGACTTCACAAAGTGTCCAAGACCCAGTGCCATCTTCTGCTAATTTCTTTTCCCTTTCG
TGCCAAATAGACAAAAGCTCGAGTGAGGGTGCAGTTCCAACCACCCCAGGGTGAGTTAAA
CCTGGAAAGCGTACACCTGGAATATGAGGGGAGTATGCGTATATTCCTTCAAAATACCAG
ATTGCTTTCGTTGCAGAAGGGAAGTGGTCAGTTAAGAAGCAG
>Contig226
AATCATGCAGGCCAGTGACAGGTTTAACATTAATTCTCAGCTTGAGCATCTTCAAGCTAA
GTATGTTGGTACAGGGCATGCTGACTTAAATAGATTTGAATGGGCAGTGAACATCCAACG
TGACAGCTATGCATCATATATTGGCCACTACCCCATGTTGGCATATTTTGCCATCGCTGA
AAATGAATCGATTGGAAGAGAGCGCTACAATTTTATGCAGAGAATGCTGTTGCCTTGTGG
ACTTCCTCCAGAGAGAGAAGAAGATTGAAATACTTTGAAAGGAAGAACTGCAGCAAATTC
TCTTCTGCAGTATATTAGCTTCGTTCGAGGGGCAGAAAAGCATTATTGTATCTATATTGA
GCACAGTGACTGTCTTTTTAGCAGGCTTTGAATTCAGATGAGGGATTTGGACGTAAGCTA
GTCTGTAGTTGTTAAGGTGGCATCTTGTTTTGCTTCTGTTAGGATTTGTGTTGAACATAC
CATTGGTAACACCTTAAACAGTTTTTCAGTGGTTGTTATGAGGATGAAGAACTCTTTATT
C
>Contig227
CCAAAGCCAGTCAGAAGCTTGTTAATGGATTCTCTTCTATTTGATGTTGAGTTGAATGTT
CAAGCAAGCTACCAGGGTCCACACGTGCCGCATGGTTTCTCTCATGAGTAAATTGAATGG
TAAACCCATTGTAGGCCACCCTATTTCTGTAGAGGCTCTTGAGGATGGAGCTGCTGTTGC
TCTGGTGACTAGAAATGGACGGTGCCCAATTACAAGCAACATTGACCGATCACTCAAGAA
TAGGATCAGTATGATTGATAAATTGCAGCCAAGGGAGTATAAAACACAATCGAATCTCAA
TATTCAAGGGAAGAAAGCTAATCATATAAAGGTCAAGTCTCCCTCAATGAAAAAGAAGTC
TTCAAAAAATAAGAAATCAGGGTTCTCTCCGAGAAAGATTCGCAGGCTATCATCAATTGC
TGTTGATCAGAAATACAAGCAGGAAGAGAGAAAGCCAATGGTGGAAAAGATCAAGGGACC
TGCTGTTGCATGCGTCCCCCTCAGACTTGTTTTTAGTAGGATTAATGAAGCATTGAGCTG
TTAAGTGCGACCAGCAAATGTTAGCTAACACCAGGCAGACGAGGACTCCAACTTTCCTTC
TTGAATCTTGCTGAAGTGACAAAAATTGGTGCCTTTGTCTCTCAGTACGTGGAAGTTGCT
GACGTTGTAAATTCCGCCCCCAAAATAGACATACTGATCTTGTTCATATCCTTTGTATTA
GTTTGCAGTCCATCACTGGATTAGGAAATTGTCAGGCATTACCTATAGTTTCATTGAAGC
ATTTAGTTTAGAAAATCTCATCATTGGATATTTTGGCTTTCACAGGTTGTTGTGGCTGTA
TATGTCTAGAACT
>Contig228
CTTTCGTCTCTTTCCCTTCGCCAATTATTGGACTCCCTCCGGCCCGGATGGCCCAGAGAT
CCCGGCCGACCATCCGGAAGCTACCGGACCCGATACACGCCGGCGACCGGCCATTTTGGC
CCGCCGATGTGTCCCCAAGCCCGCTGGAGCGCAACCCGCTGTCGCCGAAGGGGTGGAAGA
ATCGGGAATCGGATGGCATTGGGCTGGGCATCGTGGCGGCCCTCGAGAAGGCCGGCGGGG
AGGGTTCGAAGAAGCTCGTCGTGGGTGCGCCGAGTTTCCACGCGACGGCGCCGATAGTGA
TCAATTCTCCGGGGACCGCCGGGAGAAGTAGATGGTGTGTAGATGTGTCCGAATTGAGAT
GCGGCGGAAGCTGCGCAACTACGACAAGTGGGTGTTGTTGTGGTGGGGGTAAAGGCGGTG
AGGATTTGAGATGGAGGGAGCTGGGTCACTTTTGCGGGTCGACGAAGAGGGTTCCCGAAG
AAGCGCCGGCGTTCCAGCTGGCTGACTTCCTGAGCTATTGCTACTTGTGCCGGAAGAGGC
TCCACGGCAAAGATATATACATGTACAGAGGGGAGAAGGCGTTTTGTAGCATGGAGTGCC
GGTACCGGCAAATCGTAAGCGACGAGTACCAGGAGAAATGTGGATCAGAAGTTTCGAAGC
CATCTGATCATGTCTCGAGCTCACCATACTCCAGTGGACAGCTCTTCTTTACAGGCATCG
TGGCAGCCTAGCACTTGAATCCATCATGGAGTGTTGAGAGAGGCTGATGATTGAGAGGTA
GGCATAGGAGAGCATAAGAATTGGCGGCCGTACGT
>Contig229
GTGCTTGGCCTATCTTACGAGGCCACGTCCGCGAGGGGAGGTCTCGGGCAGTACCAGGTC
AATGTTGGGACTGACCCAGGCCCTGTGAAAAATTGATGGGGAGGGGTTTGAAATCATCCG
TGTGGTGATGGTATGTGAGGGAAGGACTGGGTCGGGCTTCCCGGGAGTCAGAAGTATTAT
TGGTAGGAGATGGGG
>Contig230
AAAAGGCAGAGGAGGAAGGTGAGTCAGAGAGAGAGAGGGAGATGGTGACGATCAACAACT
CTTTTCTCTTCGTCCTCTCAGTGGCGTTCTTCTTCTTCCTTCTCGTTCTTTTGGCGGCTG
AACCCGTCGACCCTCGACCCCACGAGCTCCGCTCCTTGGAGACGATCCAAGAGATGAAAT
ATATGGGAAAGGGAGCGGGGAGGGGGTGTTCATACACGGTGAAGATCAAGACGAGTTGCT
CCTCCAGCCGATTTACCAGAGACATGATCAGCCTTGCTTTCGGCGACGCCTATCGCAACG
AGGTGTATGCACCGAGGCTGGACGATCCGACGACGGGGACGTTCGAGCGTTGCTCCACGG
ACACGTTCAAGATCCAGGGGCCGTGCGGGTACGGGATCTGCTACCTGTACCTGCGGCGGG
ACGGGTGGGACGGTTGGACCCCGGAGTGGGTTAAGGTGTACGAGTCCCACGCCAGCCGGG
CCACCACCTTCTACTACGGCACCCCTCTCCCCAACGCCGTCTGGTATGGCTTCAACCACT
GCCCCCGTCCTGCTGCTGCCTCGCTTTCCCTTTCCTCTTAATTAACGCTCACCTCCAATA
TTCCTCCTCTTGTTGATCTTGAGCAACCAAGCAAGCCGTGTAATCCATCATGGTGTATTA
TATATGTGTATGCTTTCGTTGCTTGCATGCCTACGTTATGACTAGAACACCTTTTTGCCT
ATTATATCCAATATGCATGCTGGAACTTTTT
>Contig231
CGTACTTATATACCTCCCGCCGTTTATAGGATGTGTGTTATGTTGGTGTTGAAGTTGTGC
GATGGTTTAACTTTGGATGCTGAACCTGTTGCAGTGTTGTTGTTGGTATTAAGGAATAAT
GTTGCTTGGTTTTCCATCTTCAGATAATATTATGAAGTATTCTGTTTTCTCG
>Contig232
GATTAATCTACGCGATGGCTGAGACTGTGGTCCTTAGAGTTGGCATGTCCTGTCAAGGCT
GTGTTGGAGCTGTCAAGAGGGTCCTTGGCAAAATGGAAGGTGTTGAATCCTTTGATGTGG
ACCTGAAGGAGCAGAAGGTAACCGTGAAAGGCAATGTAACCCCTGATGCTGTTCTACAGA
CTGTTTCAAAGACAGGAAAGAAAACTTCTTTCTGGGAGGCAGAACCAGAAACCAAGGAGA
CTGCTCCTGCAGCAGCAGCTGCTGCTTCTACTGCTCCTGCAGCAGCAGCTGCTGCTTCTA
CTGCTGCTGCATGACTGTAACTTATGTCTACTGTTTCCTGTAACCTGATGAACCACTACT
CGTTCCACATCTATATTATCTTTTGTGTTTGGAGTGTGCTATGAATGATTGTGAACATTT
CGCAGTTATTATGATATAATCTCTTAGCT
>Contig233
CCATCCTCCATTGGGGACATAGCATCGGATTCGGCGGGGGCGGCAGAAGGAAGGAGAGAG
AGAGTCCGATCCAGCGCGGTCGAGATGAAGACGATTCTGTCGACGGATACGATGGAGATC
CCGGAGGGGGTGACGGTGCGAGTGAAGGCGAAGGTGGTCGAGGTGGAGGGCCCCCGCGGT
AAGCTGACCCGCAACTTCAAGCACCTCAACCTCGACTTCCAGCTCATCGAGGGCGGCCGC
AAGCTCAAAGTGGATGCCTGGTTCGGCTCCCGCAAGACCACCGCCTCCATCCGCACCGCC
ATCAGCCACGTCCAGAACCTCATCACCGGCGTCACCAAAGGATACCGCTACAAGATGCGA
TTCGTCTACGCCCACTTCCCCATCAACGCCTCCATCAACAACAACAACAACTCCATCGAG
ATCCGCAACTTCCTTGGCGAGAAAAAGGTGCGGAAGGTGGATATGCTTGAGGGGGTGAAA
ATCGTTCGGTCCGAGAAGGTCAAGGATGAGCTTATCCTTGATGGCAATGATATTGAACTT
GTTTCTCGCTCTGCTGCCCTTATCAACCAGAAATGCCATGTGAAGAACAAAGACATCAGG
AAGTTCTTGGATGGTATCTATGTTAGTGAGAAGGGAACAATTGAGGAACAGTAAGCGATG
CTAAGATGATTAGAACCTTACTGAAGCTTTCTTGTGGAGGAGTCTCTGCCTAGACAGTTC
TCTCTTAAACTTGATGTCTTGTGATTGTTTGGAATTACTGTTCTTTCTTCTGATGTTGGA
AGTTATAAACTCTATGGTTAGTCTTATAGTTAATGATAATTAGCCGTGGAGAACCTTTTT
TTTT
>Contig234
GTTAATCTAGGCTGCGAGGTCTGGAAGTTCATGAAGAGAAGAATGACGTCGATTAGCATC
ACTAATCCTTTTCGTCATCTCAAATTTCGGCGTCACACGGAACAATTGAACTCATTGTCA
AGAAGCCCTCCATACTTGAAGACAATTAGAGCTGGTTTTGTGCCTCATCCTGTGCAATGC
TCATCAGCTGCAACTAGCTGCAACAAAAATCCTATAGTTAAGATGTGCGGTGTAACTTCT
GCTAAAGATGCAGAAATGGCTGCTCAGGCTGGTGCAAACCTTATTGGTATGATTCTTTGG
CCGGGATCAAAACGTTCTGTTTCGTTATTGGTGGCTAAAGAAATCTCAAAAGCTGCACGA
GCTTGTAAGGCAGAGCCTGTTGGAGTCTTCGTAGATGACGATGCAAACACAATACTACAG
ACTTCTGATGCATGCAGCCTTGAATTTGTGCAACTCCATGGTGATGGTTCTCGTTCTGCA
CTCCCAATGCTTTTGCAAGAGAACCGGATTATATATGTTCTCCATGCTGATGAAAATGGA
AACATACTGAGTCAGATTCCTGATAAAGAATCTTCCATGATTGATTGGCTTTTGGTGGAT
AGCGCAAAGGGTGGCAGTGGTAAAGGATTCAACTGGCAGAAATTTCAAATGCCATCTATA
AGAAGCAAATATGGGTGGTTGCTTGCTGGAGGCCTCCATGCTGACAATGTTTGTGAAGCT
GCTACCATGCTTCGACCAGATGGGGTTGATGTTAGCAGTGGCATCTGTGCCTCCGATGGA
ATTCAGAAAGACCCCATGAGAATATCTTCTTTTAT
>Contig235
CTGGTTTACGTACAGAGTTTAGGAAGCTACGATGTCGCCGGCCGAATCGTCCCGTGAAGA
GAATGTGTACATGGCGAAGCTGGCCGAGCAGGCCGAAAGATACGAGGAGATGGTGGAGTT
CATGGAGAAGGTAGCGAAGACCGTCGACGTGGAGGAGCTGACCGTCGAGGAGCGCAACCT
TCTGTCCGTGGCTTACAAGAACGTGATCGGCGCTCGCCGGGCTTCGTGGCGCATCATCTC
TTCCATCGAGCAGAAGGAGGAGAGCCGCGGGAATGAGGATCATGTCGCCATGATCAAGGA
GTACCGCGGCAAGATTGAGGCTGAGCTTAGCAAGATCTGCGATGGGATCCTCAAGCTGCT
TGACTCCCACCTCATCCCCTCGGCCACTGCCGCGGAGTCCAAGGTTTTCTACCTTAAGAT
GAAGGGGGATTACCACAGGTACCTTGCAGAGTTTAAAACTGGAGCTGAGAGGAAAGAAGC
AGCCGAGAGCACACTGTTGGCATACAAATCTGCTCAGGATATTGCACTTGCTGAATTGGC
CCCGACTCATCCAATAAGGCTTGGGCTTGCACTCAACTTCTCAGTGTTCTATTATGAGAT
CTTGAACTCACCAGACCGTGCTTGCAGCCTAGCAAAGCAGGCGTTTGATGAGGCCATCTC
AGAGCTTGATACTTTGGGTGAGGAGTCTTACAAGGACAGCACCTTGATCATGCAACTTCT
CCGAGACAACTTGACACTATGGACATCTGATATCACGGAGGATGGAGGTGATGAGATCAA
GGAAGCGACCAAACGGGAATCAGGAGAGGGGCAGTGATGAGAAATCAGGGATCCGGCCTG
TTTGATCCCTTGTGCCCCTGAATATGTATTTTTAAGCTTTAGATGTAGTGATGTTGTAGT
GATGTGCTTGGAGATTGTTACTCGTCTAGTTGCTGTGGCTTGTGGATGAACCTCCTATCT
GCCCGACAAATATGGTTTAATGGTTGGATTGTTCTAGCTTGTTAGTGTTTCATTGCATCC
TTATTTCACAGTGGACGATTTAAGGTTATTGTATGTCAAACAAGGTAGAAGCTAATTAAT
TGCCATATATTTGCATC
>Contig236
GGAGAAGGGAAGATCGGGTGCGAGGGTTTCCGCGATCTTCACTGAGATGGCGTTGAAAAC
TAAATCTGCGGTAGCTGGAGGTTGGTTGCTTCGGTCACTTCCAAGCTTTGAGCAACTTGG
AGGCTACAAAACCTTCACTAGGCCCCCTTGTGGATCTTCTTTCTATTTGGGAACTTCCCA
GCCAATGAATTCTTCCCATGGCAACCGAGCCCTCCATGCAAGTCGAGCCTTATCCAAATC
CACCAAGGTTGTTTCAAACCGTCCATTATCACCACATCTGCCTCTGAAGAAGCCACAGCT
GAGTGCAACGTATTCAATTTCACATCGCATATTTGGAGCTGCTGTAGCATCCTCTATTCT
GTTAATTCCTGCTGCTATGAAGTTTAGCCTTTTGTATGATGTATGAAAGCCAATTTCTGA
AGTCGCTTCTGATAGAGCTTTTTCAAAATCTGTTGAAACCAAATATTTGGATCAGTTTGC
AGATGACTATCCC
>Contig237
AGGCAGGGATAGCAGCCATCGCAGCCTTCAAAGCTCATCATCAAGGCACCGCGCAGGAAG
AGCTTCGGGCCGGAGAAGTTCATCCTCAGGGCGCTGGGCCGGAAGAGAGCAACGCTGCAA
TGGTGCCTGAGGGAGAGGCCGCGGGCAAAGCACGGCCATGGGATCTTGGAAGCTCATAAG
GGCACTAAGGCCAGAAGAGCTCCGCAAAGACAGCGATGGCGGCAGAGGGAAGCAACCGGT
CGATGCAGCCGTGGGGTCTTGAACGCTCATCAGGGCACTGCGGCCAGAGGAGCTGTGCGA
AGACAGCGACAGCGGCGGAGGGAACGGCAGCCACCAGATGCGGCGATCCGGTCTTGGAAG
ACCATCAGGGTGATGAGGGGATGCGGCCATTGAGTCGGATTGGAGCAGGTTCATAAGGGC
GCCGGCTGGAGGAAATCACCAAAAGGCCTAAAGGATGGCAGGCCAATCAACGCGACCATG
GGCACATCAGATGCTCATTTCATTAGAGCCATGGAGCCGGAAGAAACAACGATGCGGCGG
TCACGCCGGCGGAGGGCATGCCAGCCAACCGACATGGCCATGGGCATCTTGGATGCTCCT
TAGGGCACCGGGCGAAAAGAACCAACGATGATGGCGATCGCGGCGGAGAGCATGAAAGCC
AACCGATCTGGCCATGGGTGTCCCGAATGCTCATTGGTCATTACCCTCCGGGCCAGAAGA
GCCAACGACGATGGCGATGGCAGCGGAGGGCATGGCAGGCAAACGACAGGGCCATGGTAG
CGTCATCAGAGCGGCCGGGGCCATGGAAATGGCGGTGGATGGAACGGCGGCCAGCCGACA
CGGCCATGGGCGTCTCGGATGCTCATCAAGGCATGGAGGCGGGAAGAGCCAACGAAGACG
GTGATGGCAGTAGACGGAGCCATAGGTCTTATTAGGGCATGGAGGCGGGAAGAGCCAACG
ACGACAGAGATAGCGGAGGAAGGCACGGCAGCCTACCGTCTTGGCCACGGGCATCTCGGA
GGCTCATCAGAGCGCCGAGGCCAGAAGAGCCAAGGAGGATGGCCTCGGCGGCCAATTCCT
CGGGCATCGAGCCTTCGGACCATCTTAAGGAGGAAGAGCTCCGCGACGGCAGCCACAAGA
GCGGCCGAACGCAGAGGGCCGCCCGTCGCAGGCGACGAGCGCCTCG
>Contig238
ATTGATCCCGATCATGAAGATAAATTTGATTTTGACCCACTTGATGTTTCCAAGATCTGG
CCAGAAGACATTGTTCCTCTCCAGCCTGTTGGACGTATGGTCTTGAACAAAAATATTGAT
AACTTCTTTGCAGAAAATGAACAGCTTGCATTTTGCCCAGCGATTGTGGTGCCTGGAATC
CATTACTCAGATGACAAACTACTCCAGACTAGAGTTTTCTCCTATGCTGATACTCAGCGG
CACCGTCTGGGGCCTAACTATTTGATGCTTCCAGTGAATGCTCCCAAATGTGCTCATCAC
AACAATCACCATGATGGCTTTATGAACTTCATGCACAGGGATGAGGAGGTGAATTATTTT
CCTTCAAGATATGATCCTGTTCGACATGCTGAGAGGTTCCCATTACCACCCCGTGTTCTC
ACAGGAAAGCGTGAGAAGTGTGTAATTGGTAAAGAGAACAATTTCAAGCAGCCTGGAGAA
AGATACCGGTCCTTTGATCCAGCCAGGCAAGAACGTTTTGTCCACCGGTGGGTTGAGGCA
TTGTCTGACACCCGGGTGACACATGAAATCCGCGGCATCTGGATCACATATTGGTCTCAG
TGCGACAAGTCTCTTGGTCAGAAGCTTGCAACTCGGCTTAATATGAGGCCAAGCATGTAA
AACGATTCAAAGTTTGGAAGCAGTTTGCTCCAACTGACTGATGCAGGAAAGAGGAATATC
CTTATGTCTAAAGTGGAAGTCCTTGTTGTCCTAAAATTACGAGGAACATCCTAGTCTGGA
TACCACGTCTTATGTGGATGTATTAATGTAATAATACGCATACGCATATATATATATATA
TATGCATGCTGGTGACTTTAAACTATGAACTTACCTTGTGTACTTCTCTG
>Contig239
CCACTTCCACTGACCCTATCTCTTCTCCTCCGGCAAACAGAGCAGCTCCAAATATGCTAT
CTTCTTCACATACTGCTACTACTGCTACATGCAAGATTGTTATCTCTCCTAATAAGAAGA
GCATCCCTGGAGAGCTGATCGCCCCGAGGTCTGCCAAGCCGAAAGCACCACCTCCTTTAG
AAAGGCCAAAAGCTCCACCTTTGCCTCCACCTCCAGTTACTACTACTAGCTCTCCCCCTC
TTAATCCTGTACAAAAGCTTATAGCTTCTGCCCTCGATGCAGTAGAGAGCAATTTCGTCG
TAGAATTGGAGAAGAAGCGCCCCCTCCCGAGGTCTGCTGACCCCGCCGTCCAAATCTCCG
GCAATTTCGCTCCCGTGCCGGAATCGCCACCTCGGTACGGGCTTGAAGTGGTCGGCCGTA
TCCCTTCGGAGCTTTATGGTGTCTACCTCCGCAATGGGGCCAACCCGATGTTCCCGCCTT
CCGGCGGGCACCACCTTTTCGACGGCGATGGCATGATTCATGCAGTCACCCTTTCGGGTC
CCGACAAGGCCTCGTATGCCTGCCGGTTCACCCGCACGAACCGGCTCTCTCAAGAGGAGG
CTCTCGGGCGCGCCGTCTTTCCCAAGGCCATCGGCGAGCTCCACGGCCACTCGGGGATCG
GACGGCTTCTGTTATTCTACCTCCGAGCAGCCGCCGGGATCGTGGACCCCAGCCGGGGTA
CCGGCGTGGCTAACGCCGGGCTGGTGTACTTTAACGGCCGCCTCCTCGCCATGTCCGAGG
ACGACATGCCGTACCACGTACGCATCACCCCCGGCGGCGACCTCGAGACCGTCGGTC
>Contig240
CCCAATTCCAGCCACACCACTGCCAAGAACCAGACATGCAACCTTATGCCTTCCTCCTCC
CTTTACTACTCTTCCTCTCCACCTCCACCCAATCAATGGTCTCAAACCCACTCCCCTTAG
CCAAGCCCAACAATGAGACCATATACAACATCTCAAAAGCCCTCTGCTGGAACTGCTGGG
CCGAGTCTATAGAGTTCCTCTTTGTTCACAACTGGGTCCGGGCAACCCACTGGGAGATGC
CATTATTCTGGGACCCAAGGCTGGAGGCCTACGCCCGGTGGTGGGCGGAGCAGAGGAAGG
CGGACTGCCGGGTGGCGCACTCGTTCCCTGAGGGGGGGTTCACGTTGGGGGAGAACGTGT
TCTGGGGCGGGGGTTCGCGGTGGCGGCCGGCGGACGCAGTGCAGGCGTGGGCAGATGAGG
AGAAGGACTACTCCTACACGGCCAACTCGTGCGCGCCCGGCCGGATCTGCGGCCACTACA
CCCAGATCGTCTGGAAGAGCACGCGCCGGCTCGGATGCGCCCGGGTCGTGTGCGACGACG
GTGATACGTTCATGACCTGCAACTATGATCCGCCCGGGAATTATATTGGGGAGAGACCCT
ATTAGGATTATTTGATTATGATAGATGGCTCTGGATCGGTTGACTGATGTCATAGGGATC
AATTTATGTCATATTGGTGGTGTGCCGCGTGGTATCTAGGTTTGTTGGTGTTCTGTTTTA
ACGTATATTGAGGTTCTGTTTGGGTCATATTTGTAGCTATATTTTTGGATATGGACGCAA
AAGCAGTGGCGGTTGTGGTGTTTGGTC
>Contig241
GCAGCAGTAGAGTCAGCGGGGCTTCGATCAGCGCCGCAGCGACGGCCATTGGCTCAGCGG
AGACCAGATTTCGACCCACGGAAAGGAGGAGTAGATGGGGAGGCTGCTTTGGTGGATTAT
CCTGTTTTGGATCACAGAAAGGGGGGAAACGTATTGTTCCAGCATCCCGTATTCCAGATG
GAAATGCATCAACAAGTCGTGCAAATGGTCCCCAGCCTGGTGGACTTTCTAATCAAAATA
CAGCTCTGAACCTGTCCCTTCTTGCTCCACCGTCCTCACCAGCATCTTTTACAAACTCTG
CACTCCCTTCGACGGCTCAGTCACCTAGTTGTTTCTTATCAATATCTGCCAATTCTCCTG
GAGGTCCATCTTCAACCATGTTTGCAACGGGGCCATATGCTCACGAAACCCAGTTGGTCT
CGCCTCCTGTATTCTCAACTTTTACAACAGAGCCTTCTACCGCTCCACTCACCCCTCCAC
CTGAGCTGGCTCACCCTACAACTCCCTCATCCCCAGATGTGCCTTTTGCACGGTTTCTTT
CATCTTCAGTGGATCTTAAAGGCACTGGTAAAGAGAATGGAATGCCTTACTTGTCATCAA
ATTATGCTATGGGAAGTGATCTCCAAGCAAATTATCCACTTTATCCAGGAAGCCCTTCTA
GCAGCCTTATATCACCGGCTTCAGGAACTCCCCGGACTGGGTTGTCTTCGCCCTTTCCTG
AGCGGGAGAATTCTGGACAGTGGGATACTTCTGCATCTGCACATGACTCGCCCTATCCCG
GGACTGGGGCTTCCAAAATTTTTGGAC
>Contig242
CACCTCTCTCTCGTCTACTTATCCTGCTTTCTATCTCTGCTGTGTTGCTTTACTTTATGA
ATAATAATTAGAGCTTATCCGGCTTTCTATCTCTCATCTATCTGCACCAAAAGGGTTTCC
CAGGTTCACGGAGGGGATCCCTTGTTTCACTTCCAGGAGGTGAAGTCCCGGAAGAAGGCG
AATTTGTCCAGGCTGCTGCTTTGGTAAGCCAGCCTGCTCTTTTTTCGAAGGAGCTCATGG
AGCAGCATCCAGTTGGGCCAGCAATGGTTCATCCATCAGAAGCAGCTGCTAAAGGTCCGA
GGTGGGCAGATCTTTTAGAACCTGGAGTCAGACATGCTTTGTTTGTTGGAGTGGCCATCC
AAATCCTTCAGCAGTTTGCTGGCATAAATGGTGTTCTCTACTACACCCCTCAGATTCTGG
AGCAAGCTGGTGTTGAAGTTCTTCTTGCAAATATTGGCATCAGTTCAGATTCGTCATCAA
TCCTTATCAGTGCTCTCACAACCTTGTTGATGCTCCCTAGTATTGGTATTGCTATGAGGC
TGATGGATATTTCAGGGAGAAGGTTTCTTTTGTTGTCCACGATCCCCATCTTGATAGCAT
CGCTTCTTGTCTTGGTTGTGTCAAACCTTGTGGACCTGGGAACTGTGGTCCATGCTGTGT
TGTCCACAGTTAGTGTCATCGCCTACTTCTGCTGCTTTGTCATGGGATTTGGTCCAATCC
CCAATATCCTTTGTGCAGAGATCTTCCCAACTCGGGTCCGTGGTGTGTGCATTGCCATAT
GTGCCCTCACATTTTGGTTTGGAGACATTATAGTGACCTACACTCTCCCTGTGATGCTAT
CGTCTATTGGCCTTGCTGGTGTTTTTGGAATCTATGCATGTGTCTGCATCATATCACTCG
TGTTTGTGTTCTTGAAGGTTCCTGAAACAAAGGGAATGCCTCTTGAGGTCATCACTGAGT
TCTTTGCTGT
>Contig243
CGATGGCCTCCTCCGCCGCCCCTGCCGCCCTTATCCTCGCCGTTCTCTCCCTCCTCTCCA
CCTCCGCCACCGCGAGGCCCGGCGCCCACTTTCACCCCTGCAACACCCTCTTAATCTCGT
ACACCATTTCGTCCTCCTCCTCCGGCGGCTCCGTTTCTGCCAAGCCCTCCGGTGAGCCCG
CCAAGCCCCGACCCACCATCTTCTTTGCCGTCTACCGCATCATCAGCCCCTTCCGTACCT
TCTACACGTCCTCCGACCCCCGCGATGTCTACATCCGCCCGGCCCAGATCCGCCGTCCCG
AGCTCCCCCGCCGGGCCGCCGTCGTGCCCTCCGACCCCGCCGCCTTGTCGTTCGGCGTCA
GCTCCCTCCAGGAGCGCGCCAAGGACATCCTCGTCGTCGTCGTTGGTCTCCTCTTCGGAG
TCGGTTGCGGTGCTCTCACTGCCGCCACCATGTACCTCATCTGGTCCCTCGTCACCAACC
GCTACGAGATCTGTGGCGCCGATGGGTACTCTGATGAGGAGGACGAGGTCGATGAGAACC
CCAAGAAGGCCGGTTATGTCAAGATCCCTGCTGCCGAGCCGGCCCCGGCTAAAGAAGGGT
ATGAGGGGAATTAAGGTTAGGGTTTCCATGATTAGTGGTGGGGTGCTTCTACAAATATAT
GGTACATAAATTTGCATAGTCTTGTGTGTTTGTGTGACTTGTATGATGTCAAATGGCTCT
CCTCTTGGAGGGTTTGACTTGAAATGTTGCATTCTGGATACGTATGATCTGAATTTAGTG
TTT
>Contig244
GTTCTCCGACTTCCACCGCCGGGACTTCAATCTTTGCTCCTCGGCAGACCGGTCCTCCTG
GGACCGGCGTCGGTTCTTTGAAGACTTCAGCGACCTCTGCTTTGTGAGCTTAAAGCAAGC
TTTCGACGGGAAAGGCCTGAACTCGGCGTTGGGGAAGTTCTT
>Contig245
CAAACATAAAAACAGCAACACTAGGTCTCATTGCCAATTAATAAGCAAAAAGGGCAGCAA
GATAGTTTACTCCCCAACATAGTTTATTCCTGGACCCAATACTTAAAATTTCATAAAAAA
CTCATTAAAACACACTTAAGCAAAACTCGAACAAGTACTTACCAACCTAGTTAAATTAAA
AAGACAAAAAAGAACAGTCAAACGGACGTAACATAATAGGACTTCTAGCAGAAGGATAAA
GGCAGTACTATTGACCAAACTACAACACCCCCTTTGTGAGTGGCAGCGTCAACCTTAGCA
CTTGACCTCCTTCAATCCATAAGCCAAGTACAGAAATGTTGGATCAGTGGCACCCTCCTT
GTAGTATGCAAAGACCATGCTGCCATCATCATGCATGCTCTCGCCCACGAAAAATTGTAG
GTCACTGAGCTTTGAGAGTAAATACTTGGTAGCTCCCTCAATATGCTTCTTGAAGAGCTC
TTGCTTCTCGGCATCCAGCTTGGGTGTCAACTGCTTGATATAACGCTTCATAAAGGTCAC
AAATTGCTTCTTGTCAAAGGCAGGTTGTTCCTGAAGGCGGAAGGTGTCAACGATATCAAC
CACCTTCTGAGTCTGATCATCAACCCCTTCATCTTCTTCACCACCTTCAGCAGAAGGGTT
TGCACCAATATCTACATTTACAGCTCCTTGAACAACCCACTTCCCCTCAACTTCCCACAG
CATTCCATTTTCAATTTCCTTGTAGGGGAATGAGTCTGAAAGGAGCTCATCACCTGTGAG
CAGATCCTGGTAGACTAGCATGGTTCTTTCCTTTCCGAAAAGATTCGAACGACAAATCCT
AACCCTAAAGCAGCGAAGAAGAAGCG
>Contig246
CTCCCTGAAGGCTCCGGTCTCCAGGAAAAAACCCTAGAAGCGAGTGGTACCGATCATGGC
GAGGCTGGTGGCCATCTTCTTGGCCGTGATCTACCTCTTCCCCGTCCTCTGCCTCTCGTT
CTCGGCCGACAATCCCACCGACCGGCGTCTTCTCGTTCTGGTGGACGACCTTGCCGTGCG
ATCCTCGCACTCCGTCTTTTTCAAGTCCCTCCAGACCCGGGGCTTCGATCTCGAGTTCAA
GCTCGCTGACGATCCCAAGCTCTCGCTCCAGCGATACGGCCAGTACCTCTACGATGGCCT
CATCCTCTTCTCCCCCTCCATCCAGCGTTTTGGAGGTTCGTTGGACCAAAACGCGGTTCT
AGAATTCGTGGACGCAGGGCATGATTTGATACTGGCGGCGGATTCATCTGCCTCTGATCT
GATCCGGGGCATCGCCACAGAGTGTGGTGTTGACTTTGATGAGGATTCTGAGGCGGTGGT
TATTGATCACACGAGCTATGCGGTATCGGAGATGGAAGGGGATCATACTCTGATCACTAG
TGATGATCTCATTCAATCGGATGTGATTTTGGGTGACAGAAAAATCGAGGCTCCTATACT
CTTTCGTGGGATTGGTCATTCAGTTAATCCTGCTAATAGCCTGGTTTTGAAAGTTCTTTC
GGCCTCCCCTTCAGCATATTCGGCAAATCCAAAGAGCAAGCTATCAAACCCTCCCTTGCT
TACAGGCTCTGCTATATCATTGGTTTCTATAGTGCAGGCAAGAAATAATGCTCGTATATT
GATCTCTGGATCTCTGGACCTCTTTAGCAATAGATTGTTAAGATCTGGCGTACGGAAGGC
TGGGAGCTCAACTAAGTATGATAAGTCTGGAAATGAGC
>Contig247
CGACGGCGGCCTCCCGTCCCCAAGGGGCCCGAGGGGTTGGATGGCAAGTTCCCCTCTGCC
GCCGGCGTCTACGGGGTCTACGATGGCGACGGCGGCCTCCAGTTCATCGGGATCTCTCGG
AACGTCGCTGCCAGCATCGCCGCCCATGCCAAGTCGGTCCCCGACCTCTGCTGCGCCGTA
AAGGTGGGGCTAGTAGATGATGCTGCACCTGACCGGACGGTGCTGACCAGTGCCTGGAAA
TCATGGCTGGAAGAGTACATTGCAGCCACTGGGAAAGTCCCTCCAGGCAATGAAACCGGA
AATAACACTTGGTTCCGGTTGCCACAGAGGAAACCAGACTTGCGTTTGACACCTGGTCGC
CATGTTAAGCTCACAGTCCCACTGGAGGAGCTGATCGATCAACTGGTTAAGGAGAACAAG
GTTGTTGCATTCATCAAGGGATCAAGGAGTGCTCCACAATGTGGCTTCTCACAAAGGGTG
GTGGGGATATTGGAGTCCCATTGTGTGGATTTTGAGTGTGTGGATGTCCTCGATGACGAG
CATAACCATGGGTTGAGGGAGACGCTGAAAAAGTACAGCAACTGGCCTACTTTCCCGCAA
GTTTTTGTGGGAGGCGAGCTTGTGGGAGGATGTGATATTATTTCCTCCATGGCAGAGAAA
GGGGAGCTCGCTGCACTGTTCCAGAAGTAGTACTTTCTGTGGTTGAGAGAACCTTGAAGG
CTTGAATTGCATGTATCATTAGGATACAAAGAAGGGTGAGCAGGCCAGAGGTAAGCACGA
G
>Contig248
CCTCTTCCTTCACAAGGATTGGATTATGGAACAGTGGGAGAAAAACTACTTTATCAGCTC
TATAGCTGGTGCTAACAATGGAAGTTCTCTCGTAGTGATGTCTAAAGGCACTCCATATAC
GCAGCAGTCTTACAAAGTTAGTGAATCTTTCCCCTTCAAATGGATAAACAAGAAGTGGAA
AGAAGGATTTCATGTCACATCAATGGCAACTTCTGGAAGCCGATGGGGTGTTGTCATGTC
CCGCAATGCTGGCTTTAGTGATCAGGTTGTTGAATTAGATTTTCTCTATCCAAGTGAGGG
AATCCATAGGCGTTGGGATAATGGGTATCGCATAACCTCAATGGCTGCCACTTGGGATCA
GGCTGCCCTTATTCTAAGTGTGCCCAAACGGAAGCCTGGGGATGAGACTCAGGAGACCCT
TCGAACCTCAGCGTTCCCAAGTGCTCACGTCAAGGATAAATGGGCCAAGAATCTCTATCT
TGCTGCTGTGTGCTATGGACGCACTGTATCATGATATTTATGCCGACCTACATGTCAAAT
ATTGAGAGCAGTGTTTTGCTGCCTGAGTTTAATTTAGCATGCAAGTGGTAACCGCTCGAA
AGGCAATGGTAGGCAGTCTTATTTTCTTTTGTCGTCTTTGTTCGATTGTAAATTTTTCAC
CCAGAGTAATTAGCTGCAGATTCCATTGGATGATGTATATTTATATATATACCTTGAGGG
GACCGAACTCCAAAGGCCCCATGCATGTAAGGAACAAACTTTGCACTGAAACGCTAAAC
>Contig249
GAAAGACACANCAATCACAACTAGAAAAGTTTACATGACTCAAACTCAAAAACCGCCTGA
AGAGAGGAGACAACCAGCCAATCCTGGAAATTTAGAAGCATTTCCGGTGAACAATTGAAG
GACCAGATTCATCATATTCTCCCTTGGATATCCACATCTGCTGGAAAGTGCTAAGAGAAG
CAAGGATAGAACCTCCAATCCAGACACTGTACTTCCTCTCAGGTGGGGCAACCACCTTAA
TCTTCATGCTACTTGGGGCAAGGGCTGTGATTTCCTTGCTCATACGATCAGCAATGCCAG
GGAACATTGTTGAACCACCACTGAGAACAATGTTGCCATACAGATCCTTTCTGATATCCA
CATCACACTTCATGATGGAGTTGTAAGTGGTCTCATGGATTCCGGCAGCTTCCATACCAA
TCAAGGATGGCTGGAAGAGAACCTCTGGGCACCTGAATCTCTCTGCACCAATAGTAATCA
CCTGCCCATCAGGCAGCTCATAACTCTTTTCCACAGAGGAGCTGCTCTTAGCTGTCTCCA
GCTCTTGCTCATAGTCAAGGGCAACATAGGCAAGCTTCTCCTTCATGTCCCTGACAATTT
CCCGTTCTGCAGTGGTAGTGAAGGAATAACCTCTCTCAGTAAGGATCTTCATCAAGGCAT
CAGTGAGATCACGACCAGCCAGATCCAAACGAAGGATGGCATGTGGGAGGGCATATCCTT
CATAAATTGGGACAGTGTGACTCACACCATCACCAGAATCCAGCACAATACCAGTTGTAC
GGCCACTGGCATAGAGGGAGAGAACAGCCTGGATAGCCACATACATGGCAGGCACATTGA
AGGTTTCAAACATTATCTGGGTCATTTTCTCTCTGTTTGCCTTGGGGTTGAGAGGAGCTT
CAGTGAGCAGCACAGGGTGCTCCTCAGGGGCAACACGGAGCTCATTGTAGAAGGTGTGAT
GCCAGATCTTCTCCATGTCATCCCAGTTGCTAACAATGCCGTGCTCGATCGGGTACTTCA
AGGTGAGAATACCTCTTTTGGACTGGGCCTCATCACCTACATAGGCATCTTTCTGGCCCA
TTCCAACCATAACACCAGTGTGCCGAGGTCGGCCTACAATGCTAGGAAAAACTGCCCTGG
GTGCATCATCTCCAGCAAAACCAGCCTTGACCATTCCAGTGCCATTGTCACAGACAAGAG
GCTGGATATCCTCGGCATCAGCCATCTTCTAAATATCTTTGTTCCGAAGAAAAATGGAGG
CGATTCAGGCACAGATTTCTCTCCGCTGCCTCCGCTTCGAAGGGCGAAGGTCACAGAGCG
CTGTCTCT
>Contig250
ACACAATCCGTTACCATGCTTGGGATAATCAATGAACATATAAATTTTGAAGTATCTGCT
GGGCAGCCTTCCTCAATTTCTGATGATGTGGATGTTGTAGCCTTAGTGGGGAGTAGCCAG
GATATAGCTAAACAGATAAATCAGAAGGAAGTACGCTGGGGGTTGCTTGAAGATTCAGTT
GAAGAACGTTTGGAGAGACCAGTTTCAGACTCCGAGAAGCCTGAGGGTGAAAACAAAGAG
GTGGACCCAGAAGATAGCAAGCAGAAAAGGTCTGTGGAGGGAGGAAAACAAGGTGTTTCT
GTCAAGAAGTTG
>Contig251
CCTTCTCGCCTAGTCCACCTCCCCCGTCCCCTCCTCCACCACCTCGCCTGTTGGGAAAAG
AGGAAAGAGGCCATGATCTCGCCGCAGCGGAGTCCGGCGGGTTCTTCGTCCGAGAGCCCT
AGATCTCCATCGGCCCCGCCGTTCCTCTCCGTCACCGTCACGGACCCCGTCAAATTGGGC
AATGGCGTCCAGGCCTACATCTCCTACCGGGTCATCGCCTGGACAAATTTACCTGAATAT
CAAGGGCCAGAGAAAATTGTCCTTCGCCGTTACAGTGACTTTGTGTGGTTGCATGATAGG
CTTGCTGAGAAGTACAGAGGGATTTTTATTCCTCCTCTTCCAGAGAAGAGTGCTGTAGAG
AAGTTCCGCTTCAGTGCCGAGTTTATTGAGATGAGACGTCAGGCATTGGACATATTCATA
AATCGAATAGCTTCTCACCCTCAACTTAAGCAAAGTGAGGATTTGAGGACCTTCTTGCAG
GAGGATGAAGAGACAATGGAGAGAGCAAGGTCTCAAGAGACTGGTATTTTCAAGAAGAAG
CCTGCGGATTTGATACAAATATTTAAGGATGTACAATCAAAGGTTAGTGATGTTGTTCTT
GGGAAGGAGAAGCCTGTGGAAGAGTCTAATCCTGAATATGAGAAACTGAAACATTATATA
TTTGAGCTTGAGGACCACCTAGCAGAGGCACAGAGGCAGGCTTATCGTCTAGTGAAGAGA
CACAGAGAGTTGGGACAGTCATTGTCAGACTTTGGAAAGGCAATCAAGCTTTTGGGTGCT
TGTGAAGGAGATTCTCTTGGGAAGGTGTTCGCTGATCTTGGTTC
>Contig252
CACCTCCGGTAATTTGCCTCTCCCTTCCACCGGCTTCAGCCTCCGTCTTGTTAAGCTCCT
CTTCGCCAACTTTCCTCTATTTATCTCTCCCATGGCTACCGTCGAGGTGGAAACAGCTCC
GGCCGTCGAGGCTCCGGCCATCGAGGCTCCAGCAGAAGCCCCGGCCGCCCCCCCAGAACC
CGAACCAGCTCCCGCAGAACCCAAACCAGCTCCCGCACCAACTGCTGAACCGGTAGCCGA
GTCTGAGCCCGCCGCCCCTGCCATCGAAGAGTCCAAGGAAGAAGCCCCAGCCGCAGCACA
AGAGGAGGCGGTCCCAGAACCACCAGCAGCAGAGCCCGAGGAGAAGCCTGTCGAAGAGCC
TGCAGTCAAGGTGCCGGCCGAGGCCGAACCAGTGGCTGAGGAGCCGAAAGAAGAACCAAA
GCCAGAGGCTGCAGAACCGGAGGCCCCTGCTCCTGAAGCCCAGAAGCCTGCCGAACCAGT
CGTCGAGGAGCCGACCGTGGAGGAGCCCAAGGCTGTTGAGGAGGCGCCGCCACCAGCAGT
GGAGGAGGAGGTGAAGGCCGAGGTGGCGGAGGAGAAGACCGCGGTCTCGGAGTGAATGAG
ATGAGGCTATGGCTTGTGTGTTTTGTTTGATCAGATGGAGGTTTAGTTTAAGGTTTTAGA
TTTTATTATATCTAAAAATATTCGTTACTTTTAAATAATTAAAAACTAGCTATTAGATGG
TATTAGAGCTACGAGGTGGAGGCTATGATCCAATTTATGGGTGTGTTTCACTTATAAGTG
GATCGGAGTTGGTAATGTGCGTTTGGTGTCAGTGGTCCGCTGGGTTTATTTTGTAGTCTT
TGTTCGTATATGTTTTTGGTGAT
>Contig253
CCAAGATATTCAAAACCTCTTGAGAAATGCAGGTTATTGAAAATGGATACAATTGTGTAC
ACCAGAAAATAATGTAAATTAAACAATTTTTAGCAAATATCCTATTTCTGATACTAGTAA
ATGATCCAACCACAAAATAAAACAGCATGACTTAAGAAAGCAACGATGACAAATTGGGGC
TTGCTCTGGTGGTAACACCCCTCTGCTCAGCAACCACAGGTTCTGGGTTCGCTCTTGGGT
GGTGCATCCTCAAAATCTGGACTACTTGAATTCTTATAGTACAAATGCTCCATAGACTGG
CATGGTGAAAGTCATCTGTACAATTTGAAACGCTTATAGCTTTCAGAGTTTCGCAAGCAT
AAGCGCCAGCTGCTCATCAGACACCTCCACTTCCGCGAGGGCACCCACCGCTTCAGCAAG
CCGAGCTGCTATTTGATGCTTGCAACAAAGCTGTTCACCCCTGTTGACGATGTCATAGAA
AAAAGAGTAGCAGGTGCAGTGGTGCTCGGGAAAGCAAATGTACTCCTCCTTCCTCTTCGA
TTCCCCCACCACCAGGAAAAGAAAACGGCCGCTGGGGGCGCCGGAGACCCTTCGGACGCC
GCCCTGGTCGACAATCCTCGTCGCGCGCTCCATGTTCTTCCCAAATAAGAAGTGCAGGAT
GGATAGGTACTCGTCGGACACTGACCGAGAGGATTTGATCTGTTC
>Contig254
ACATCTCGCTAATGCCCCACTTACATAAGACAAATAAGGATTCAGCTGCAAGTGATCCTC
TGTTTAGGCTGAACCTGCTGCAAAAGTTTTTAATTTGTGCAAAACTGTAAACTGTATAGC
AGTGTAGGGCATGTACATAAGCAGAGCTGGAACATTTCCTCTCCAGAAACCCGGCAAACC
TTCCTCTCGAAAAATGTCTTTAGTTGCTTGCAAGATCCCAGTATATTTTGAAGGTCCATA
TAACTCCCTTTGAAGTAAAGCCCATTGGGAGGTAGGCTCTAATTGAACCTGAAACCTAAT
CTTGATCACATCCAGTGGCGACGTCACGGTCCGGGAGATCCCGCCAGAGATCGCTCCAGC
CAAAGCATCTATCAGCGCTCGCTTCAGCTGCCCGGGCTCCTCCATCTCCTTCCAATCCCC
AATCACCAAACCACGAAATAAAACTCCTAGACTTTATGGAATCAAAAGACAGGAAGAAAG
AAGGGATCCGCTTCCAAAAATCTTCAGGAATGAAAAAAAAATCTAAGACGAGAGAAGAGC
GGGACCCCGAGAACCCGGCAGGGAATTAGGTTTTCGCAAGAGAATGGGAGGAAGAGAAGA
GACGAGACACGGGAGAGGAGAGAGCGGGGGGAATTGACGAGAAGAGACCTCGTGCCGAAT
TCGGCGAGAGAGAGAGAGAGAGAGAGAGAGAGAGAGAGAGAGAGAGAGAGAGAGAGAGAG
AGAGAGAGAGAGAGAGAGAGAGCTCGAGCCCTCGCTCGTCCCCTTTCCTCCCCCTTCTTC
CCCCTTTTCCCCTCGACTTCGAGGGTTTTTCTTTTTCTTTTTCTTTTTTTTCTCTTTTTT
TTTCTTTGTAAGCCCTAACCTTCGCCCCTTGGATTCGATCGGATTCGAGCCGTTGCCGTC
CTCCGGAAGAACCCTAGGGCGAGGAAAAATGCAGCCGCAAAGGCTCAAGCAGCAGCAGGC
CTTGATGCAGCAAGCTCTTCTCCAGCAGCAGCAGCAGCAGCAGTCCCTTTATCACCACCC
GGGCCTCTTGGCTGCCCCTCAGATAGAGCCAATCCTAAGTGGAAATCTGCCTCCTGGATT
TGATCCAAGTACATGCCGCAGTGTGTATGTTGGCAATATTCACCTTCAAGTCACCGAAGC
ACTTCTCCAAGAGGTTTTCCAGAGCACTGGTCCGGTTGAAGGATGCAAGCTCATTAGGAA
AGAAAAGTCATCCTTTGGCTTTGTTGACTACTATGACCGACGATCTGCTGCACTTGCAAT
TGTAACACTCAATGGGAGGCAGCTGTTTGGGCAACCTATTAAAGTTAATTGGGCATATGC
CAGTGGTCAAAGAGAGGACACATCAGGGCATTATAACATCTTTGTTGGTGACCTTAGCCC
TGAAGTCACAGATTCAACCCTATTTGCATGCTTCTCTGTATATCCCAGCTGCTCAGATGC
TAGGGTTATGTGGGACCAAAAGACTGGCCGCT
>Contig255
AACCATCTTTGGCTCCTACAAGAAGCCTTCAAAGAAGAAGAGCCGTTCGATCTCTCGCAG
CGACGCTTCTTTCGCCTCCACCGCCACCTCGTCATCCGAAGACTCCACCTCCTCCCGCCT
CCGGTCCACCCCCCGCTCCGTCCTCCCCCCTCCCGCCGGCAAGACTCCCTCCTCCTCTGG
ATCCGACGACCTCTGGCTCCTCTCCCCCGCCTCCTCCTCCGTCTCCGACCTTTTCGCCAT
CTTCGACCGCGACGGCGACGGCAAGATCACGCCGCACGAGCTGGAAGCCGTCCTCCGCCG
TCTCGGCGGCGTCGATCCGCCCACGGAGGAGGAGGTAGCGTCGATGGTGGCGGAGGTCGA
CCGCGACGGCGACGGGTGCATCAGCTTGGAGGAGTTCGGCGCGATCGGAACGGCCTTCGG
GCCACCTGCGGGTGCGGAGCTCCGGGAGGCCTTCGCTGTCTTCGACGCCAACGGCGATGG
CAAGATCTCGGCGGAGGAATTGCTCGAGGTGTTCAGCACGCTGGGGGACGAAGGGTGTAC
GCTCGAGGATTGTCGTCGTATGATCGGTGGGGTCGATACGGACGGCGATGGATTCGTGTG
CTTCGATGATTTCGTCCGCATGATGGACGGCCGGAGATGATAGATTAATGCTGAAATGAT
CGTGTCGCATCTCATATGACCAGATGAAGTCAAAGAAAGGAATCGGCGGTGATGATGGAT
GGTCTTGTTTTTTG
>Contig256
CTTGTAAGCAATCAAACAGCCCTTACGAGATAACCCAACGGTAACAGTAGATGGCATACC
AAAAGCAACATTCAAACAGTACAAATGCTTGAAGGTTTTAGCATCCAAGCAAGAAAGTAA
AGGAACACAGCCACAACTAATGGACAACAAACATGCAAAGGATGGGGAACCACATGCAAT
CAACAGATCGAAGACCGCCCCTCTCAGTATTCATCACCTTCATCACCATCTTCACCCTCA
GCAGATTCTGCCCCAACTTCCTCATAATCTTTCTCCAGTGCAGCAAGATCCTCACGAGCT
TCAGAGAACTCACCTTCCTCCATGCCCTCTCCAACATACCAGTGAACAAAGGCTCTTTTG
GCATACATGAGGTCAAATTTGTGGTCAATGCGGGAGAACACCTCGGCAACACTGGTCGAG
TTGGAGATCATGCACACAGCCCTCTGCACCTTGGCCAGATCACCACCAGGCACAACAGTA
GGTGGCTGGTAGTTGATACCGCACTTAAAGCCAGTTGGGCACCAATCAACAAACTGGATG
GTGCGCTTGGTCTTGATGGTGGCAACCGCTGCATTCACATCCTTGGGCACCACATCTCCG
CGGTACATGAGGCAGCAAGCCATGTACTTGCCATGGCGAGGGTCACATTTTGCCATCATG
GAAGAAGGCTCAAAAGCACTGTTGGTAATTTCAGCAACAGAGAGTTGCTC
>Contig257
AGATAAAGAAGATCTTGCATCAAGATCCAAGCCCAAGCTCTGAAGATGATGAAATGAAGA
GGAAACAGAAATTCACAGAAACACACAAAGTGCAAGACAACCACCACCCAAGCCAGAAGA
CAGTAACACGGTTCTTTTACTTTCCACAACTACAACTAGCCAAATAAATACTACTACCTA
CAAAACAGGGAATGAAGGGAATCACATAATACTACTTATCTGCCATGAATGTTCTGCTTT
TTCATAAAAAGGTTTTTAGTGAGGATTTCTCACTTGGCCATCATGACTTTGACAAACTCC
TCATAGTTGATCTGGCCATCACCATCAACATCAGCCTCGCGGATCATCTCATCAACCTCC
TCATCGGTAAGCTTCTCACCGAGGTTGGTCATGACATGGCGAAGCTCAGCAGCTGAGATG
AACCCATTTTGGTCCTTGTCAAAAACTCGGAATGCCTCCTTTAGCTCCTCCTCCGAATCA
GTGTCCTTCATCTTGCGAGCCATCAAGTTAAGGAACTCTGGGAAGTCTATTGTACCATTT
CCATCTGCATCCACCTCGTTGATCATGTCTTGGAGCTCCGCCTCAGTAGGATTCTGCCCC
AGTGATCTCATAACAGTCCCCAGCTCCTTGGTTGTGATGCAGCCGTCTCCGTCCTTGTCG
AACAAGCTGAAGGCCTCCTTGAACTCGGAGATCTGGTCGTCGGTGAGCTGATCGGCCATC
GTTCTTCTTCTCGGAGAGATTGGGAGACAGACAGGGGAGAGAGAGAGAGAGAGAGAGAGA
GAGAGAGAGAGAGAGAGAGAGAGAGAGAGAGAGAGAGAGAGAGAGAGAGAGAGAGAGAGA
GAGAGAGAGAGAGAGACCTACCCCCAGGACGCCGCTGAGAGCTTCTTCGGAGCCATGGGG
GCTTACAAGTACGTGTCGGAGCTATGGAGGAAGAAGCAGTCGGACGTGATGCGGTTCTTG
CAACGGGTGAGGTGCTGGGAGTACCGTCAGCTCCCCTCCATCGTCCGTGTCACCAGGCCT
ACGCGCCCAGACAAAGCCCGACGCCTCGGTTACAAGGCCAAGCAGGGATATGTGATTTAT
CGGGTTCGTGTTAGACGTGGGGGCAGGAAGAGGCCTGTTCCCAAGGGTATCGTCTATGGG
AAGCCCAAGAATCAGGGTATCACACAACTGAAGTTCCAAAGAAACAAGAGGTCAGTTGCT
GAGGAGAGAGCTGGTCGGAAGTTGGGAGGTCTGAGAGTGCTTAACTCTTACTGGATCAAT
GAGGATTCAACTTACAAATATTTTGAGGTTATCCTTGTTGATGCTGCTCACAATGCAATT
CGCAATGACTCAAGGATCAACTGGATTTGCAAGGGCGTCCACAAACATCGTGAGCTTCGT
GGACTGACTTCTGCTGGCAAGAAATACCGTGGCCTCCGTGGCAAAGGTCACCTGCATCAC
AAGGCCAGGCCATCTCGCAGGGCAACTTGGAAGAGGAACCAGACACTGTCCCTCCGCCGA
TATCGTTGACCTTCTTTATTTTGTCGGTGTTTTCAGTATTTTGTTTCAGATAAACTCAAT
AGTTACATTTCTGTCAATTTTGTTGTGTTTGTTTAAGCTGTTGCTAGACGCTTCAACCAT
GCTAAGTCTTGAAGTTTAGAAATCTACGGCTTTTTTCTTTGGTGGTGC
>Contig258
ATCCTCTTCATCTCCTCAAATTCGTCTAATTGTGGTCGGGAGGCTTCCGATTCCTTGGAT
TCCTGGCCCTAGGGGATGCAGATCCTCTCCTCCTTGGAGATCTGAAGGCTTCCAACGCTA
AAAAAGGTATAAATTTTTAAACAAGTCAAATATGTCTCGGTACCAAGGTGATGATGTTGA
TGAGATGGCAGAGGATTATGAAATGGGGGATGCAGAGGATGACATGGATGAAGATTTTCA
AGGAAGAGTGATGGGTGATTCAGATTCTGATGATGAAGAATATGGCCAATCTCATAGTAA
GATATTCGACACTTCATCAGCACAAGCAAGGAAAGGAAGGGATATCCAAGGAATACCGTG
GAATAGCTTAAGCATTACAAGGGAGAAGTACAGACAAACCAGATTAGAACAATACAAGAA
TTATGAGAACATTCAAGATTCTGGTGAAGCATCGGAAAAGGATTGCAAACCAACTGAGAA
GGGGGGTATGTATTATGAGTTTCGACTTAATACAAGATCAGTGAAATCAACTATCCTCCA
TTTTCAGCTGAGAAATCTGGTTTGGGCTACATCAAAACATGATGTCTATCTAATGTCACA
CTATTCTGTGCTCCATTGGTCAGCATTAACTTGTGACAAGTATGAGGTTATGAATGTCTC
AGGACATGTGGCACCAAATGAGAAACACCCTGGAAGTGTATTAGAAGGATTTTCTCAGAC
TCAAGTTAGCACGTTGGCAGTAAAGGATAAGTTACTTGTAGCGGGTGGATTTCAAGGAGA
ACTTATTTGTAAATATTTAGATCGAGAAGGAATAAGCTACTGTTGCCGGACAACTTATGA
TGACAATGCAATCACTAATGCTGT
>Contig259
CTGCTCTGATAGTCCTGAGTCTCAGATCATGGAATGCTTGGGTGAGGTCGGTGAATAAAT
CCGGCCGGTCATTGCAGCAAATGGTAGCCTTTATGTAGAGGCTTCCGTGGTCGGCACCGG
GGTGGCCATTCCCTTGGTTGCATTCTACTGTCACCTCATTCACCTCTGCTGGGACTTGGA
AGCAGTTGCCAATGTCACTTGCCTTTCTCTTGAGATCCTTCACTTGGTCAATCACTCTAC
CAAGCAAAGAAGCCTTGTCCATCTTGTCAGCATCTGGAATCATGCGCCTCAGAGTAGAAA
GATGAGCATTAATCCTCTCTCTCCTCCTCTTCTCAGCCTCGCTGTGGATCTTCAAGGCCC
TGGCCGCTGTTGCACTCCTCCCGCTCACCGAAGATGACGAGAAGGGGCAGGAAGCCCCGA
AATCTAGAGAGGGTGGAGCTGAGTTGGAGGGCCGAGGGAGAAGCAGAGAGCCTTTGGGGA
AGCTGCTTCGTTTTTTCCCCTCCTGAGACCAGCCATAAGGAGGAAAGCACTGAGCCATGG
AACCAACCTTCTAAACATCACCTCTTCCCTCCTAGGTATGATGACCTGAAGTTTAATCCA
AGCGATGAGATGCTAGAGGTCACTCTAATACCTACATCCTTATCTCCTTGTTTAGCTCTC
TTTCCCCGCCTAATCATTCCTCGTGCCGAATTCGGCACGAGGAGAGAGAGAACTAGTCTC
GAGTTTTTTTTTTTTTTGTTTTTTTTTTTTTTTCGGAAACCAAAGTACCATGACGAAAAT
ATTATTTTCAGTCTACTGGAAACAAAATAAAAGCTTAGCTCGAAATAGAAATGGTATTAG
ACAAGTAGCATAAGGCATTTTACAGGATGTTTTAGTTGGCTGGTCAGTCTAGATCCTCTT
GAGAACTCTGGAAATATAAATTTGGTGGCTCTTGTTTCGGATGACTCAGTAAATACAGGG
CCAACTGCACTTCATCTGGCAAGTGGGTGTTTAATCACCCCACGTCCTTCATCAAGAATG
AAGTTGCTATTTCTGAAATGTGTGCTGGAGAAGAATGGCTTCAAATCATAGATTTCATAC
TCCTGGGCCTTGCACCGCAGCTCCTCCACCTTCACCTCAATATGTGTGAGACGGCTAGTT
GTTCCTGATACAATTTCTTCAAAATGCAATGCATCCTTC
>Contig260
GATATTTCTTTTCCCGCCCCCTACCCGCCGAAGAAATTCCAGGCTGGATGAGCAGCGTGT
TACCGCTGAAAATCTGACAAATTCCTCTCGCCCGCACTCGCGGGTTTTCATTTAACGTGA
CACTGTCACTTAAATACTGTGATTTCAGCTACGATTCCGGGAGATTCCTTCCTTAACTTC
CCCTCTTGCACCAAAACTGCACTACGCTGCACAAATGTTGATCAAAAGTTAAAAAATATA
ACTTTAAGCCAGCATTCTGGCGCTTATCCCGGCATGGCATGAGATCTGCATAAGCGGAAA
GCGCAGCAATTTTTGTCTTATACAGGAACCGTTTATGTCGGATACCACCGAACTGGTTGA
TTTAGCCGTAATCTTCCCTGATCTGGAGATCGAATTGAAATACGCCTGCGCTGATAACAT
CACAGGTAAAGCTATTTATCAGCAAGCGCGTTGTCTGTTACACAAGGATGCGATTACCGC
GCTGGCGAAAAGTATCAGCATCGCCCAGCTGTCAGGGTTACAACTGGTGATTTACGATGC
GTATCGCCCACAACAAGCACAGGCGATGTTGTGGCAAGCCTGCCCAGACCCGCAATATGT
TGTTGATGTGACGGTCGGTTCTAATCACAGCCGTGGCACGGCGATCGACCTGACGCTTCG
TGATGAGCACGGGAACATCCTCGATATGGGCGCAGGGTTCGATGAAATGCACGAGCGCTC
CCATGCCTATCACCCTTCCGTCCCGCCCGCCGCTCAGCGCAATCGGCTGTTGCT
>Contig261
ACAACTTTAAAGGTATCTGGTTACTGTGGGCTTCTTCTGGGGAGTCCTGTCATTCTCTAT
GAGGTCATAGCATTTGTTCTTCCTGGTCTAACAAGAGACGAAAGAAGGTTCCTAGGGCCT
ATTGTCCTGGGCTCGTCAGTGCTCTTTTATGCTGGCATTGCTTTCTCCTATTCAATTCTA
ACTCCAGCAGCCTTAAATTTCTTTGTCAATTATGCGGAAGGGGCAGTGGAGTCAATATGG
TCTATTGATCAATACTTTGAGTTTGTGCTTGTGCTTATGTTCAGCACAGGATTGTCATTT
CAGGTTCCGGTTATACAGCTCTTGTTGGGACAGGTTGGTTTGGTGTCTGGGGACCAAATG
CTCTCCATCTGGAGATATGTTGTGGTTGGTGCTGTTGTCGCTGCCGCTGTGCTTACACCG
TCAACTGATCCGCTGACCCAGATACTGTTGGCAGGGCCACTGTTAGGTCTCTACTTCGGT
GGTGCATGGATGGTGAAGCTAATTGGTCGTTAACTGCTTTTGCCTAATGCATAATTTGCC
TTCAAATGGATCCATGATAACCCATTAGGTATCACAAGCACACTAGAGGTAAGTGTTGTT
TACATTTAGTATTCTATTTGTTTTTGTATCATGACCATACCCAACGTATATTTTTGTATA
TAGGTGGATGGGAGCCTTGGGTTTCTTCTGTTATTCTAGTTTGATTTGATATGTAATTAC
ATATTTGTACACCAGCTAGCAGGAGTGGTTTATTAGTTGATCCAGTTAAAGTAGATGATG
TTGCATTC
>Contig262
GGCTATTCATGCTAAAGTGGACACCCTCATTAATGATGTGAAGTGCCGTGATGATCGAAT
TAGCCAGATGGATGAGCATTTACGTCAGTTACACTTGGAGCATGCTGAGCTGATAGTAGA
GATCGAGGAGGTGCAAAAAGCTGATGTGGAGTTAAGGAAGCTGGTGAGGGAGCTTGAAGA
GGAGGTGGACAGGCAGAAGGTTGAAATTTCTGATGGTGCTGAGGGGAAAAGGGAAGCTAT
AAGGCAACTGTGCTTCTCGCTGGAACATTACCGTGATGGCTATCATCACCTCAGGCAGTT
GCTGCAGGGTCACAAGCGTCCTGTGGTGATGGCAACTTGAGCTTCTTATGTGGGTGATTG
TCCTGTATATTTCAAGCTTTTTGTTTCCCTACTTTGCTTTCATCTACCTGGTTATAGTGC
TCGCTAGGGCTACCATAAAATTTTTATTATGGATGTAAAATGGGGATGCTATACGATTAC
TTCCAGTAGTTCATGATT
>Contig263
GCGGAAGCTGCCCTGGCTATTCAGATGGGAAATGGACGAATTCTTGCTGGAAAGCCAATC
AAGCCGTTTTTGGTTCCTTTTGGAGGTCAGGAAGCACTTGCCGTTCTAAGACTGGTTGAT
ACATGCCCGATTCATGATAATAGTGTTCATGGGGCAGCAAACCCACTCCACCCGGGACGG
TCTCAAATCCGTTGCCCCCTCCTGCAGCAGCTCCCTTCCCTGGAATCTCAGCAACCGACC
TCTTGGTCTATGAGCGTTCCCTGGCATTGAGTAAGATGGGTTCCAGCCAGGCATTGATGC
ATGCCCAGGGTCAGCATGCCCTGAAGCAAGCTGCAATGGGAATGGGTGCTGGAGCTAGCC
AGGCGATCTATGATGGCGGGTTCCAGAACGTTAGTGCAGCACAACAGCTCATGTATTACT
AGTTATCGTTCGATTCTCCCCACTAGGCTTATGTTGCTCCTGGGTATCTTCAAGTTACTT
TGTTTTTTTTTTGCTTGTCTGCTGCTTTCTACTTTCTTCCATACCTTAAAATCTTCTATT
ATGTCTTTATTTGGTTGTGCTGTTCCCCCTGCATGCTTTTGTGATTGTACGGATATATTT
TAATGTAGACATATATGTGGAGTGCTTGTAGGGATGAT
>Contig264
GGAGAGCTCACTGGTGCAGTCAAAAAATGGCAGGTTGTCTACACCGATGATGAAGATGAC
ATGATGCTGGTTGGCGATGATCCTTGGCATGAATTTTGCAGCATGGTGAGGAAAATTTAT
ATTTACACATGCGAGGAGGCGAAGAGGCTGTCACCCAAGGTGAAATTACCGGTCGTCAGT
GAGGCCATCAAGCCTGGGTTGAAGAAATCTTCATCAGATGCTGATTCCACACGGAACAGA
CCTGAAGACCAGGATGCTGCTGACGAGGAGTGCTGACCATTTTAGGAGTATGGTATTGCC
CACAAAGCTTTTGTTTGTTTCTTTACTTGGAGCTCATTCATTAGCTTGTGGCCCAGCAGG
GGCCCTGATTTGTTTTGTGCCACAGCTGGTGTTGCCCTTTGTGCCGTGTGTCGTGTCTGG
AATGGCAGCTAGTAAGAGAATGGATAGGGGCAATGCGTTGGCTCTCATCCATATTGGTTT
GGCAATGTCATCTTTTTGGTAGTCCAGTCGCAGCAGGGCACGTGGAGGCCGGCCGGCTAG
TGGTGAAGAGATGGGCTCTTATCTGTATTGAGAAAGTATTACATTGGAGTAGGGGGTGAT
GAAGTTCCCACTCTCTTCTTTCCTTTTGTTTTTAACCAGGAGTAAATAGGATATATGTCT
ATACCTATACACGCTAAAGCACTGCTG
>Contig265
GACAAGAAAATAAAGGAGAAGATTAATGCCCGCAACCAGCTGGAGACGTATGTCTACAAC
ATGAAGAACACGATCAACGAGAAAGACAAGCTTGCTGACAAGCTTGAGAGTGAAGAGAAG
GAGAAGATTGATGCAGCTCTTAAGGATGCCCTTGAATGGCTTGATGACAATCAGAATGCC
GAAAAAGAAGACTATGATGAGAAGCTGAAGGAGGTCGAGGCTGTATGCAACCCCATCATC
TCTGCTGTCTATCAGAGATCTGGTGGTGCCCCAGGGGGAAGCGCGGATGAGGATGACTCC
CATGATGAGCTTTAAACCTTCTTCGCTTTTTGAGGGTCAAAGTAGTGTAGATGACGCCAG
ACTAAAGCGTATCTTGTAATTTTTGTCTTAGTTTGATTTAAAGTGGAAGAGTGTGGAGCT
TAGACAGGAAACAGAAGGGTGGCATGGCACGAGTGCTCCTTCATTTGGATTTTTCTTCTT
TTAGAGACTTTGTTTGACAATTTGTCCAAGTAAGATGGAAAGCAGTGTTGCCATTG
>Contig266
CCACCCCCTAACCCTCCCTCTCTTCGATCTCCATAGCCGTCTCTCCTGGCTTATTCCCCA
TTGCCGTAGGCGCGGACGATCTCAAGGTTGCTCCTTTGTTGCCCTAGGATTCTCGGAATT
GGCCTCCCGAAGTGACCGAAATTCAGTTACTTAAGGAGAATTACCTTTGAGGATTTGTTA
AAAAGGGGACAGTTCTGGCTTTACAGTTGTGAGACCTGCTATTGCCAATGGCAGAGAGGG
CCTGTGTGAAACGCCTTCAAAAGGAATACCACTGCAACTTTGTAAGTGAACCACCACCTC
AGATACGTGGCTCGTCCTTCACCGAGTGAGTATACTAGACTGGCATTTTGTACTTGAAGG
AAGTAAAGGCACGCCATTTGAAGGTGGATATTACTATGGAAAACTCAAGTTTCCACCTGC
ATTATCCATACAAGCCTCCAAGTATCACCATGATCACTCCCAATGGACGTTTCGCCCCTC
ACAAAAAGATCTGTTTATCCATGAGTGACTTTCATCCACAATCTTGGAATCCAATGTGGT
CTGTATCAACGCATTCTCACAGGACTTCTGTCTTTCATGATGGATGATGGTCAGACAACT
GGCAGCATTAGGACTACAGATGATGAAAAGCGAAAACTAGCTAAGGCTTCACTTGCATAC
AATTGTGAAAGCAAAAACTGCCCAAGTTTCAGAAAGCTGTTCCCAGAATATGTGGAGAAG
TTCCAACAACAACAGATCCCAGAGCAATCTGTATCACAACAGCAGATGAGTGAACATAGG
AGCTCTCCTCCTGGTGTGGTTGAACAAGCTGCAAGACTCGAAGGTGAAGACCGAAAGGTT
GTACAAAATG
>Contig267
GTTGTTGTGATACAGATTGGTCATCAACCAACCATAAAAGCCATTTCATTTCTACGATCA
TGGACACCACAAACTAACCAAAGAGGACTCGCATACTCGCAACATAACATGCACGGAGAT
GAGAAGGACTCGGACACCGGCACTCTTGAAACAGAAGCAACATTGGGGGCGGCGGGAAAA
CATCACACAAATAGTATGTAGCTAGGTCGGTCGTCTTATTGATTTAGCTCAGGCGATCTT
GACCTCGATGGTCTTGGGCTTCTTGGGCTCCGGCGGCGGCAGCTTCTGGATGGTGACGGT
AAGGACACCATCCTGGCACACGGCCGATATGGCGTCGGTGTTGGCGTTGTCCGGGAGGGC
GAACTTGCGCATGAACTTGCCCACGCGGCGTTCCATGCGGAGGTACTTGCCCTCCTTGTC
GTCGTCGCGCTTGCGCTCGCCGCTGATGGTGAGCATGTTGTCTTCCTCCACCTGGACCTT
GATCTCGCCGGACTTGACCCCGGGCATATCGATGACGAAGACGTAGGAGGACGGCAGCTC
CTTGACGTCGGCCGGGGTGGAGGCCATGGCCTTGGCGTCGAGGACGTAGGTGCGGGTGGG
GGCGTTGAAGGCCTTCTCCATCTCCTCCGGGGCGTCCATCAAGTGCTGCAGCGTCGAAAA
CAGAGGGTTCTCCAGTCCGAACATCCTGACGTCCATTGCTCGCTCGCTCGCTCTACCTCC
TGAGAAAAGATCTGCAATTTGAGGGGTAAGTGCTTTCCGTTGGAGAACTAGTCTTGAGTT
TTTTTTTTTTTTTCTTGTGTTGGGGGTTGGGGTGGGGAGGGAGGGAGAGAGAGAGAGAGA
GAGAGAGAGAGAGTAGGCGATGGCGGTGAAGGCAAAAATCGCCCCGTCGATGCTGTCGTC
GGATTTCGCGAATCTGGCGTCGGAGGCGGACAGGATGGTCGGATTCGGCGCAGATTGGCT
CCACATGGACATCATGGATGGGCACTTCGTCCCCAATCTAACAATTGGAGCTCCAGTTAT
TGAGAGTCTGCGGAAGCACACCAAGGCATACTTGGACTGCCATCTTATGGTTACAAATCC
TCTAGATTATGTGGAACCATTAGCAAAAGCTGGTGCATCAGGCTTCACCTTCCATATTGA
AGTGGCCAAAGAATATTGGCAAGAGCTTGTTGACAGGATTAAGACAAGGGGCATGCGACC
TGGTGTTGCATTGAAGCCAGGCACTCCTGTGGAAGAAGTTTATCCATTGGTTGAAGGAGA
AAATCCTGTAGAACTGGTTCTTGTTATGACAGTGGAAC
>Contig268
ACAAAACGAAAAAGAATGATGCATCCTTCTCGGGGCATAGACCAGCCATGTTTAGCACGT
GTATATTTAGAATGTATCATATCTAATCATAAGCCTGGAAAGCAATAAAGTTGATACAGG
TAATAACCAGCAGCGCTCCACGACAATCACAACAGAAAAGAAAACAATCCATAATTCCAA
CTATCCCTACGGTTCACAGATACATTAATACTAAAATAGAGAGGAAAAGTGAAGAACATT
GAAGTCCCTATCATGCAGCAAGAAAGAATAGCCAGAATACCCATATTGTGAGAGGATAGT
GACCTAAAGGTGAACTTATTGCTGGGCGCACTGTACCCTTGGAATTGCATCATCGTCTTC
ATCATAGGCTTCTTGCTGCTGCTGTTGCTGCTTTCGCCTCATCTCCTCTTCAATATTGAC
ATCATAAAGAGTGGTCTCCTCACACTCATCCAGCTCCATGTCCGACAGGCGGTTGCTAGG
TCTTGGCGGCAAAAAGGTCTCCAGCATGCGGCATTGATCAGGAGAGAGCACCCCTGAATC
TGGAAATTCAACATTGAATTGGATGTACAGGCGACCCCTCATGAAGGGCCTACCATGATG
AGGCATTCCTTCATCATTGATTGCTTTAAATTGACCAGGCTTAACAACTTCGCCTGGATT
TGACTTGATGAGCAGCTGTCTGCCATCAAGATGGGTCAGAGCAAACTGGAAGCCGCAGAG
TGCCTCACTCAGACTGAGCGTATGTTCCACGTAAAGATCATCATACTTCCTCTTAAATTT
GGGGTGCTCCTTTTGTTGCACCACAAATACAATATCTCCTGTCACCGTGTCAGGGGCTTC
ATCAGCTTCGCCTTGGAATACAATCTTCTGACTCTGTTGCATTCCTTTCTCGACATGCAC
CTCCAATACTTTCTTCTCCTGGGTAACTTTGCTCCCTTTGCATTGTGGACACTTGTCTTT
ATCACTGATGACCTCACCTGAGCCTCTGCATTCAGGACAAGCATGCTGCATCTGTTGAAT
CATGCCTAGTCCAATCTGTCTAGTTACTGTCCTCACTCCTGTACCCTGACATCCATAACA
TCTTCCTGATGCCCCACTCTTTGAGCCCTTTCCCTTGCACTTTGCACACAGTGCATTTCT
CGACAATGAAAGCTTCTTGGTTGTTCCATTATACAAGTCTTCGAGGGACACCTTTAAAGA
ATGAACAACGTCTTCACCTCGTCTCTGCCTACGACCTCTTGAGCTGCCACCACCAAAAGC
ACCACCACCAAAAGCACTACCACCAAAGAACTGCTCGAATATATCAAACGGATTGTGAGA
AGTGCCGCCTCCACCCATTCCCTCTTTAAGCGCATCTTCCCCATATTCGTCATAGATTTC
TCTCTTTTCAGGATCACTGAGAACTTCATAGGCTTGAGCCAGCTCCTTAAACTTTTCCGG
ATCTCCACCCTTGTCTGGGTGGTTCTTTATGGCGGCTTTCCTATAAGCCTTCTTCAGCTC
ATCCTGGCTCGCATTCTTCGAAACACCGAGAATCTCATAGTACTTGGTGTTGTCGCTTCT
CCTCGGACCACGGCCGAACATGATTGCCGATCTCTCTCAACCTCTCGCTCTCAATTCCTT
TCGAGCCTCTAAATAGAGATCGGAGACGAAACCCTAGCCCGATTGGAATAGGGAATTGAT
CAGCGGACGCTGGAGGCGGCGTGAGGATATCAAACTAGATGAGGTCTCCGAAGCAACCTC
GTGCC
>Contig269
AACAGTAGAACCGGATCTTTCCACAGTTGGTGTGGAAATCCAAGGGATGGACTTCGACAC
CAATGGTAGGTTCGTATTTCTTCTCAAATTCCCCGGTAAGATGTCTCTTGACGAAGGTAG
TCTTCCCTGTCCCACCGTCCCCAGAGAGAACTAGTCTCGAGTTTTTCTCTTTCTTTTTTG
TGATAGACTAGATATCATAAGATCCATGAAAAGTAGTACAATATATTCCTAACCCTGCAT
CTAGCTATAGTAGCTCCTAGTAGTACCAACTATATGTATGAAGTAATAAGATGAGGCAAT
GCATCACAACAGCAGCAACAACAGCGTGAGGTAGTGATGGGTTGATGTTGAAACGAATCA
GTGGTGGGGACAGAAGGTGACGAGGTAGCTGACGCCCGGAGAGCAGGTGAGGATGCTGGT
GGCGTCGTCGTAGGCGTAGGAGTAAGCCCGAGGGCACGCCGCCTTGAACAGCCGAGAGTA
GGACGTGGGCTTGCACTGCTGCGGCCCCCCGTAGCTCCCCGTGCAGCAGTATCTCGGCGA
ACCGAACGCCGAACACGCGCTCTTGCACCCCACCACCCTCCCCCCTTGCCCCCCGTCTCT
CACCGCCAGCCCCGCCGGACACACCGCGTTCAGATCGCTCACGCACCCCGCCGCCGCGCA
CCGACCACCACCGCCGGCGCCAGCGGATCTTTTCCCTCGGAACGGCGTCATGGAAATGCC
GAGGTTGTAGCCGTCCACGAGGCTGACGTCGTAGAAGTCCTGGGCCTGACCCTGGCCGAG
GGTGACCTCGGCGAGGGTAGCAGGGGGAGAACCGCCGATACCGTTGCAGAAGAGGTTGCC
GCCGCAGTCACCGGTGGCGCAGCGGCCGCGGCTGGTGGCGGGGTCGAAGCTACAGCCCTG
ACGGCCCCAGACGCGGCCGGACCAAGCGGTGGGGAGGCGGATGGAGTAAGCCTGGTTGGG
GAGGAGGCGGAAGCCGCCGCGGGCGAGGATGGCCTTCCCAGCGCTGGGCTGGATGCCGGG
CCACACCGTCTCCCGGCACCGGTTGTACAGCGCCAGCGTCGCTGCCTCCGACAACAATGC
CGCCGGTAGAAGCAGCAGCAGCAGCAGCAAACCGGACAAGCGGAGCAGCAACATGGTGTC
CATCCCTCTCTCTCTTGCTCTCTCACTCACTCTTGGTGTTGCGGAGCGCAGGGAAAAGAG
AAAGAGAAGCTTGAACGTTCTGTACCTCGACTCTGACGTTAAATAAAGTATATAATATTA
TAATAATGTAGCTAGCAGAGAAGTAGAGGAGCGAGGAGAGGAGATGGAGTGGAGTGCACT
GTTTGTT
>Contig270
GAGGAGAGGATGGGAGAAGGGAAGGGTTCTACGGTGGTCCACATCCTCGTGATCGCCCTC
AGTCTCACCGCCTTTGGCTTCGCCATCGCCGCCGAACGCCGCAGGAGCACTGCTAACTTT
CTTAATTGCTGAGGCATGCCTATTAGCTGGTGCGACAAAGAATGCATACCACACAAAGTA
CAGGCATGTGATCTATGCTTCAAACTGGACTTGTGAGTCTCTGAGGAAAGGAGTATTCAT
TGCCGGAGCAGTCTTTGTGGTCTTCAACATGATACTCAACGTGTACTACTACATGTACTT
TACCAAAGCTACAAGTCAGGCTGCTAGGAAAACCAACAGAGCAAGCTCGACTGTTGGAAT
GGCTGGTTATACCTGATCGCAACCAAATCAAACTGCACAGCTTTTGCTGTTTATACAAAT
GCTACATCTTTATCACTCGTATCATGTAATATTTGAGTCGTTATCTTCGTTTGAAAAGGC
TGAGTTTGATTCTAGT
>Contig271
AGCAGCCCGACCGACCTTGATATCGATCCAAGACGGGTCTTGTTCAATATAATCTCAGGT
ACCTCCATGTCATGCCCGCATGTCAGCGGCATTGCTGCCTTGCTGCATAAGACCTACCCG
GATTGGAGCCCAGCTGCCATCAAGTCCGCTCTCATGACAACAGCCTACAATTTGGACAAT
TCCGGTGAGATCATCAAAGATTTATCTACCGGGGAAGAATCCACGCCATTTGTTCGCGGC
GCCGGTCATGTAGACCCCAACAAGGCTCTTGATCCTGGTCTAATTTATGACTCACAGGTC
GAGGACTACCTTGCCTTCCTTTGTGCAATTGGATACAGTACTCAACAGATTGCACTCTTC
ACCAGGGATGAGACCACAGTGAATTGTTCTGCCATGACATTGGCTAGCCCTGGTGATCTC
AATTACCCAGCTTTCTCTGTTGTTTTCTCTTCAACCAGTGACATTGTTACGTTCAGTAGA
GTGGTCCGAAATGTTGGAGGCCCCGACGATGCTGTGTATGAGGCTGAAATCTCCGGCCCA
CCGGGTGTGAATGTCACGGTGGCTCCGAGCAAGCTCGTGTTTGATGCAGTGGACCAGAGC
TTGTCCTATGAGATCACATTTGCTTCAATTGCTGATGCGGCAGTTGCAGGCTCTAATGGC
TTTGGGGGGATTTCTTGGAGTGATGGCACACACAGTGTGAGGAGCCCCATTGCTGTGAGC
TGGCGCCAGAGTTTTGTGGCCTCCATGTAAACTGGCTATGTTATACAGTCTCAGAGGGGT
TCTATGATGTGGG
>Contig272
CGGAATCTCTGAAGGGCTCTCTCACGCTCTCGCTTGTTTTCTCCTCTCTTTCTCCTTGCC
CTCGAATGGCGGATGTTACTGGAGTTTTCCTTCTTGGTGTTGTGTTGTTCGTCGCCTGCA
CGGTGACGGCCGTGAGGGGGACGAAGTTTGATGGCGTGATCCAGGCGAGCTGGGCCTTGG
ACCATGTCGTCTATGATGGCGAGCTTCTCAAGCTTAAGCTTGATAACTTCTCTGGCTGTG
GATTCGCTTCTAAAAACAAGTATTTATACGGAAAGGTCACTGCTGAAATCAAGCTGGTCG
AAGGGGACTCCGCCGGAACGGTCACTGCCTTCTATATGTCATCGGACGGTGTGAACCACA
ACGAGTTCGACTTCGAGTTTCTGGGGAACACCACGGGCGAGCCCTATCTGGTCCAGACGA
ATATATACGTGAACGGGACCGGCAACAGGGAGCAGCGGATGGATTTATGGTTCGACCCCA
CGACCGATTTCCACGCCTACTCCATCCTTTGGAACCCCCGCCAGGTGGTCTTCCTCGTTG
ACGACACCCCGATCCGCGTCTATGGGAATCACGAGGAGAGCGGCATTGTGTTCCCGCGGG
ACCAGCCCATGGGGGTCTACAGCTCCATCTGGAACGCCGACGACTGGGCCACTCAGGGGG
GCCGGGTCAAGACGGACTGGTCCCACGCGCCGTTCGTGTCGACTTATCGTGAGGTGCAGA
TCGATGGATGCGAGTGGGGGGTCGGGATGGAATGGACGGCGGAGGTCAAGCGATGCAGCG
AGAGCCAGTGGGGGAAGGAGGGGAGGTACTGGT
>Contig273
GAGGCGAAAAGAGGAGAAGGTGAAAACTAGATGATACCACTAAAAATTATCCAACCACAA
ATCCAAATAACACAACACGATACATTCTCATACACCCATCAAGCATTTCAACAACCAAAT
TCCCTCCACCATCTCCCCTCACTCACTATGAATCCAGTCCTGCGGCAGGCTCAGAAGAGT
TTGTAGGGAGAGGAGGCATCCAAGGGGTGGATGAGGTAGGTGAGGACCAGAGCCAGAAAC
ATCAGCACATAGGCAATCCCTTGGTCGATAGCTGTTCCATCGCTGGTCGGCGCCGGGGCC
GGGGCCTGGGCCTGGGCCTGGGCGGCCGGGAAGACGACGGCGAAGACGAGAGCCACGACG
GCGACGGCGAAGGAAACCCTAGAAATCGGTGCCATCTCGATTTAGATAGCAAAGGAAGGA
AAACCAATTAATTGACCCTTGATCTCTCTCTCCCCCGCTCGACGAAAAGGGAAGCCCTCA
CGCCGCGAGGAGGAGGAGAGATTTGGGGGAAAATTAGGAACGAAAAGAGCTTTTCCTTCA
ACCTTCTTGTG
>Contig274
CCTCAAGGAGTATTATATTAAGTATTAGGCAAGCATACATCATTATAAATGCATTCGGAA
CAGAACCAAAGCATCTAGTTCTCTGTTACAGCAACATCACCACACAAGTTTGTGACTACT
ACATGTAGCGGTACTAATCCATAGGGCCCTTTGATAAAGTACAGGGCTTACACTTGATAG
ACCAACAGGAAACACAATTATTAACAACCGGAGTCGGAATGCTCCTGCATCTTATTCAAA
TGAAAGGTGCCTTCCAGGTTCTTATGCACTTCCACCTTGAGCTTTTCCTCTTTGCTTCCC
CGTTTCAGTTTAAGAAGCAAGTCAAACTTCGCAGAATCTTCAATTACCGTGTTTCGCACC
AAGGTCGGCCGCAGTGACAGAGGGGGAATCGCCCAAATGCGTAAACTCTTGAAGCTCCTT
GAAGTTGAGCCATGGCTTGACCCAAACCTTCGCCTCGAACAATTTCTTTTTCCCTGCTTC
CATCACCTCCAGAGTCAAATGGTGCAGAGTGCCCGCAACCACTTGCTCTTTCGCCTTCAC
CACACGAGCAAACTCAAGAAGCGCATTCTCCTTCTTGTTGTGTTCTTGGACTGCGAAGCG
ACCGAGCTCTTCGATCTCGACGCTGTTCTCGTTGATCTGCGAGTCACGCACGTCTCCGAC
GGTAGCCATCACAATCAAACCCTCTCCTTCTTCTTCTTGGAATCCAAAGGACAAGATGGA
CGAAGAACCGTACAGGACGAGGAGAAGGAGACCAACGAAACGGGGGCTCGCTTTAAACGA
AACCATCTTCATCCTCCCTCTTTAGTAGAAATCAG
>Contig275
GCTCATATATTTGATATACTTCCATCATCCTGCAGTGAGAAACCAAAAGGAGAAGAGCAA
GACCACATCCCAATAGCGTAGCACAAGGATGGGCACCCTCAGCCACGCTCTAAACAGTAA
AACAGCAGGCTAGGCTTTCCTAATCCTCTTCTTCATCAAACTTGATTTTCTTTGGTGCAG
CTTGAATGGGACCCACAAAATCTGGGCATTCATAATCAATACCAGCAGCCTTTATCCGCT
TGTGCCGCTTCTCATTTCTTTTTAGAATTCCTTTCACCATCCGCTGGTGTTCTTCCAGAG
TTCTTTCCTTGTTATGCTGTTTCCGTGCAATTGCTTTCCAATCCACTGGTTTGAATCTTC
GGTTTACTCCCTTCCACAGTTTTGGATGAACACGCTCTGGTGGAATAAGACTGAGTTGGA
GATTGTGCTCAAATAATAGGTAATTGTTCATCTCATCGGCCACAACCTTGGCCACCTCAG
GGTTTTCAAATTCAAGAAATCCATAGTGTTTTGATTTCCCTGTCTTCCTGTTGCGTGAAA
TCCTTAGCCTCTTGATTTTCCCAAACTGCTGGAAGAATCCTTGCATTTGCTCCTCGTAGA
ATCCATGAGGTATATGGCCAATATACAATACCGTCGCAGTTTCTTTCACGGGTTCTTCCG
GCTCAGAAATTCTCCTCCCTGGACCCCCTTCTAAAGGCAAGAAGTCAGAAGATTCATTGG
TGCGCCGAGAGATGGATAACTGAGAAGAATTTTTCTTCAGCTTCTTGTTCAAAGCCTTCT
TCGCCTTTGCACCCATCCCACGTCGTCCGAATTCGATTGCAACGAGCGCGCGATTGGGTG
GGAGAAGGGAGCCCTAGGGTTTAGAGCTAGGGCAGAGGGTTTTCTCTCGTACCCTCGTAG
>Contig276
GAAGAACTGAGAAACCAGAAGTACGGGATGCTGCCAGGGAAGCTGCCTTACGTGAAATCA
AGGAAAGAATTAAGAAAACCAAGGATGAGAAGAAGGCGAAGAAGGCAGAAACATTGGCAA
AGACACAAAAAACTCAGACTAAGAGCATGCCCAAGGGACCAGCATCGAAAGGCCCTAAAC
TTGGAGGTGGTGGTGGAAAGCGCTGAACACCTAGTATTTCTCTAGTAGAAGAAAGGCAAT
AGGACATCAGATTGAGTAAAAATATTTCACTTTTGTTAAAGTATTCAGACATTTGCGTAT
TCATATGTGCTGGTATTTATATGTTTATTTAGACCTTCTATGGTTGTAGCTTCCAGCTTG
GAACTTCAAGGCAATGTTTGTCGGCCACTCAGATTCTGCTTATGTTGTGCTACTGTTAGT
TTGTCAACTTGGATATTTTATTTTGTTTTAGGTTGTAACTGCTTTATCTATGCTTGATGC
GATTGCC
>Contig277
GGCAATCGATACTGCTCTTAAAGCTGATTTGGTTGTTTTGAACACAGCTGTTGCTGGGAA
GTGGCTTGATGGTGTTCTCAAAGAACATGTTTCTCAAGTTCTTCCAAAGATCTTGTGGTG
GATTCATGAAATGCGTGGGCATTACTTCAAATTGGAATATGTCAAGCATCTACCTTTTGT
CACAGGTGCCATGATCGACTCTTATACAACAGCTGAATACTGGAAGAATAGAACTCATGA
ACGTCTAAAAATCCAGATGCCCCAAATCTATGTTGTTCACCTTGGCAATAGCAGAGAATT
AATGGAGGTTGCTGAAGATAACATTGCTAGAAGGGTTCTTCGGGAGCATATACGCGAGTC
CCTTGGAGTGCGGAGTGATGATCTTCTCTTTGCCATAATAAACAGTGTTTCTCGTGGGAA
GGGGCAGGATTTGTTTCTTCACTCATTTTATGAAAGTCTGCAGCTGATCCAAGAGCAGAA
GCTCCAAGTGCCATCAATGCATGCAGTTGTAGTTGGAAGTGATATGAATGCTCAGACCAA
GTTTGAAACAGAACTCCGTGACTTTGTGTCAAAGAAAGGAATCCAGGACCATGTCCATTT
TGTCAATAAAACACTGACAGTTGCTCCATACTTAGCTGCAATCGATGTACTTGTTCAAAA
TTCTCAGGCCCGTGGAGAGTGCTTTGGGAGGATAACCATTGAAGCTATGGCATTTCAGTT
GCCAGTGTTGGGGACTGCTGCAGGTGGCACAACAGAAATTGTTGTAAATGGTTCAACAGG
TTTACTGCATCCTGTAGGGAAAGAGGGTGTCACTCCACTTGCAAAGAACATTGTAAAACT
TGCCACCCATGT
>Contig278
CATCAGCATATACCATCACCACAACCTAATTTAAGTAATCAATCACCTCTTCTCAAAAAA
AAAGCAATCAATCACCGATGTCGGAGGAGCACCGCCACCACCACCACTTCCACCACCACA
AGGAGGAGGAAAAGCCCGTGGAGACGGTGGAGTACTCGGAGACGGCCTACACCACCGGCA
GTGGCGGCTACGGCGGCGATGGCGGATACAACGCCGGCTACGGCGGCGATGGCGGATACA
AAGCTGGCTACGGCGGCGATGGCGGATACACCACTGGGTACGCCGAGAAAACGGAGATGG
TCTCGGGGTCCAACGAAGAGGATTACGAGAAGTATGAGAAGGAGGAGAAGCACCACAAGC
ACAAGGAGCATCTCGGCGAGATGGGCGCGCTAGCCGCCGGTGCCTTCGCTCTGTATGAGA
AGCATGAGGCCAAGAAGGATCCGGAGCATGCACACAAGCATAAGATAGAGGAAGAGATTG
CTGCGGCAGCCGCGGTGGGCAGCGGAGGGTATGCCTTTCATGAGCACCATGAGAAGAAGG
AAGCTAAGGAGGAAGCTGAGGAATCTCATGGAAAGAAGCATCATCACCTCTTCTAAAGTG
GATGGAAGAACTTTTGTTTTTCCCTGTATCTTTATATGCTCCTTTCTGTTTCTATGGTAT
GTAAGCTGGCATGGGATTGAAAATATGGTGTTTAGCGTGATGTATTTTGGTCTGACAGTC
TGACACCTAAATAAGTGCCGGTTTGTTCTGGCCTTATGATGTAGGGTATATATTTTGGTG
GTGTGAACCTGCTCTGTTTATATTTGCGTGC
>Contig279
CTCTGGTCCCCATGATGCCCCGGAGTACAACCAGTCTCCGGATTCCAGCAACTTCATCAG
GGATAACGGGGGCTCGTGGGAGGGCTCCTATGGAAATTTTTTCCTCTCCTGGTACTCAGG
GCAGCTTTTATCCCATGGTGATCGGATGCTCTCAACTGCATCCAAAGTGTTTGGTGATTT
GCCGGTGACTCTGTCTGCAAAGGTGCCACTTTTGCACTGGTGGCATGATACCCAGTCCCG
ACCAGCTCAGCTGACTGCTGGATTCTACAACACATATGGAAGGGATGGGTACGATGCCAT
CGGTGAGATGTTCGCAAGGAATTCTTGGGCAATGATCATCCCTGGAATGGACCTATTGGA
CAAGGAGCAACCTCATGGTCTGAGATCGAGCCCCGAGTCGCTGCTGTCTCAGATAATGAA
GGCATGTGAGAAGCATGGGGTGATGGTTTCCGGGGAGAATTCTTCGCTTGTTGGCATCGG
TGCAGAAGGTTTTAGAAGAGTTAAGGAAACTCTATCTGCAGAGAATTCAAGTGTTGATTC
TTTTACATATCACAGAATGGGTGCTTACTTCTTCTCGCCAGAGCATTGGCCTCTGTTCAC
AGAGTTCGTAAGGAGCATGGCGCAGTCAGAGATTGATTCCGACGATTTGCCAAGCAATGA
GGAGGAGAAGTTATCCCTGTCGGCGGATATGGTGCCCGAAAACAATCGGGAGATGCAAGC
AGTGTAAGGGTACTGCTCTGAGAACTGTAAATATACGTATCGAGTAGTGGGGATATCTAG
AATTGCTGAAATAGGCTGAAAATATGATTGGTTGAGATATGTAGAACAAACTTGGTATCT
GTTGCTATTTTT
>Contig280
GAATAAGCATATCACATTGCACTGAACCAAATTAAGATAAGCCGTCACCAATAACCTCAA
CAGAAAATGTAAGAGGCAACTGCTATCAAAAACTAATATCAAAACTGCTGAAAGTCCATA
CCACCCACTGTATCAAGGGATGGTATTTTTCTAAAAAACAGTACGACTTTTAAAATGAAA
ACAATACTAGAACCACATTCTTTTAGGCACCAACAACTTCTGGCTCACCTTCCATTTGGA
CATCGTCAGCAGGCCTGTCGATCTTAACACCCACATCCTCCTTGTAGTCTCCATGAACCT
CCATGAGCTTCCCCAAATCAAATTTTGGGGCCTTCAGTATCTTGACCTTCCGGATAAATA
CATTTTGAAGTGGATAGATGCTGCTTGTTGCTTTCTCAATCTCCTTCCCAATGACCTCAG
GTATAAATTTCTGTACCAGATCCTTGAGATCACAGGATGTAGCTTGATTGACCATAATCT
CTCTCATCTTACGGCGTATCTGCCGGATCTGGCTAGTTTGAGCATAGCAAGTGCGCTTGA
CCTGATTTGGACGTCTCTTGGTGAAGCCAATACAGAACATCCGCAGAGTGTAATTATCAG
TGGTTTTCACATCAACATGTGCCTCAATCAGAGATTGCCACTTCCGAACCAACGACCTAA
GCTTGTCGGTCGTAAAATCCATGCCCCAGAAGTTTGTGAGAACATTTTTCCCTTGAACGT
CCTCTGCACGAAGCCTGATCTTTCTGTAAGCTTGGTCTTCATCATTCTGAAGGTCAGCTA
AAGAAATTTCAAACACTCTGTGCTTCAGACCCTCGGACGCAATCTTGGTACCCTGGGTCC
TTGAGACGAGGGTTTTCCCGATGTTCCTCACGCTGAAGACTGATGGCGCCTTAATGTCGT
ACCAGTCCTTCTTCGCGAAGGGATCGACCGCCTTCTTCTTTCCTCCCTTCTTTCCCTTGG
AGATCCTCTTGTTCTTGCCGACCGCCATGGTGCTGCCCGCGGTGTGGCTGCCGCTGCTGC
TAGAGAGGGGTTTCGGCGCCG
>Contig281
GCCATGTGGTGATAAAGGGTACTATATCGAACCCACAATCTTTACGGATGTCAAGGAGGA
TATGTTGATTGCACAGGATGAAATATTTGGACCTGTGATGTCCCTCATGAAGTTCAAGAC
CATTGAGGAGGCAATAGAGAGAGCCAACAACACTAGGTATGGACTTGCAGCAGGGATTGT
GACCAATGACCTGAACATTGCGAACAGGGTCTCAAGATCGATTCGTGCAGGCTCCATTTG
GATCAACTGTTACTTTGGTTTCGATGTTGACTGTCCTTTCGGTGGTTACAAGATGAGTGG
CTTTGGAAGGGACATGGGATTGCATGCGATCGACAAATATCTCCAAGTCAAGTCTGTTGT
CACTCCCATTTATGGTTCCCCTTGGCTGTAAGTTAGGCCTTGCAAAGAATATTATATGAA
TAATTTTCTCATTGTCTAATAAGTTTGTTACAAGCTGTTCTCATAATGTAACATCACCGT
ATTCGGC
>Contig282
GATAAATCCCTTCGATTTGCTCTCAGATCGTTCCGTCTCTCCTGGCGCCATGTCCATCGG
AGAGCTCGCCTGCACCTATGCCGCCCTCATCCTCTACGACGATAACATCCCCATCACGGC
GGAGAAGATCATGACCCTTGTGAAGTCCGCGAACGTGAAGATCGACTCCTACTGGGCGCC
CCTCTTCGCCAAGCTCCTCGAGAAGAGGAGCGTCGAGGACCTCATCTTGAGCGTTGGATC
TGGAGGAGGTGGTGCTGTCGCTTTCTCTGCTGCACCGGCCGGTGGTGCTGATGGCGCTGC
TGCCCCTGCCGCCACCCCTGCGGCCGAGGAAAAGAAGGAGGAGCCGCAGGAAGAGAGTGA
CGATGACATGGGATTCAGCTTGTTTGATTAGAGAGAGAGGCGTTCCGGTTTCTTTGTTAT
GCTTTTCTATATGAAGATTAGGTACTAATATAGTTGATAAATGTGTCTTTCTTTTTGGAT
TTTTGATGTTAAAATGTTTGGATATGGTTTGGATACCTTAGAAGGGAGCACTATGATTAA
GCGTGGTTTTGTCTAATGGAAATTTCATTTATATCTGTTGATCTTTAATTCTCTTTTATT
G
>Contig283
CTGTGCTCTCTCTCTTCTGTCAACTCTGCCATGGGGTAGCACTGCTACTAGGAACGACCA
AGCTCCAACTATCACAGCAAGCAGCAGCTTCAGTGGAGCGCCAATGGATCAGCCAGTTCT
CTCGAATAATTATGTAGCCAGTTCATGGGGATTTAAAAGTCACGAAGGTGGCAGCAGCTC
ACTGGGAGTCCAACATGAGTTGGGATTGGGTCAAGTCACCCAACTGGATAGCAGTCAGTT
CTCGGGAGAGCTTGAGCTGGCTCTGCAGGGAAGCAGGCAATGCATGGACTTTGATCCTAG
TAGGGCCTATGGCCATTCTGATGATGTGATTCATTGGTCCCTCTAGACCGATTTGCTCAT
GGTGCAAAAGAAACTTTTTGTACCATTGATTATGTTTCTCCCAGTGATCTGAATTCTTGT
CAGCACAAACTTCAAGATTGAGTCCATGGGGTGATTCTATCCTGGGAGTTCATGAACCAG
AAACACTTTATAATGGTTCATCCACTTTTTTGTAACCTTGAGGATCCCAAGTACATTGCA
AGAAGATTTTTCAATGGGTGCAGCAAGTTGTTTTT
>Contig284
GTTGTTGTCTTCGTATTCCTTCTCCATCGACGCCATGTCCGGCCGCGGCAAGGGAGGGAA
GGGGCTGGGCAAGGGTGGGGCGAAGCGCCACCGCAAGGTTCTCCGCGACAACATCCAGGG
CATCACCAAGCCGGCGATCCGCCGCCTTGCTCGTCGAGGTGGCGTGAAGCGGATCAGCGG
CCTCATCTACGAGGAGACTCGGGGGGTCCTCAAGATCTTCCTCGAGAACGTCATCCGCGA
CGCTGTCACCTATACCGAGCACGCTCGCCGGAAGACCGTCACGGCCATGGATGTCGTGTA
CGCTCTCAAGCGCCAGGGTCGCACTCTCTATGGCTTCGGTGGCTGAGTTCCTGTTGGATG
TTCTTGGAATTAGGTGGGGTGAGGGTATGTGCGAGGTTTGGGGTTTCTTGTTGGATTTGG
CTTTAGGTTGTAAATCTTCCCGGGGTCTTGTTTTGGGATGGAAAAGGTGTAATCTTTTTC
AATTATGAAATGAAAATTTAAAGCTTTGCTGG
>Contig285
GGACGGACACGATCATGGGTTTGACGGCGGTGGCGGTGGCGCACGCTCTGGTGGTGGCGG
TCATGATATCGGCGGGGCTCCACATCTCCGGCGGCCACCTCAACCCGGCGGTGACGCTGG
GACTCGCCGTCGGCGGCCACATCACCCTCTTTCGGTCTATCCTTTACATCATCGCCCAGT
TGCTGGGTTCTTCCCTGGCTTGCCTCCTCCTCAAGTACCTTACCGGGGGAATGGATACTC
CAATTCATGCTCTTGCTGCTGGCATGGGCGCCGTCCAAGGTGTCATCATGGAGATAGTCC
TCACCTTCTCCTTGCTCTTCTCCGTCTATGCCACCATCGTGGACCCAAAGAAGGGTATTA
TCGCAGGCCTGGGCCCTCTTCTTGTTGGGCTTGTAGTTGGGGCTAACATCTTAGCTGGTG
GCCCTTTCTCGGGTGCATCCATGAACCCAGCCAGGTCCTTTGGGCCTGCGCTGGCCAGCT
GGGATTGGACTGACCACTGGGTCTACTGGGTTGGCCAACTAATCGGGGGTCCACTTGCTG
GGTTCATCTATGAGCATGTCTTTCTCATAAGGACTCATGAACCTCTCCCAAGAGATGATG
GTTTCTGATGGTCTGATTAGCTTTCGACTAAATGGATCTTGGTGTTAAGCATGTTTTAAT
TGCATCATCATGTATGTTTTGTGCAGTCTGTGAAACATCTACCTCCCTACTTATGCATTC
TCATTTGCACTTTGTGAAACGAATGTCCCATGTATGTCTGTCATTATATTTATGGATATT
TTATTTGCATTATTTTTCT
>Contig286
GGGGCTCTTGCCAAGTACACTCAAGGCTTTAGTGGGGCAGATATTACAGAGATTTGCCAA
CGGGCTTGCAAATATGCTATTAGAGAAAACATTGAGAAGGATATTGAAAGGGAGCGGAAG
AGGAGCGAAAATCCAGAGGCTATGGAGGAAGATGACACTGATGAAGTTGCAGAGATCAAA
GCTGTTCACTTTGAAGAGTCCATGAAGTTTGCCCGAAGGAGTGTCAGTGACGCCGACATC
AGGAAATACCAGGCTTTTGCACAAACTTTGCAGCAATCGAGGGGCTTTGGAAGTGAATTC
CGTTTCTCAACTCAGTCGGACGCTGGTGCTGGGACCACCGGATCCGATCCATTTGCTACG
TCAGGTGCTGGAGCTGATGATGATGACCTATACAATTAAATTATGAACATGTATTCATGT
ACTGTTCTACCATTTGTCGTTTGTTAAATGATGACGCTACTTATTGAATTATTATATGTT
AGGATGGCTTTTGGGGCAACATATACAAGACTTACCGGCCGGTTTAGAATGGAGTTTACA
GGAATTCTATGGTTTAAGATGTATGGCCTTTGGGGCCTACAAGACTAATGCCAAAATTTC
AGATTCTAGTATCTTAAATTGTTT
>Contig287
GAAAATATGAGAGAGAGGAGGCAGCTATTTTGAGTGATAAAGATCCAGTGGACTTTAGCA
TGGATGAGGATGATGACGATGGAGGCCACTCGGTTACACCCTCCTTCGATAGAGAAGACA
TTTGGTAGCAGTTCGAGAAAGGCAAAGAGGCAGAAAGTTATCCAACAGAAGGAAGCAAGG
GTGGCGAGAGAATATGATCTTATGAAGGAGATTTTAGAGGCCATGTCTACGATCCTCGAG
ACATTTATGTCGCACATAGATATGCATTTTGGTACCATAGCTGAAGCAATGGCACGTGAG
CAAGACATGACTGAGAAGAATGCACTGAGAGTAATGGAGGAGCTACTTACATTACAGGCA
TTGACTAGTGGTGAAGTGATAAAAGTGGCTGATATTCTTGTAGCAGAGCCTAGCAAGAGT
GCAGTGTTCTTCTCCCTTCCACCACAGTTGAAGAGGCAGTACGTGTTTAGCCTTCTTGAC
TCGGCTATTGGTGCATTAGGTTTTAGACACTAGTATTTCATGTGATGTTATTGTTGGAGT
ACTTGGCTTTTTGTTATGAAAATGTGAGAATCTTTTGGTTAGATTTTTATGATCATGATG
ATGTTGGATCAGTAAATTGGATAATGTTTGTTT
>Contig288
GTCAAGTGGAATATTTGTTTTAGCACACATGTACTGACGATATCATAGAATGAAGATCAG
CAAGTCTAGCGGATAGATCAACATATTTACTTATGTTAAAGTGGAAAGCAGAGAAGTTTC
TTCTAGTGACCTCACACGATCCTTCATGGCCCATAAAAACCATTGGGATACAGAGAACTT
TGGGCTGCGTCGGTTGTCGTTTAAGTATGGCACGATATACTTCTGCATGTCACTATCAGA
AATTCTGAGGTGGCCTCCTTGCACGCTGATGAATTTGACTCGTCCAGCTTCGTCCAGAGC
TCTTAGACCAATCCAGTCTTCGATATAGAGGGTGGTCTGTTGGGGAGACAAGACTGGAGT
AAAGTTACCATCTGGATAATACCCAAACCAAGATGTCTCCCGAGGAATCAAGACACTATC
CTGCTCAAACATGATAAGAACCAATGTCTGTAAGCTACTGAACCTTTCTTTGTAAGTAGA
ATTCCTCTCACTAGGTATTTCATTGTTGAGCTTTGGGAGAAACCTGCATCCTTCCAAATA
GGCAGGGATATCTGTTGGAATCTTTAGATAACCACTAGGAGCCAGGTGTGCCTGAATGTA
ATCAGAATAGATTTGTGATTTGATGAGGTCATCCACAAGCATGCATATGATTCCAGAACC
ACAAAGTGGCACAGAAGCAGTGCCAGCATGAGGGCCTGCCAATGAGATGAAATTTTTTAC
AGGAGGTCCACCGTCGCAGAACTCAACCACCCCTCGACCTATTAAATTGCCCTGAGAGAG
ACCAACTATGTTGTAACCCATGCTGAGTTCTTGCATTTCTTTTACCTTCTGACAAACAAT
ATTAGTCTGTTCCTGCAGGGGCATAACCCAAGAGTCCCATGCTCCACTTCCAATTTCTAT
GCAATATCCCTC
>Contig289
CAAGGTATCATATATTGATGCAATCCTTGGGACCACAGTTGAGGTGCCAACAGTAGATGG
AATGGTGGATCTGAAGATCCCAGAAGGGACCCAGCCAGGCACTACACTGGTGATGGCAAA
GAAGGGAGTCCCCTACCTTGGGAAGCCAAATATTAGGGGTGATCAGTTGGTTCGGGTGCA
GGTGGAGATTCCAAAGAGACTGAGCAGCGAAGAGAGGAAACTGATCGAAGAGCTTGCAAA
TCTCAGTGAGGCCAAGACTGCAAACAGTCGGAGATAGTTGAGAGATCACTTTATCCTCTC
ATAAATTTTGGATTTATTTGATCTCCCACTAGGCTTGTGGTTTCTTAAACAAGTGTTATG
CCAACCACTGATACAAGGGGGGAATTCAGACAATGAGTTTGGGACATTCTCGGTATGGTA
TACATTTTTGTTGCATTAGATGATTTAGAAAGAAATGAAATAGGGTAGAAAAGTTGGGGG
TTGTTGGAGAGACCCAGTCATGCCTGTATTTAAAGTTGAGGTATTTTGGT
>Contig290
GGCAATTGCTGCACCTGCTTTGAGCAAATCTGCTGCCCCCATTGAGGGTCCTTCGAAGGC
AACCGCATCAGTGAATGAATCAGACCGGCAGTCCGGGCTTTCGAAGTCTTCTAGAGAGCA
GAAACAAGGCCATGATTCCAGTCCAAAAGAGATCCAGAGTAAGCATCATGGGTCAACCAG
AAGTCGCACAAAGGTTCACATGCAAGGCATGGCAGTTGGCCGAGCTGTGGATCTAACAAA
TCTAGAAGGCTACAACGAGCTGATAACGGAGCTAGAACAGATGTTTGAGATCGAAGGAGA
GCTTCGCCAGCGGAACAAATGGGAAGTTGTCTTCACTGATGATGAGGGCGATATGATGCT
AGTGGGCGATGATCCTTGGCCGTTGTTTTGCAAGATGGTGAGAAAGATATTCATCTATAC
AAGTGAAGAGGTGAAGAAGATGAAGCCCAAGAGCAAGCTTTCTGCCGCTCCATCCGCTGA
GGCTGAAGAAGCCGGTGGTACCCTGGTTGATGCTGCCTTTATTCCAAATGAACCTAAAGC
TGTATGATCAACGGGGTAGAAATACTGGAACGTTGGCCCCTTGAACCTTTCTTTACATGT
AGTTTTGTCTTCATTTTGGGAGGGAATTATTAACTCGAAGAATTCCTTTATGCCTTGGGG
AACCAACAAGAAGTCGTATCATCATATAATTTGCAGCTCGGTTTTTTTCAGAGCCTTCAA
CAGTGTTGGAGTCTATGGTTATAGATATTAAGCTAATGATGATTGTTTAGATTGTTCCAG
TAGTAGTAGGTAGGTTAAAGGATGGCAGGACGAGTGAACGGATGGATCCCGAAAGTGTGA
ATATAATGGTCATTATCTAGTTTAGTCTGTTGTCTTCTTATATGTAATCGTGCTTTAGAT
TTTCTATGCTATATGCTTGAACTCTCTTTGT
>Contig291
ATACAATCCATTTTCAGCATACTCAGTTCATAATATAACATCAACATATATAACATCCAA
ATAAGAGCAGAGACAATAGAGCAACACAATTTCATATTCCAATAGTCAGAAAAGAAAGAA
CAAGAGCGTTCTCTAGGTGAATCTACCAAGACTCTTCATAACAATAATTGAGAAACTAAA
CTGATAATTATTTGCTACTAGGATCATAATCGAGCACTTAATCTTCATCTTCCTCATCAC
CATCACCTCCTGCTGCCTTCTTGGCTGCTGCCTTCTGGTTCTTTCGCTTCACTCTTCCAG
GGCGACCTCCACCAAATGGGCTATTGAGAGCAAAATCAATGTGCTTAGCCGAGTCAACCC
TCACCATGAATGAAGGAATGTTCACCAACTGGCGGCCCACCCTGATGTGGCGCTGCCTGA
TGAGGACCCTGGCGTGATGGATCGACTTGGCCATTCCAGACTTGAACACCTGTGTCTGGA
GCCGGCGCTCGAGGAAATTCTCCACGGTGAGGGCCAGAACATAATCAAGCTTGTTCTGGT
TCTCGTCAAGGAGCCCAAACCGGTTCATCCGGCGCAAAAGGGCCTCTCCCTCAAATATCC
TCCGTGGGTTCTTCTCGTCGAGGGTGAGGAGCTCCCTTGCAGCATTACGGATGCGACTCA
GGACATACTGGACCCTCCAGAGCTCCCGCTTGCACCGGAGCCCGTACTCTCCAACAAGCT
TCAGCTCCGCGTCCAAACGCTCCTTCTCATATGGACGACGGGGCTTCTTAAAAGTCTTCC
CATAGTTGCGGTAGAAGCTAACGTGGACCATAGCTGGCTACCTCGCCTTCTGCTTTAACA
CGCTCGCTCTCTGATGCCGAGGGGTAAGAGGAG
>Contig292
CGGCGGCCGCGCTCCTCTTCGATTGCTTCTCCCGTCCGATCTTCGTTTGCCTTCGCGAGC
TCCATTTGGTGGCGCTCATGGCGGTCGAACAGGAGGTGAAGCTCTTCAATCGCTGGTCGT
TCGAGGAAGTCCAGGTCAGTGATATTTCACTCAATGACTACATTGCCGTGACTCCTGCCA
AACATGCTACCTATCTTCCGCATACTGCTGGACGATATGCAGTCAAAAGGTTCCGCAAGG
CCCAATGCCCAATTGTTGAGAGACTGACCAATTCACTGATGATGCATGGCCGCAACAATG
GGAAGAAACTGATGGCTGTTCGCATTGTCAAACATGCAATGGAGATCATTCATCTTCTTA
CTGATGCAAACCCAATCCAAGTAATTGTGGAAGCTATCATCAACAGTGGGCCGAGAGAAG
ATGCAACTCGGATTGGTTCTGCTGGTGTTGTTAGACGTCAGGCAGTTGATATTTCCCCAT
TGAGACGGGTCAACCAGGCAATATACCTTCTCACAACAGGTGCTCGGGAGAGTGCTTTCA
GAAACATCAAAACCATTGCTGAATGCCTTGCTGATGAACTAATTAATGCAGCTAAGGGTT
CTTCCAACAGCTACGCTATCAAGAAGAAGGACGAGATTGAACGTGTTGCCAAGGCAAATC
GTTGAGTTAATTTTATACACTGAAGGCAAATTTGGGAGCCGACGCTGCAAACAATTTTTC
ATGCTTGTTATTTTTAAATTTATTTTGGATCTGTTATAGTTTGACTTGGTTCTGTTTTCT
TCATTTTGTCTGTTTTATCCAATGGTTTTACTTTGGAATTAGATTTGGATTCTTTATTCT
CTTT
>Contig293
GGAGTCATGAAAATAGCTAGTTCAAAGGTGTGATATAAAGCTTTGAAGCAAAGAGATACC
TGCACCACATGTCAGGTGTACTAAGAAAGTATATAACAGAACCAACACAAAATTCATATA
TGTCACAGTGATCCAATTCCACAGTGATATACAGAAACAAGCATGCCATGCCAAACTTCT
TTTCATCTGGCAAAGCCATCTCAGACATCATAAGATAAAAAACTAGATTGTCTTGGTTCT
CACAACATGATGTTCTTTTACCTCGCAATTTTCTTTCCAGACTGGAGGATGTCAGCCCAT
GGCATACTTCTGGGTCCATGCTCTGGCCGTCTCCTCATAGCGGGACCTCTGTGTCTTGTA
GATGTGGGCAATCTCAGGGACAAGAGGGTCATCGGGATTGGGGTCTGTGAGGAGAGAGCA
GATAGATAAGAGAACCTTTGATATGGTCAGGGCAGGGCTCCACTGCTCCTTCAGGATGTC
AAGGCAGATGCTGCCATTGGAGTTGATGTTCGGGTGATAAACCTTGGTCTGGAAGTTGAC
CTTGGGAGGCTTGAAAGGATAGTCCGGAGGGAAATGAATTTTAATGAAGAAGACCCCTCC
TGAATAAGGGCTGTCAGCAGGACCCATTATCGTTGCCTGCCAATGGAATAGATCCTCCCC
AACAGGTCCAGCACTGCACGATGTTGGAGGATCTTTTTGCAAATCCAGAAGTTCCTTTTG
AATTCGTTTGCTAGCCATAATACCTCAAATGGGAAGATTTCGATCGATATGAATGACAGG
CTGGAGGAAGCGATCTCTCTCTCTCTCTCTCTCTAGACGGAGACAGAGAGAGAGCGCAGG
CTGTATGATTG
>Contig294
CTCGATAAGGCACTATTCGAGCCAAAGGCGGCGCCTTTGGCATGGCGCCACCGGAAAAAT
ATCCTAATCGGCGTCGCCTCCGCGCTCGCTTACCTCCACCGGGAGTGCGAGCGCCAGGTG
ATCCACCGCGACGTCAAGTCCAGCAACGTCATGCTCGACGAGGGCTACCACGCCCGCCTC
GGCGATTTCGGCCTTGCCCGCCAGGTGGAGCACGACAAGTCCCCAGACGCCACTGTCACC
GCCGGCACCATGGGCTACCTCGCCCCCGAATACCTCCTCACCGGCCGAGCCACCGAGAAG
ACCGACGTCTTCAGCTTCGGTGCATTAGTCCTCGAGGTTGCCTGCGGCCGCCGCCCAATC
GACGGCGACGGCAACCCTGCAGCCGCCGCCGCGGCCTGCAGCAGCACCCGGTGGTGCAGC
AATTTGGTCGAATGGGTGTGGGGATTGCACGGCGAGGGTAGAATTCTGGAGGCGGCTGAC
CGGCGGCTGGAGGGGGAGTTCGACGAAGTGGAAATGAGGGGGGTTTTGTTGGTGGGATTG
GCGTGTTCGAGCCCGGACCCGGGATTGCGGCCGGGGATGAGGAGCGTCGTCCAGATGCTG
AGCGGCGACGCCGACCCGCCATTCGTGCCGGTGTCGAAGCCGTCGATGAGCTTCAGCGCC
AACCACCACCTCCTCCTCAGTCTCCAGGACAGCGTCTCCGACTACAACGCCTTGGGGCTC
AACCTCTCCTCCTCCTCCTCCTCCTCTTCCTCTCTTANGAGTACACTCAAAGGTGGCGGC
>Contig295
CTTCTGTTCTCCATTCCTCGATTCGATCCTCGGAGATCGCCTCTCTCCGGCGCCGGTCTC
CGATCCTTATAAAAATTCCGGTTTATCGCGCTTCAAGATGGTGTCAGCGAATCGGGAAAT
GGTGGTGTACTGCTTCGACACGCTCGTCGCCCACTACAACAGCGAGCAGGCGCCTCCACC
GGCTTTCGAAGAAGGGCAGCACCCATTGTTTGTTACTTGGAAGAAAGCTGTCAATGGTGG
GGAGCCGCGTCTGCGTGGATGTATTGGAACTTTAGAAGCCCGTTGCTTGATCAATGGTTT
CAGGGATTATGCATTAACTAGTGCTCTGAGGGACCGGCGCTTTCCACCTATACAAGCTAA
AGAATTGCCATATTTGGAATGCACAGTATCTATACTGACTGATTACGAATCTGCTCTCCA
TTACCTTGATTGGGAGATTGGAAAGCATGGTTTAATTATTGAATTTACTGACCCTGATTA
CAACACAAGGTGTAGCGCGACATACTTGCCTGAGGTTGCTTCACATGAAGGTTGGACGAA
GACAGAAACCATTGACTCACTGATGAGGAAGGCTGGTTATAATGGAGTCATAACCGAGTC
ACTTCGCAGGCGACTCCATGTCACGCGCTATCAGAGCACCCTGTACACCATGCACTACAG
CGACTACGCCACCCATGTCAAGATGACCAGAGGAACTGCCCCTATAATTAATGGGGCTAG
ATTTACCTTCTGATTTATTCAGAGCAGCTTCATTGTTAAAGCTGCATAGGTACATTTAGA
CTTATTTAAGGGCTGTTGGGTGAGAATTTGCTTTGAATTCCATCCCTGCTCATTCATCTG
CTCTCATTTTTTTCGTCAAAACTCATTAAAG
>Contig296
GCTCCTCTTTCGGTCTTCCCCATCTCCTCCTCTCTTCCTCTCCTCGCCTCCCTCCGGCGC
CACCCATCGCCATCTCCTCCTTCTTCCCTTCACACGGCTGCACAAATCCCAATTCCATGG
CGATAACGATCACAAGAGGAAGAGGGACTGTGCGGTGCATGGCTAACCAGCGGAGGGTGA
AGATGGTGGCGAACCAGATCATGAGGGACCTCTCGGAGATGCTTCTCAGGGACAAAAACC
TTCAGTATGCCGTCCTCCCTGAGGCTTCTCTTGGCGCCGACCGCTACCTCTCCTCCCTTA
CTACCATCAGCGACGTCGAGGTCTCCGGCGACCTCCAGGTAGTTAAGGTGTATGTTTCTG
TCTTGGGTGATGAAAGAGGAAGAGAGGTAGCTATTGCTGGGCTGAAGTCAAAAGCCAAGT
ATGTACGCAGTGAATTGGGGAGGCGTATGAAGTTGCGATTGACTCCTGAAATACGTTTCA
TTGAAGATGAGTCCTTAGAGAGAGGAAGCCGGGTGATTGCAATTTTGGACAGGTTAAAGA
ATGAGAGGGAGAGTGTGGCAAGACATGATGCAGAACTTTCTGAACCATCCAATAAATCTG
AAAATGGAGACTTGGGCAATGATGACCCAGATGAAGGCATCATTTATGTCAAGTAATCTG
CTCAGTTTGTTAGAAACTTATGGAATTTTTATGTCTTCAAAGTTCAACAGTTGTCTTTCT
ATGCGGGATGCAGAGGATCATGTATTACTAACCCATTATAGTGGCAATTTGTGAATGTAA
ATTATCTTTTATCTTCATTTACCTTGTATAATTTCACTGG
>Contig297
GTCTGCCTGGATATATGGATCCACAGGGTATTGGTTCCAGGCCTCATTATGCTGTTGAAA
GAAAATGGGCTCTTGGACTCCAGTCACGAGCTCATCCTCGTGAAATAATGACAGAGGTCC
TCAAAGCTCTGCAAGAATTGAACGTTTGTTGGAAAAAGATTGGTCATTATAACATGAAAT
GCAGATGGCTTCCCGGCTTTCCTGGTCATCCTGAAAGTATGCTTAATAATCCTATGCATC
ATAGTCATAGCTTTGGCGATGAATCTGCCATTGTTGAAAGTGATGATGTTGCTGGGAAGT
CATCTAATGTAGTCAAGTTTGAAGTTCAGCTCTATAAGACAAGGGAAGAGAAGTATCTCC
TAGACTTGCAGAGGGTCCAAGGGCCGCAGCTTCTGTTTCTTGACTTATGTGCTGCCTTCT
TGGCCCAGCTTAGGGTTCTATGAGAATGGTCTTTGGTAGGCTTTGTCCACGAGTGTTGGC
TGATAAGCTATTGTTGTGAATATGTAACCATACCTTTATGTATATCTAGGCACTTCCTGT
TT
>Contig298
GGAATGAACACCATGAAGAACCAAGAGGGAATTTGTAAATAACATTGGCATACAGGAAAC
GGTGCCCGAAACACAGCAATTGCAAACAGCACACCAACCATTTACACAAATAGGAATAAC
ATGGCAGGCATACAAAGACTGAAGGCACAATCTAACAAAGCTTATGTCCCTGGGAAATCT
TACAAAGCTAATAGAAAGTCTTAGTTCATTTGAAGCAGCAAACCACGGGATATAATAGTT
ATATAACAGTTTCCAGATAGAACCCTTTAAGCTTTTGGTTTTGAGATGGTCCCTTACAGC
CATCTGATTCACTTGCGCTTTCACTGAGGGTTGGCGAAGGTGCTAATTACGGTTCTTGCA
CTTCTCCATGGCCCTTGGAGCAAGTCCAATTGCATCTGAACCCTTCATGATCCTTAGCCT
CCTGCAAGAGTCAGTGAACATCTCCCATGGGACGTCACCAACAAGCATCCAATCTCCATC
CTTGTCTTCATAAGTGAGCACATATTCAGATCCATTCAGAAGATCCATCAACCGGCTCTC
AGATAATCCATCTCTGCCTGGTATTCCATGAGAACCACATTGGCCAATTGTAAAGCAGCT
GAACATCTTCTCAAGTGCCGATGACAGCTCCTTATAGTTGTTGTATGTTTTCAGGTCAAC
TTTCCTGAGGTACGGAGCTCCATCCATGCTAACCTTGACATACAGACAACCAAATCCCTG
TTTCCCTTCAGCATCTTCTTTGTTCTTCAGTGGGTTAGTAGCCATCGTGTTCTTCCGATA
ACTACGGATTGGTGGCCAACCTACCACCTGTGCCTTTGCCGCGGGCGCGATCCCACGGTC
GCTCCCACCTGAAGCCGAAGCCGAAGCCGGGGCCGGGGTCGGAGCCGGGGCCTTCTTCTC
CTGCCCGGCTCGTATTCGTACTGGAAATCAGAATCAAACGAGCTTTTACCCTTTTGTTCC
ACACGAGATTTCTGTTCTCGTTGAGCTCATCTTAGGACACCTGCGTTATCTTTTAACAGA
TGTGCCGCCCCAGCCAAACTCCCCACCTGACAATGTCTTCCGCCCGGATCGGCCCGCCGG
GGGCGGGCCTTGGAGCCAAAAGGAGGGGCCGGGCCCCGCTTCCGACTCACGGAATAAGTA
AAATAACGTTAAAAGTAGTGGTATTTCACTTGCGCCGGCCGGGCCGGCTCCCACTTATCC
TACACCTCTCAAGTCATTTCACAAAGTCGGACTAGAGTCAAGCTCAACAGGGTCTTCTTT
CCCCGCTGATTCTGCCAAGCCCGTTCCCTTGGCTGTGGTTTCGCTGGATAGTAGACAGGG
ACAGTGGGAATCTCGTTAATCCATTCATGCGCGTCACTAATTAGATGACGAGGCATTTGG
CTACCTTAAGAGAGTCATAGTTACTCCCGCCGTTTACCCGCGCTTGGTTGAATTTCTTCA
CTTTGACATTCAGAGCACTGGGCAGAAATCACATTGCGTGAGCATCCGCGGGGACCATCG
CAATGCTTTGTTTTAATTAAACAGTCGGATTCCCCTTGTCCGTACCAGTTCTGAGTCGGC
TGTTCGACGCCCGGGGAAGGCCCCCGAGGGGGCCGTTCCCGGTCCGTCCCCCGGCCGGCA
CGCGGCGACCCGCTCTCGCCGCGGGCGCAGCTCGAGCAGTCCACCAACAGCCGACGGGTT
CGGGGCCGGGACCCCCGTGCCCAGCCCTCAGAGCCAATCCTTTTCCCGAAGTTACGGATC
CGTTTTGCCGACTTCCCTTGCCTACATTGTTCCATGGGCCAGAG
>Contig299
ATGAAATGCTTTCACGTGTTTCAAGGACCAGATCTACGACATCTTCCAACTTCTTCCCTC
TAAAGTCCAGGTTGGGGTCTTCTCTGCTACAATGCCTCCTGAGGCCCTTGAGATAACTCG
CAAGTTCATGAACAAACCTGTGAGGATCCTTGTGAAGCGAGATGAGCTTACCCTCGAGGG
TATTAAACAGTTTTATGTCAACATCGAGAGAGAAGAGTGGAAGCTCGAGACTCTCTGTGA
TCTTTATGAGACTCTGGCCATCACTCAGAGTGTCATCTTTGTGAACACCAGGCGCAAGGT
TGACTGGCTCACTGACAAGATGAGGAGCAGGGATCACACAGTCTCGGCCACGCATGGAGA
CATGGATCAGAACACTAGGGACATTATAATGCGTGAATTCCGATCTGGTTCCTCCCGTGT
TCTTATCACCACTGATCTCCTTGCTCGTGGTATTGATGTTCAGCAAGTCTCGCTGGTCAT
AAATTATGATCTGCCAACCCAACCAGAGAACTATCTTCACCGAATTGGACGAAGTGGACG
TTTCGGAAGGAAGGGTGTGGCGATCAACTTTGTCACTCGTGACGATGAAAGGATGTTGTT
TGATATTCAGAGGTTTTACAACGTGGTGATCGAGGAGCTCCCATCTAATGTTGCTGACCT
TATTTAAGCGAATCTTTAATCGTAGCATGGTAATTAATATTAATGCCTTCTAGATTTTTT
TTTTTTTTTTGCTCTCTCCAAAGATTATTTTTCTACAAGTTTTATTTTGAGTGGTAAGGA
CTGGAACCATTTGAATTGATGGCCCAGAGCAAATCATTGTCTATGCCATCTTTTTGATAT
TTTTGTAGCTGCTAGCTTGTTCTGTATGTGTTTTGGTATCCTTAAAGAGGAGACAGTATG
GATAATTTATCTTT
>Contig300
GAAGAATCAACGAGATTGAGTCTTTGGATCTCCTCGTGCTTTGCTTTCAAGTTTCGGCGT
CTCTCTATATCTCTTTCTGTCGGTTTCTTTGCTTCTTTCTTGCTGTCACTGCCGGGTGAG
TTGGGGCATCAGGAGAAATAGATGAGGTTTGGGTTTGGGTGAGGAGGAGATATTTCGTAT
TCTTATGGCGTTCCACAGCCACCTGTCGCACGAGATGGCGCTGCCGCCGTACGCGGAGCA
GCAGCTGGGGGAGGGCCCGGCGGTGCTCACGACCTCCGACGAGGCCGTTAGGAAGGCGTC
CGGCGGAGGAGGGGGAGGGCCTTCTTGGCTCAACAGCGCCGTACTTCGGCAGCAAGGCCA
CAACTACGGCGCCGACGGGAGCTTCCTCCACCTCCAGACCGCCTCCGACTCGTCCGCCTC
CCCGGCGGCCGGCGCGGGCGGGGTTCAATGGCTCCCGAGGCCGCAGATGCGCGGCAGCGA
CGAGGAGAACCCGGTGTCGGGCGAGTCCATGATCGTGGCGGCGATGTCGCACGGAGGCCG
AGGAGGAGGGTCTAGCGTGCATGGCGGCGGAGCGGGGGAGGGGGAGGCGGAGGCGGCGGC
GGCCGGAGAGGGGACGTGGCAGAACGCGAGGTACAAGGCGGAGATCCTGTCGCACCCGCT
GTACGAGCAGCTGCTGGCGGCGCATGTGGCGTGCCTGAGGATCGCGACGCCGGTGGACCA
GCTTTCCCGTATCGACGCGCAGCTGGCCCAGTCCCAGCACGTCGTCGCCAAGTACTCCAT
GCTC
>Contig301
AGAAAAGGACCGCTGAAGTCTGAAGGCGGTCTTCCTCCCGTCTACCAGCATTCCATTTTG
TTCGCTCCATCGTCGGCTTCCGTTCCTCTTTCCGTCGCCCGTAGCTTCCCATGGCTTCTT
CCACCGTTAACCGCTGGCTGAGGCCCGAGGTCTATCCCCTCTTTGCGGCGGTCGGGGTGG
CTGTGGGGATCTGCGGCTTCCAGTTGGTCCGAAACATTTGCATCAACCCGGAAGTGAGGG
TCAGCAAGGAAGGCAGGGCTGCAGGAGTGCTGGAGAACTATGCTGAAGGAGAGAAGTATG
CTGAACATGGTCTCAGAAAGTTCGTTCGCAACAAAGCCCCTGAGATCATGCCATCAATCA
ATAGGTTTTTCGCTGATCCCAAGTGAAGTCTATTGGACCTAAATAACGCAAAACATTTAT
AATGGTTATTAGTTATTACTCTTGTGTTCAACTTGGATGATAATTGGGCCAAATATGGCC
TGAGATCGGACAGCGTGTTTGTGATGCTATTGGACCATCAAATTATAATATGAAGCGTCT
GAGTCATGTTCAACATGTACCAGTTCTG
>Contig302
CGCTTCTTCACGTTGCTCTAGTGCGGCCTCCCGCCGGCTGCTCGCGCGATCTCATCGTTG
GAGCGGAGAAGAAGAAACAATGGCGGATAAGGCGGTGACGATCAGGACTCGGAAGTTCAT
GACCAATCGTCTTCTCTCCCGGAGGCAATTCGTCATCGATGTCCTTCATCCTGGAAGAGC
AAATGTCTCCAAGGCGGAGTTGAAGGACAAGTTGGCGACGCTTTACGAGGTGAAGGATCC
CAACACGATCTTTGTTTTTAAGTTCCGGACTCACTTTGGAGGAGGGAAATCTACGGGCTT
TGGGCTAATTTATGACTCGGTGGAGAGCGCCAAGAAGTATGAGCCCAAGTATCGGCTTAT
TAGGAATGGGCTTGCCACAAAGGTTGAGAAGTCAAGGAAGCAAATGAAGGAAAGGAAAAA
TAGAGCAAAGAAAGTCCGTGGTGTCAAGAAGGCCAAGGCTGGAGATGCTGCGAAGGCTGG
GAAGAAGAAGTGAATGGATTCTTCATTTGCTTTTGTTGTATTGCCATCTTGGGTCCATAA
CTTCCTAGAGTTTAATTTTGAGGAGATCTTTTTATTTTGTTAGTTTTGGAATTTGAGTTT
GGTTTAAGTGTGTTAAGGGAGTAGTGGATTAGCAGAATTTAAACTCCACTTCGCAATGCT
ACTTTATTTTGAGTAACCTTTTACAGCTTTATCAGTCTAAACTTTTCTGAAGATACTATA
CGTATTTTGAACCAGACCAGTAAATCCAAATATTATTGTTG
>Contig303
GTTATCGTTGTGGTAATATGGCAGCTATAATGGAGATTGGGGAGAACATGGAACAAAACT
TCCTCCAGTTTGATCCTGCACCAAGGCAGATTGAGCCAGATACTACTCGCAAGACTCCTG
ACTATTTTTTGTAATCTCCATAACCCTATCACCTGGTGGTAACCGTGCTTGTTCACTTCT
ATGTTTGTTCTTTAGATGTGTCCTAGAAAAGAGGAGTTTTGGTAAGTGGGAAGATCATCA
TCATCATCATTCTTTTGTTTGGAGTTTTTCCTGCTGCTACTGTATGCCATGCCATGTTAG
ATTAAAAGGACACTCAAGAGGTTTTTTCTGTCAATTGCCTTTCTATTCTTGAAGAGAGAG
TGAGGAAGCAGCAATAACAATCATGGTGCCTCGTGTTTTATGTGTATTGCTCGTTTAGAG
AAACACTATGCCGAGTGGGTCCGTTCAATCTAAATGCAAAGCTTATTTTCCGGTG
>Contig304
GCATGCAATACCTAATACAGCAGCCAATTATAGGAACAACACAACAATCAAAACCAGAGC
CGGGGTACATGAAAAACTGGACCGTAAGACCGGATATAGCACATTCTCGGTTCCAAGTCT
CTCGGCAAAAAACAGAAATCAGAGATGACTTGGAAACCCAACATTTCCAAGTACAGACAA
ACAAACGTCCCTGGAAGACCCATGACCTACCCAAACCAATCATCCAATATTCCACAGATA
GACACCAAATGCAGACTCCAATGGCATTTTTCTATGCCCAAAAAAGCCAGAGATGCTGTA
GAAGCAAAGCATATCCCACCAACCACCGCCATGCCTCCATTTACTCAAATGCATCATCAT
CATCATCCGGAAGGGGTTGCGCTGCCGCAGCAGCTATCTCAGCCTCGTGCTGTTGTTGTG
CAGCAAGGTCAATCTGTACTTCAGGTGGAGCAAGAGCTGGTGATTCAACAAAGTGAAGGC
TTGGATCCCCAGCAAGCTTTCTAGCCAGATAGAGGAATGGCTTTTCAAAGTTGTAATTAC
TCTTAGCAGATATCTCATAGTACTGGAGATTCTTCTTCCTGTGGAAGGTAACCATCTTGG
CTTTCACCCGCCTGTTCTTGACGTCTACCTTGTTGCCACATAGAACAATGGGAATATTCT
CACAGACCCGGCAAAGATCCCTATGCCATGTAGGAACATTCTTGTACGTAAGCCGTGCAG
TGACGTCAAACATGATAATTGCACATTGGCCATGGATGCTGGAGACGATGGAAACTTGTT
CAGTTAACCTCAGTAGTATCCATCCCTAAGCCCACCAAACTTCTCCTGCCCCGCAGTATC
CCAGCAGTAGAAACGGATCTTCCCACAGTTGGTGAAGAAATCCAAGGGATGGACTTCAAC
ACCAATAGTTGGTTCATATTTCTTCTCAAACTCTCCGGTAAGGTGCCTCTTGACGAATGT
AGTCTTGCCTGTGCCGCCGTCGCCGACGATCACCAACTTGAAGCTCGGATAATCCACCGC
CTGCTGGCCCGGAAGTGCCATTACTTTCCGTCGACCGGAGGAGGCTAGCAGAGGATTCTT
TCTCGCTCTCTCCTTCCGCCGGAG
>Contig305
ACCCACTTCCTATATTTACACCCAAAAGCTTGGAAGGGCTTTGGAGATCTCATGATTTGA
GCTTCTTTTCTTCTGTCTCTAGGCTCAGAGTTGTGGATATCAAGCTGCACCGAAAAGTAG
TTATCAGTTCTCATTGATCAGAGTGACCGACCCCAAAAGCAAAAGACATAGATTACCGAA
TTGTTAGCAGAAGCCTCCATCATCATCATCATCAGCAACAGCAGCTACGATCAGTATTCT
ATTTAACTGAAAATCATGTTGTCGACCGGAGCGAGCTCCAAGACGGAGAGCTCGGCCAAT
TCCTCCGCCCCCGACGGCGGGCTGCGCCTGAGCCGGTATGAGTCCCAGAAGCGCCGGGAC
TGGAACACCTTCGGCCAGTACCTCCGGAACCACCGCCCCCCGCTTACGCTCTCCCGGTGC
AGCGGCGCCCACGTCCTCGAGTTCCTCCGCTACCTGGACCAGTTTGGCAAGACCAAGGTG
CACGCCGTCGGATGCCCGTTCTTCGGCCACCCCCACCCCCCGGCGCCGTGCCCGTGCCCC
CTCCGGCAGGCTTGGGGCAGCCTCGACGCCCTCATCGGCCGCCTCCGCGCCGCCTTCGAG
GAGAACGGCGGCCAGCCGGAGGCCAACCCCTTCGGTGCCCGTGCCGTCCGGCTCTACCTC
AGGGAGGTCAGGGACAGCCAGGCCAAGGCAAGGGGGATCGCCTACGAGAAGAAGAAAAGA
AAGCGAACCTCTCCGCCGCAGCAGGGTCACGGTTCGCAGATGCCGGCTCCAGCGACGGCT
CCCGCCATCACCCACAGTCGGCCGGCGGCCGACTTGAATTCGCTGAGCGGCGGGCACCCG
CTTCACCTCCATGCTCCT
>Contig306
CTTCCTTGTTTCCACCATTCGTCACTTTGCATTTGAAGAATCTGTCATCAGGCCAAGCAT
GCTCTCTAGGTATGGTGTTCATGGTTTCCCAACTCTTTTCCTCTTAAATTCTACAATGCG
AGTGCGGTATCATGGATCACGAACCATCAATTCCCTAGTTGCTTTCTACAATGATGTTAC
AGGTGCTAATCCCGCATTGCTAGATCCAATACCAGTGGAGAAAATTGTGGACCCATCAAA
TGATAATGGACTCAAGGAAGATAATGGACAAGAAAACTGTCCCTTCTCAGGGGCAAGGTC
ACCAGAGAAACTGCTTCAACAGGATACATATCTGGTGCTGGCCAGCTCCTTTGTGCTAAT
GAGATTGCTTTGTATCCTTCTTCCAAAACTAAACGCCTGTGTCAAGCGAGCTTGGAGGAG
GCATATGCAGTATGCGAGCTTGATGAGCTTGCAAGATCGTTCACAGGCTTATGTTGACCA
TGTTAAACAAGGTTTCAACAGATTGAATCCATGCAAAAGAGGCAATTTGCAGGAAGGAGC
GATGAATGCAAGAGCATGGGCTTCCAAGTCACTGGCATCAGTCTCCATCGGTGAGCCGAG
TTCTGGAAGAGCATACTCTGGAGGTGACAGGAGATGAAGATAACAGTGTTACCTTTTCAA
CATCGTCTGTGTTGTAGACAGGATATGCTAAACAGAGATCAAGCTTGTTTTAATTTTTAA
ATTATGATGGGTGGTGATATTTCTGGCAACATCCTGTCCTTATGGAAGGAGCTCATTTAA
GGTTTTGCTATAACATACTTTTTATTTACATAATGTTGTTGAAGATACCCCCTTCTGTAT
TGTTGT
>Contig307
GCGGATTCGGAAATGGCGCTCGTGGCCCAGAGCTGGAAGCGGCTCCTCGCCGGCGGAGGT
GGCGCGGCCGCCCCTCCGCCGCTCCTCCACCGTCTCTACGCCGAGAGATCTTACAGCGCT
CAGTATGAAGTGAAGGTGGGTATCCCGGAGTTCTTGAAGGGGGTGGGGAACGGAGTGGAG
GCCCACGCCCCGAAGCTGGAGGCCGAGATCGGGGACTTCCAGAAGCTTCTTGTCACAAGA
ACCCTCCGCCTCAAGAAGCTCGGCATCCCTTGCAAACACAGGAAACTGATTTTGAAATAC
ACTCAAAAGTATAGGCTGGGTCTCTGGAGACCTCGAGCTTTGAACTGAACCTCCAAAACC
ATGATCAGCTTAATTTTGAAGTTTGAAGCAACCGTTTTGAAAGTAATATCAAACTGTTTG
TCTCCAACTAGAATGCATGTGAGGCAGTAGGTATATTTTTGTGTTATGTCAGCCAGTTAG
AATATTTTCAGATGAAAAGAAGTGTAAGTCCTAATTTTATGATCACAAGTTGCCATTTGA
CTGAATAATATGAAGTATGTTTTGTCAAGTCT
>Contig308
GTTTTGTTGGGTGCTGCTTGCTTGGCCGGGCGAGGGAAGGAGCCGTCGAAAGAACTCCTC
GAGAACGTCAGTTGACTTCCTGAAGCTATTCTGCATTATTAAATGGCCCCACCAGCTAAA
GCTGCTGCAAAGAAGCCCGATGGCAAAGCTCAGGCTCTGAAGGTTGCCAAGGCTGTGAAG
TCTGGGGCTTCATCCCTCAAAAAGAAGACCAAGAAGATCCGTACTTCTGTAACTTTTCAT
CGCCCTAAGACATTAAAGAAGGAGAGAAATCCAAAGTATCCCAGAATCAGTGCCCCTCCC
AGAAACAAGCTAGACCACTATCAAATTCTCAAGTATCCGCTCACCACTGAATCTGCAATG
AAGAAAATTGAAGACAATAACACGCTTGTTTTCATTGTTGATATCCGTGCAGACAAGAAA
AAGATTAAGGCAGCTGTAAAGAAGATGTATGACATTCAGGCCAAGAAAGTTAATACCTTG
ATCAGGCCTGATGGGACAAAGAAGGCCTATGTGAGATTGACGCCAGATTATGATGCTCTG
GATGTTGCAAACAAGATTGGTATCATTTAAGCTACGTATTCAGCTGTTAACTAGATGGGT
TTTGGTCTCGGCTTTACATTTTGTATTAGTGTATGAAATGTTGGACGTGAAATCATCAGT
TTTGTTTGCTTACCTTGAATTGCTAGTTGTTTTGAACATTTTAAGAACAAACTTGAAAGG
AGACTCTAGAATAACTAGTTTTTCTGGCTTGAGTCCCATGTTTGGCATCAGTACTACTGA
AGTCGTTTTCCACCTATTCC
>Contig309
GCATCACTAAACAATAACTAGCTTCTCACAAACCTCTTAAATAAATGCAAACAATGGATG
AATACATGAGGTTTCACATTGAAAGAGGGACTAATTGCTGATTTGATCTCTGTTAACATT
GAGGCAGCTTGAGCTTGCAGACTCATAAATTCTGAAAATGTCCCAACAAAATGGCACTAC
AAATAGCAAGCAATAGGTCGAAATGGTACAATTCCTTAAACTAAAAATGGAACACAAGAA
GATCCTTTCCCAGTACACCAACTCATTGTAGAAAACAGGTGAATCTCCTATCAGCATGGG
CGAAGGAAATAGGTCCTTTATGAAGCTGGGGTCTCAGTGGCTTTGATTTCCTCAGCAGCT
GCTTCAAATGTCTCTCCTGCCACAAGTTCAGGGACATCATCATCATCGTCCTGAGTGTTG
GCACCATCAGCAGGTTGTGCCTGCTTCTGGAACTGCTCGGCAAGCCGCCTCAGATTGTCT
AAGTTATCAGGACCAAGTTGGTTAATGATCCCTGGAAGAAGATCCTGAAGTTTTCTTGTC
TGTGGAGAACCACTGACCACCCATGTATTGGCTGCAATTGAAGCTTGAACTTTCGGGTTC
AAAAACTGGATAACAAGATCATCCTTGAAAATATTCACTTCTTCTATAGCAGGGATAGCA
TTCACCCCTATTCTCTTCAGAGTACTCTGAAGCCTTTTGTCATCTGTTGTTGTTGTTTTG
TGAATTGCCTTCTTCTTCCTGCGCATGCTGCCCTTTCCACCAGTGCGAACAGCACCAGCC
ATCCTCATAAGCTTATCCCTGTCCATCTTGATAGACCGCGGCGAGAAGGGAGAAGGTAAA
GGCGAACAGGAAACAACGGGGTTTTAGGGCCGCTAGGGTATCG
>Contig310
GTCTCTGAAACCCTAGATTACGAGAAGCTAGGGCAAGAGGCGCGAGGAATCAGGCGGCGA
TGACTTTCAAACGCAGGAATGGCGGCCGCAATAAGCACGGCCGCGGTCACGTCCACTTCA
TCCGCTGCTCCAACTGCGGCAAGTGCTGCCCCAAGGACAAGGCTATCAAGAGGTTCCTTG
TGAGAAACATTGTTGAGCAGGCTGCTGTGAGGGATGTCCAGGAGGCCTGTGTCTATGATG
GATACACTCTTCCGAAGCTGTATGCGAAGATGCAATACTGCGTCTCTTGTGCGATTCACT
CGCATGTGGTCAGGGTCAGGTCTCGCGAGGCTAGGAGGAACCGTGAGCCACCACAGCGTT
TCAGACGCCGGGATGATATGGCAAGGCCTGGGCAAGGACCTCGCCCTGTTGGAGCTGGAA
ATCCTGGTCGCCCATGAAGTTCTCTAATTTGTTTAGTGGTATTCTGATGGAGATTTTGGA
CGCTGAATATTATTCTCTGGACTATTTTACAGCTTACTGCGAGACTAGTTAGCGAGGCAG
GTTAAGAACTATTACTTTCGTCATTATATGTTGAGATTGTTAAGTTTTGGTGATTCCTGT
GGACTTGGACAATTAGTCTGTTGCTTTGTGATCGGATTTCTATGATTTGCAATGAAAGAG
TTATATTTGGATC
>Contig311
GTGGAGGCTGGCTGACGAGATGAACAGTAACGGATGCCGGGGGGTGGAGTCGGAGTATGT
GCGGAGGCTCCACCGGCACGAGCCCAGGGAGAATCAGTGCAGCTCCACTCTCTTCAAGCA
CATCAGAGCTCCCGTTCATCTCGTGTGGTCTTTGGTGAGGAGGTTTGATCAGCCCCAGAA
GTACAAGCCCTTTGTAAGCAGATGCGTCGTGCAGGGGGATCTGGGGATTGGGAGCGTGAG
GGAAGTGAATGTCAAATCTGGGCTCCCTGCCACCACCAGCACCGAAAGGTTGGAATTTCT
TGATGACAATGAGCACATACTTAGCATGAAGATTGTGGGAGGGGACCATAGACTCAAGGT
CTGGTGCTCTTATCTCCAGTTTTCTGTTTTCCCTTTTTCTTGTTGCTTCCTCGGTCATCG
GTGAAGAAGATGGCCGTTTGAATGGTAAATTTGGTTGTTCTATTTCCAGGCGCTTAGAAT
TGCAAACTCTCTTGCATGATCAGATTTCCATATCTTCACTACAAGTTGCATAGGGGTATG
TTTGATATATGTTTTTTTTAGTTCTTGATCAATTGTGGCTATAAGAATGACTACTGCTTT
CTGAGTGTTT
>Contig312
ATTCACCAGGCACTGCAACTTGGACAAGATGCAACTGCACCATTTGGATTCTTTAACGGG
CAGCGATGCCAGATGTGTCTTCGTTCTGATACTCTGCAGAAAGTGATGGAGCGATTGGCA
AGTCCTGGGGTCCGGCGTGTTATCATTGTGGAAGCTGGAAGCAAGCGTGTGGAAGGCATT
ATTTCTCTGAGTGATGTATTCAGATTCGTGCTTGGTTGGCCTCAAGCATCAACAAGTAAC
TTTTAGTTTATAGTGGCTTGTCAACACATTATTCGCCTTCCATCTTTATTGGGCAAATGG
AATCATTTCTTCTTCTTCTTTTTCTTTTTCTGCTTTTAATTTAATAGGCGTCATTGGTTT
AGAGCCTGGTGTTCGTTGAGGAGACCACCAGAGGTCTGTAAATGAGGAATTTTCTTTTAA
CGCAGTTTCCCATAATTGCTGTTTCTGTATGTGCTTTTCCTGGCTTAAATAATTAATTAG
ACAATAGATCC
>Contig313
CGGTACCCATTTGCCGAACGCCACCAAATTCTTTAATAAAAAAGCTCAATGATAAACAAG
CATAATAAAAATGTGATACAAGTCCAATAACATCTAGACTTTGAAATCCATCACCATCGC
GCGTGCAACATGACCAAGCAACAAGCTCCGACCAGTAACTGAGTCTAACAAAAACTTAAC
GTCAAAATTTAAGTTCTATTCACTGTAAATTAATATAGACGACTCTCCTCTAAATTTTTG
CAAGGAAAGCAGCAGAGGTCATCTACTCATAAATCCAGGGGTGGAGGTTGCTCTGCCAGT
CTGCAATGCCTTCGGGGAACCATAGGGCAATCTCCTTCCTTGCACTCTCAATTGAGTCAC
TCCCATGAATAACATTCCTGCCGATCTCGATGGCAAAATCGCCACGGATCGTGCCCGGGG
CAGACTCTGCAGGGTTGGTGGCCCCTATAAGCTTGCGGCCGGTTACAACCACGTTCTTTC
CCTCCCACACCATCGCGACCACAGGGCCGGAGATGATGTACTCCACCAGCCCAGCAAAGA
AGGGCTTCGAGGAGAGATCAGCATAGTGCTTCTCAGCAAAGGCGCGTTCCACGGTGAGAA
GCTTCAGGCCTTTCAGATAGAAACCCTTCTTCTCAAATCGGCTAATGATCTCGCCAACCA
GCCCTCGCTGAACGCCATCGGGCTTGATCATGATCTG
>Contig314
AGAAAATTAGACATCCATATATCAATGAAGTAGATGTCGCTAAAAACACACCAGTTTTAT
GATACAGATCATTCATAAAGATGTTTACCCAAATCCCAAGATCAATGAGGTTCTTGGGTC
AATCCTAGAGATCTTGACAACTTCCATCTGCTTTTGCTCTAACCATTTCACATAGTGGAT
AAGGAAGCAGTCATGTCAGCAAGCATCCACACAGATTTTGAAAGTCAGTCAGCTGATATA
TTGCATGCAGATCATCTAAGAAGATAATTGCTCACCAAAGGTAGAGGCTCTGCTGCAAAG
ATATTGGTCATGCAGCTGCTGTGCTGACTATTAACATCCATGCCATTTCAGTGTAAGATG
TCTCGTTCATTTAAATAGAATGAATAAGAACATGGAAACAGATAGAACTTGGCATCAGCT
GTTTCTTCCCATTATACTCCTCACCCGTTGAAATACACGGACATATTCAAAGAAAAGATT
TAGGTCCATACCCATTAAGCTATTCACGTTAGAACTTCCCCGAGCACATGTTCCTGGGTT
CCCTCCAATAATGATGTCAAACCCGCCGAATTGATTTACAAAATCCTCAAGTCTCTGAAT
AGTCAGCTTCTCAATGCCTCCTAATTGCCTCAGTTCTCCAGATTGATCAGTGCTG
>Contig315
CCGGAGCGACCGCCATGGATTCGATGTCGGCGTCGATGGCGCGGCAGACGTGGGAGCTGG
AGAACAACATCGTGGCGATGGAGGCGGGGACGGCGGAGGCGGACGCGATCTACTACTACG
ACGAGGCGGCGCAGGCGAAGTTCCAGCAGGAGAAGCCGTGGGCGCACGACCCCAACTTCT
TTCGGCGGGTGAAGATCTCCGCCCTGGCCCTCCTTAAGATGGTGGTCCACGCCCGCTCCG
GTGGCACCATCGAGGTCATGGGCCTCATGCAGGGCAAGACCGACGGCGACACCATCGTCG
TCATGGACGCCTTCGCCCTACCTGTAGAGGGCACCGAGACCCGCGTTAACGCCCAGGCCG
ACGCCTATGAGTACATGGTCGACTACTCCCAGACCAACAAGCAGGCTGGAAGATTGGAGA
ATGTCGTTGGGTGGTACCACTCACACCCTGGATATGGATGTTGGCTGTCGGGTATCGATG
TATCTACCCAGATGCTTAATCAGCAGTTTCAAGAGCCATTCTTGGCTGTTGTGATCGATC
CCACCAGGACTGTTTCAGCTGGGAAGGTGGAGATTGGTGCATTCAGGACATATCCACAGG
GGTACAAACCACCTGATGAACCTGTATCAGAATACCAGACCATTCCACTTAACAAGATTG
AAGATTTTGGGGTTCACTGCAAACAGTATTATGCTTTGGATATAACTTATTTCAAGTCGT
CTTTGGACTGCCACCTCTTGGATCTTCTGTGGAATAAATACTGGGTGAACACGCTATCTT
CATCCCCACTCTTAGGCAACCGTGAATATGTTGCAGGGCAAATTTCTGATTTGGCGGATA
AACTGGAGCATGCTGAAAATCAATTGGCTCATACACGTTTGGGTTCTTTCCTTTTGCCCT
CGCAAC
>Contig316
GAACTCTCTCGCTCTCCCCCCACGTCTCTCTCCCCCCCTCGTCCCCGCCCCCCCCCCGGC
GCGTTCCTTGGCAATGGAGCCAGCCGAAGAGGCCGAGGGAGGGGCGCCTCAGGTAGAGCT
CCAGGGGGATACAACTAAGGGAAAGTGGGAGTCTTTGGAGGAGATGCTCTCGAGGCACAG
GCAAGAGATAGCCAAACTTCAAAACAAAGAAATGAATCTCAAAAAAGCAGCTGCTAAAGG
CAGCAAAGCTGAACAGAAAGCCAAGAAGAAGCAAGTAGAGGATGAGATATCTCGACTGTT
ATCACGACTTAAAGCTAAGCACTCAGAGGAACTTGCTTCGTTGGGCTACAAAAACACTGA
CAGCTCAGAGAAGGGCAGTCTAGATAGTTTGGTAAAAGCTATAGCTGGTGTTTCTGTCAC
CAATCACAGTGAATCCACAAAGCCCAGCAAGGGAGCAAGGAGGCGTGGGAGAAGAGCTCA
AGAAGCAGCAGCAAGAGAGCAGAGGATACAGGAAGAACAAAGTAACATCATTAGTGATCG
TATGATTGAAAATGAGAGTTTGGGGAGAAAACTTGAGCCTCTTGGGTTGACAATCAAGGA
GATCAAACCAGATGGTCATTGTTTATACCGTGCTGTCGAAGACCAATTATCACTCCTCTG
CAGAAATATCTCACAGTATAATTACCAAGAGCTCCGAGAAATGGTTGCTAACTACATGAG
AGAACATGCATCGGACTTTCTTCCATTTTTCCTTTCAGATGGTAAGATTGAGATGGATTC
AGATAGCTCACCCATGGAAAGATTTGAGAAGTATTGTGAAGAGGTTCGGAC
>Contig317
CTTGCGGGCTCCCAATCCAATCCATTCATCTCTTCAGAGGAGGGGAATGGTGGTGCTGAT
TTGGGGTTTTTCAAGTTGATTGAGAGCTTGCAAGGGAGATCAGATGATAAAGAAGCAAAG
GATAGAAGGAAACTAGTCAGTAAGTGGCATCCAACAACCAAAGGTACACTCAAGAGGAGT
TACAGAGTACCTTCAAAGAATGAAGGCCGCCGCCTCCTAAAAGCCATTGCATCCTTACTC
TCTGATGATGATCATTTCACTGATGCTACCTCACACAAGGGTTGTCAAATAAGGAGGGAG
AGTGCTCATGGGGAAAGTGTATGCTGCAACAATGTGCGAGCTCTGTTTGATGAGCTTCCC
ACTCCACACCTGGTTGTTGAGATCACTGCTTTTCCTGCAGGGCCACTAACAGACAGAGAC
TATGTGAAGGCTGAGAAGCTTGAGAGGGTGTTGAGGTCTGGATCTTCCATTTGAGTCTTA
TTACCTTCATACATGCGACTGTACATCAATGAATGACTTGTACATGTGGTAAGCAGCATG
AACACGAACACCTCATCTTTGTCAAAATTGTAACTGTCTAAGCCTGCATCTTTGCATGTG
TATTTAAAAAAAAAAAAAAAAAACTCGAGACTAGTCTCTCTCCCTCGTGCCGAATTCGGC
ACGAGGGGTCACCGGGNGGTTGGGGTTTGCTCTTTGGAGGAATCATGCTCGTCTACCAGG
ATCTTCTCACAGGCGATGAGCTTTTGTCGGACTCATTTCCGTACAAGGAAATACACAATG
GTATGCTGTGGGAAGTTGAAGGAAAGTGGGTCATTCAAGGAGCTGAAATGGCGACATTGG
TGCCAACCCTTTCCCCCAAAGGGGGGAAAAAAATTAAAGGATTTGATGACCAGGCTGTTA
AGGTGGTCGATATTGTGGATACTTTT
>Contig318
AATTAAATATCCAACCATTACTTATCCAAAAAGAACACAATTAAAAACAAAAATGACAAC
TGAATGTCAGATAATTTAGAGCATAGTTGTCATATTTTGGCAAAAACAAAGACAATTTTT
TTTCCCTCTAACAAGCATAGGCATCCATAAGGCTGCTGCAGAAATTAAACCCTAAGCCAC
AAGAGTGCTGGCGGTGGTAGATTCATATTTCCAGACAGGAGGGAGCTTCTTGGTCCTCTT
GTAGTAACGAGCCAGGCGGTGGATCCTGCTCTCCACAAGAATCAACCTGAACTTGGAATC
CTTGTCCTTCCTGTTCCTCTCCAGGTGCTTCCTGATCGCCACCGCCTTCTTAATCAAATG
GTACAAATCCTCTGGAATCTCTGGTGCAAGGCCATGAGCCTTGAGAATCCTGAGAATCTT
GCTCCCGGTGACACTTTTCACCTGGGCAATACCGTGAGAATCACGAAGAATAACACCAAT
CTGCGACGGCGTCAGTCCCTTCTTTGCAAACTTGCAAATGTTCTCCTCCACGTCCTGCGA
GGAGATCTTGAGCCAGCTCGGAGGAGTCCTCTTGTACGGCAACGCCGATGAGGAGATACC
CTTTCCGCGACTGTGCATGCGACCCATGGCGGCGGCGGCGCGGCGGCGGCGAGTGCGGTG
GAGGGCTCTCGAGGGAGGTTCGGAGCGACAAGGAAAAC
>Contig319
CTTGATGATCCTCCCTGCTGCAGAGAAGCTTTGATACTATAAGAATTAAGAAGGTTCAAC
TTATATCATGAAGAACTGATGCATTCGATTGTCTGTGCCCTTCAAGGCTGTTGAGACATA
AAAAATAAAGCAAGGTTCATGCCCATCTCCATTTCGGTTCTATTATATTCGTAGCTTTTT
TTGAGGAAACTAATCTATCTGTAGCTATTCATAGCTGTCATGTAATGTTGCTTAGTGGAT
ATTGCATGAAGCAGTTGCCTGGGGACATTTGAGGGTTTCTCAGACTTCGACCCCTGTTTG
TTTTGCTGCTGTCCTGTGTAACCAAATTGAACCCACAAATTAGTATTTGAGCTTGTTTGA
TGAAAACTACATTTTGATGAGGGAAGCGTTATAGGTTGCCATATATGACAACCAC
>Contig320
CGTCAACGACATCCGGTCCCCCAACACGTTCGACAACAAGTACTACGTCGACCTTATGAA
CCGCGAGGGGCTCTTCACGTCGGACCAGGACATGTACACCGACTCGAGGACTAAGTCTAT
TGTCAAGAACTTTGCCATCGACCAGCGTCTCTTCTTTAAGAACTTCGTGTACTCCATCGT
TAAGATGGGGCAGCTGAGCGTGCTGACCGGTGACCAGGGGGAGATCAGGGCCAACTGCTC
GGCTGCCAACCCAACTACCAAGTTCTTGTGGTCTGTGGTGGATGGCGAAGAACGTGAGAA
GCTGGCGTACTACATGAGATTCTAGTACACGTTGCAATATTTGTGTCTGTGTTTTGAGCA
AGTGGCTGTTCAACAATAAATCGCCGTGGTAGCGAAAAGAATGATGCGAAATGCCTATAT
ATGCTTGTTTATCTCTAGTTGTAATTTTATATAGAAAGTTAATTAAATCCTTGTTTAGTT
TG
>Contig321
ATTTAATGCTGATTTATTGATAAGAAAACCCTTTGTAGCAGTAACCAAGAGACACCAATA
CAAAGATTATACACACAGAGAAACCTCTAGAAAATAAGATACGGAAATATACAGGACAAA
GAACAGATTAATCATCCATGAACAAACAGGATAAAGAAGAAGAATCAGCATTATCCAACG
GTCGGAAAACAAAGATCACAGAAGTCACCACCATCCCACCGGTTCCGCTGCCTGTTCATT
TTACTGGGTCTTGGTGATGGCATAAACGGCGTAGATAATCCCAGGGAGGTATCCGAATAA
CGTCAGCACCAGGCAGATCCAGAACTCCACCTTGCAACCAAACTTGAGGAAGACTCCAAG
AGGAGGAAGGATGATGGCAATAAGGATATCGATGCAGGTGACTGTCCCTTCGTCTGCCAT
TTCTACTTTCTCTTTACCTAAAGAAAGAGAGGGGGTTTGGGTAAGAAAGCGAAGGGAGAA
CTAGT
>Contig322
ATGCTGCTGCCCAAACTCTCCGCCTCCTTCCTTCGGTGTAATACCACCACCACCACCCTC
CTCGCATTCTTCCACCGCCGCCGCCTCGGACACCTCCTCCTTTTCTCCACCTCCACCGCC
GGCGGCAACGGCGAGAGTCCATCTCACAAGCCCCAATTCCTTGTTGAATACCTCGTGAGC
TCCTGTCGGTTCCCGCCGGACAAGGCGGCTGAAGTCTCCAAACCCCTCTCCCACCTCAAA
TCCACCGAGAAGCCGAAATCCGTGGTGGATTTATTGAGATCTTACGGTTTCGAGGACGCC
CATCTCAGAAAGCTTGTATCTTTGAATCCCAGATGCCTCTGCCACGACGCCGAGAAGACC
CTGGTCCCAAAGATGCGAGCTTTTCTGGACATGGGCTTCTCCCCCTCCGACCTCATCCCC
TTGATCCTTTCCAATCCCAGCGTACTCAATCTCCGCATCGACCAAATCCTGCTCAAGATT
GAGGTGTGGAAGAATCTACTAGGCTCCACCGATCTTCTGATGAAATTGTTGAAGAGAAAC
GAGTGGTTTTTTGGCTGCAGCGTCGAGAAGACCGTCCTTCCTAACATATCGCTCTTGCGG
GACTGCGGCATCACGGATGAGAGGCTAGCTACGATTGTGAGGAAGCGCCCTACCTTCATT
ACTCAGAGAACGGAATCGCTCCGAGCTTTGGTTGACCGTGTCGACGAGCTGAAGATGCCC
CGCAGCTCGGGCTTGTTCGTGTGGGCCATTCAGATCGTCCGTATGGTGAGCAGAGCCAGG
TTCCAGGCCAAGATGGAGCTCATGAAGAGCTTGGGGTGGTCGGAGTCAGAGTTCCTCGCT
GCATTCCGAAAGCGCCACTCTTCCTATCTG
>Contig323
CCCTTGCTTTGGGATCAGAGTAATAATCTCTCAATTCAGACATCAAGTGGCGAAACAAGT
AGAAGCTGTGCAGCTCAGATGGCTACTGTTGGTTCTCCCATTTTATCAAGCAAATGGATT
AAGGTAATAGCAGCTCTGAAATGGTTAGCAATTTCCAGGCGCAGTGCCAGAAGGGCAAAG
ACTCTGGATATCAATTACCAAGCAGCAACTTTAGGCACGTGGATTGATGCGCGTGGAAGA
GGCTGGTGAGGCGCATTGGCAAGTTGATGCAATGCAAAACACTTGACGTCGGTCTCGATA
GCTTTAAACCACGCATGAAATCGAGCCGAAGCAGAGGGAGTCAGTGGCCCTCCTGCAAAG
AAACCTTTCTTAGAACTGTTGTCATGTGGCCGTAAATTAATTTTGTAACATGTTTAGTTT
CTGTATATCGGATAACCGTAGCGCTGGGTGGTAGTAGTTTCAGCTTCTGACTGTTTTTGT
ATCTGCACATAAGTTGTGTGCGCCATTCGGTATCTTTATATTTAATTGCTTCTCTTTGTC
AGC
>Contig324
ACAACATATAAGCCCTAGCATAGTAGTGAAACCATATACTAAGACAATTAATTAATTTCT
GCCTCCCTGGATTTACAAAAAGGAGAAAAAGTGTTCAAGAGGAGAAAGCCAGCCAACCAG
CCACCCACCCAAATGGAATCTAAACTCCTTTCTGCTGGCCACTACTGAAAAGAAACAAAC
TCTAGAGGTGGAATGTCTGTAGAAGATTTGGTCCTCCAATTTCCTACAGTAGGATCACTC
AAGTTCCATTCCAACCACCAGTGCAGCTTTTAATCAAGTCCTCAACAAAACCATGCCTGA
GAACATGATGGTGAGGAGGAGAGAACTCATCCCAGCCTTTGAGGGGAACCCACCATCACT
GCTATCAGTAGATATGCTGTTTCCAGAGGGGCCCAGTCCTCCCAAAACTCCTCCTGTCCC
AGTGGTGGTGGGTGGGCTGAAGGTGCTGGGTGTTATTCCTGTGGTGGTTCCAGGGGTGCT
TGGGGTGATGGTTCCTGGAGTGCTTGGGGTGGTGGTTGTTGGGGTGGTAGGAGTAGTGCT
TGTGCCTGCAGCGCTGGAACTTGCAGGGTATGTGCATCCAGCGCTACTTGGGTCTGATGC
ACTGAGAGTGGCAGTGCCTGCAAAGTCACAAGCCTGCTGTGTCTGCCCCTTCCTCTGGAA
GTAGCTGTTGGCAGCATAGGAGCAATGGGCAAGAACAGTATTAGGGTTGTAGCAAGCCCC
AGTTTGCTGAATAGGACTGCAATCAGCCCCAGCTCCACAAGCATAGTCCAATGTCTTCTG
GAGAGAAGTGCTACTCTGGTCAGATCTACAAACACACCAAGCAGCATCCGATCCACCAAT
CATAGCCAACATGAGCACCATAAACACTAGAGCACCCATGGCTGACAGAGACGAAGCCCT
CAGAGAGAGAGAGAGAGAGAGAGAGAGAGAGAGAGGTGGTTGGGGGGTCTCCAACACAAG
TGATAAGAAGAAATTTTTGAAGTGGTAATGGTAGATGCGGTGGATGTGGCAAGAGAAGAA
GGGAGTGAGCGTAGTTTGTTTCTATCCGTATATGCAATGGCCTTTATT
>Contig325
CGCATACGATGTGCTGAAATCGCATGGATTACCGATAGGGTTGCTGCCGAAGGGGATAAA
AAATTTCCAGGTGGACGAGGAGGGGCGGTTCGAGGTCCGGCTGGAGGCGGCGTGCACGGC
CAAGTTCGAGAGCCAGAGCGAGGTCCGGTTCAACTCCACCGTCGCCGGCACGCTGTCCTA
CGGCCAGATCGCCCCCCTCTCCGGCGTCGCCGCGCAGGAACTCTTCCTCTGGTTCCCCGT
CCGCGGCATCCGCGTCGACATCCCCAGCTCCGGACTCATCTACTTCGACGTCGGCGTCAT
CTACAAGCGCTTCTCCCTCTCCCTCTTCGAGACCCCGCCCGATTGCATCCCTCTTTCCAC
CGCCTCCTTCGCTGAACCCCTGGCCGAGGGCTCCCGCGTCGCGCGTCTCGTCTCCAAGGT
GAGATTGATCGACTCGGTTCGTTGATTCATTGCTCAGATCTGAAAGTTTTTGGTTCATTT
GGATTGCAGAGTCAATTGGGGGAGCTGCGTTATAACCTCGATCGAGAGGGTGCTCGAGGG
GTTGTTCTGTGAATCAAACATCATCGCCGGAGAGAATTATGTCTTCGTTTGAGACAAGCT
CGGCTTGGCTTCTACAATGTGTGTGATTGCAGTGTAGAAATTCCCTTGGATTTGCTCTAT
CCTAGAAAAGAGGAGAAATTTTGACTGGGTGAAGGATTGAGTCTGTCACCACTGTGAGAA
AAATTGTGATAAAAGATTCGAGAGGATGTAGTGGAAGGAGTTGAGGGAGTTCAATTCCTT
CC
>Contig326
AACAATCAAACAAGCAATTCTCGCAATAATAAGATCCCAATTTCAAATGTACCATAATTA
ATCCATCACATAAAAGCATTAATCAAAAATTAGGTCACAAATATTATTTTGTCTTCCAGG
CTTAAGACTTGAAACTAAGCAACCACTAAAGCAAAGCTCTATATATCGATCTCCAATCGG
CTCTTCCTGTCCAATCCCTTACTCACCTCCGGCCTTCTGGTAGACGTAGGTGAGGCCGCA
CTTGCCGCAGTAGTGGCGATCGAAGTGGTTGGCCATGAAGGTCCCGGCGCCACACTCGGC
GTTAGGGCACTCCTTCCTGAGTCTGGTCACCTTTCCGGAGTCGTCCACCTTGTAAAATTG
CAGCACGGCAAGCTTGACCTTCTTCTTCTTGTGCTTGATTTTCTTGGGCTTCGTGTACGT
CTTCTTCTTTCTCTTCTTGGCTCCACCGCGGAGGCGGAGGACTAGATGGAGGGTGGACTC
CTTCTGGATGTTATAGTCGGCGAGGGTGCGGCCGTCTTCGAGCTGTTTTCCGGCGAAGAT
GAGGCGCTGCTGGTCCGGGGGGATGCCCTCTTTGTCCTGGATCTTGGCCTTGACGTTGTC
GATCGTGTCCGAGGACTCGACCTCGAGGGTGATGGTCTTGCCCGTCAGAGTCTTCACGAA
GATCTGCATCTTGCCGGCGGTGGAGCACGGCGTCTCTCAGGTGGTGGAGGACGGCCGCCG
CTAGGTTTAGGGTTTGCGTTTGAGAAAATGGAAAGATGCAGTTGATGATCCCTGCATCAA
AAAAGTATATTTTTTGAAGCCAACAATGTTTGATGTTAATTTTTGTCAATGCTGGATAGG
TTTCTGTAGGTTTCAAGGAGAGAGCAAGTGCCTGCTTTGCAGGGTTCTTTTTTACCCAAT
AAACAATGTGGGACATTTGTTTAATTTCTTTCAGTTGGATACGTGCCTTTTCCGCACAAT
ATTCTAGTTGTTTT
>Contig327
CGCATCCTTTCCTTTCTGTTTGTCTCCAAAGCCCTAGCTTTCTTCAGCGTTCCATTTGCG
AGCGATGGCGCGGACGAAGCACACGGCGAGGAAGTCGACCGGGGGGAAGGCTCCCCGAAA
GCAGCTGGCGACCAAGGCGGCGAGGAAGTCGGCACCGGCGACCGGCGGTGTGAAGAAGCC
CCATCGGTTCCGCCCCGGAACGGAGGCGCTGCGGGAGATCCGCAAGTACCAGAAGAGCAC
GGAGCTTCTCATCCGGAAGCTCCCCTTCCAGCGGCTCGTCCGGGAAATCGCCCAGGACTT
CAAGACTGATCTCCGCTTTCAGAGCTCTGCGGTGGCAGCGCTGCAGGAAGCGGCGGAGGC
CTACCTGGTGGGGCTCTTCGAGGACACCAACCTCTGTGCCATCCATGCCAAGCGCGTAAC
CATTATGCCCAAAGACATTCAGCTTGCTCGCCGCATCCGAGGCGAGCGCGCCTGAAGGGT
TTGAGACGGTTTCCTGTGGCTAATGTGCTCAAATCAGTCAAAGGGATATCTGGTCGAATA
GGATGGTTGATGATGTAGATTTGGGCTTTTATTTGTTTATATTTTCGCCCCTTTTTATTA
TTACGGAAGGTTATGATTTGATGATCTAGGGATTTTGGATGTTTGTATGGATGATCTTGG
CTATGAAGGAAACTCTGTTTACCGTTTAGTTGGTCTC
>Contig328
AAAATAAATTAGCCATATACTGCATAATCGAACTTAAATCATCATTCCAAACTACCACTT
AACTGACCTCCAAATTAGAACACGGCTAAAAAAGAAAGAGCTTGAAACTTATAGAAAGTT
GATTACCATACTTCCAGGAGAATCCCTTGCCCTTCTTGCAAAAGCCACCAATACCGCAAC
ATCCACATGCACATTCCACCATTGCTAGGACAACAAAAAATAGATTTCGCATGGAATAGC
AACAATGAGGGTGTAGAACATGCTGGATGGAACAAAATGGAAAGCTTTCAGAAAATCCCG
TGCTTTGCTATAGAACAGCAATGGTCGGTCGGCACAAGCTGAAGCTCACCCACTAAAGTC
AGAAATACCTCAACACACACGGACTCTGAGCGGAGTAGTAGTTGTAGCTGCTGCCATCTA
AATATTGTGCTCTCAAGGCTGCTTGTGATCACATACGTGATTGGGTCCTTGGGACACCTG
AGGGAACATGGGTTTCCATGGGAGTGTATTCTGATGGTTCATACAATGTACCAGCTGGGC
TTATTTATTCATTTCCTGTGACATGTCGTGATGGCGAGTGGACTATTGTTCAAGGGCTTC
CAATTGATGAGTTCTCAAGAAAGAAAATGGATGCGACTGCCGAGGAGCTGACGGAGGAGA
AGGCATTGGCATATTCATGCCTCTCTTGAACGTCTCCCTTGTTGGGTACACCTGGAGTGA
TTAGAGGCCCTACGGTTACTGCATACTGAGAAGTAACTCCAGATTTTGAATAAATAAACT
TTGGTTCTGCAGAAACAATTGTTGCAGAAGTTGCCTCTATTGATCTATGTATGATGTTTC
CTTTCTTTTTTGCTCTTACATAAGACCTCGTTGGTTGTATTGACCGTGTTG
>Contig329
ATCTGTTTCTCCTCTCCTCTTCTCCCCTTCCTCCACGCTGCCGGCGGCCATTGGCGGTGG
AAGACCGGCGGAAAGCGGACTCTCAGCACTGGGTTTTCTCGGTAGCGAAGGAAGCTGAGA
ATATGAAGTAGGATTCTTTGCTCCTGGACATTTGCAATGCCATAGGGGTTTTCACAGACG
ATTCTGGCTCCTGATCGATGAACTCCATCTACGATTGAGGAGCTCTGGCCTTGATTGACA
AGCTTCGTCCCCTATTGACGAGCTCCTCCAGTCTTTGATCTGCCGTCTTTTCTCTGTGAG
TATGTAAATGCTGATAAGGAGAAACAGCATGAGCACTCAATTACAAGAGAATCCCATTTA
AAAGCAAACCCTTCAAGCTTGTCAGCTTCCTCAAATGTTAATGCTGGCCGACCTATCCAA
GCTGCTGGATCTGGCAAGATAATATCCAAATGCATAACCACTAGTTCCAGTTCTTATTTA
ACTGATACTGAAAGGAACAAAGAGAAACGCCTTGGAGGGGAAAATTTCGCCACTAATATC
ACAAGAACTGGGGATACCGTTCAAGATATGTTGGACCTCTTTATAGGTCCTCTGCTGCAG
AAACCTTCAGCCATAGAGCAAGAAAATGGGACAATTAAAACAGAAAGTATGAACATAACC
GTTGAAACTGACAAACAAGCCAGAAGCAGGGAACTGTGGAGAGAAGAAGGAACATTGGTT
TTGACAAAAAAGAAGAGCAGCTTCAAGGATAAGGTGGCCATGTTTCTTGACTAAGTGCAG
TATCTGGAAATCAGTGGTGAATCAGTCATTTGCTTCTAATGGGGAACTGAGAGGTAATTC
TTGTTTGGAGTAAGGTGCACTGATGC
>Contig330
CTTTATTGCAGCCATGACCACCTATAGCTCTGAAACTGACCTTCCTCTCCTCCTTCCCTG
ATGCCTGCACTACCACCACGTATAAGTACTGAAATAGACCTCCCCATTCCATCCTCTCCC
CCACTCCGCAGCTACGCTAGTATCCCATCATGTGACCCGCCGAGAGGCATCTTGGCCACC
CCCTTCACCAATGGCCAACGACCATCAGACAGTGTGGGGGCTTTGCAAGCCAATCGATCT
TCCTAATTCTCCTGGTGGCTTAATTATTCTCTCCTTAGAGGCACGCATTGCTGCAAGACG
AAGTCATTCGGTGGAACTATGCAACGATGCTGATTTCATCGGTGGCGTTGCAGCTTCCTA
GTTCACAGGTGCATTTTCGCTGTAATGCGAAGGGGAAGGAATGGCATCCATTATAATGGG
CTGCTTCCAATAAAGGGAGAGTGGTCTCTCCTGCAGGGCAACTTTATACCTTTGGCATTT
CCATCTCTGAAGATAACTCCGATCCTCTCATGGTGATCGGGGTTCTTGAGAAGTTATTGC
AGGATATATCGTTCTTCTCGGTGTATTAATTATAAATAAAGGGCTCCGTTGTGGGCTATA
GTTGGTAAGTCTTCTTGTTTATCTGGCAGCCACTGCCCGCTATAGAGTATAGAGTAGTTG
TTTGTGTAAGTGTGTGAGGAGGCAAGATCGTGGGGGTGGAGTGTGCATACATATGCGTAT
AATTTACGTTCATTTCCACTT
>Contig331
GTTTCATCTCTTTTCCTCTCTTCTCCTCAATTCTCTCTTCTCCATCCCCTCGATCAATAG
TAATCATACTAATACTCATAATAATCCATCGATGGAGCCGTTGGAGGAGGTGGTGGAGTA
CAGCTGGAGGGAGGTGGTGCTGCCGTCGCTGATTCCGGTGGTGCCGGAACCGGAGCTGGA
GAGGGAGACCGGCGAGCGTCGGCGAGGGAGGGACCTCCTCGTCGCCATTGACCACGGGCC
CAACAGCAAGCACGCCTTCGACTGGGCCCTCGTCCACCTCTGCCGCCTCGCCGATACCCT
TCACCTCGTCCACGCCGTCTCCAGTGTTCACAACGATGTGGTGTACGAGAGTTCCAGGGA
GCTGATGGAGAAGCTGGCGGTCGAGGCCTTCCAGGTGGCCCTGCAGGTGAAGACGAAAGC
CAGAATCGTGGAAGGCGACGCCGGGAAGGCAATATGCAGAGAGGCGGAGAGGCTGAAGCC
AGCGGCCGTCATCATGGGCACCCGTGGCCGCAGCATCCTCCAGAGCGTGTTACAAGGCAG
CGTCAGTGAATACTGCTTCCACAATTGCAAAGCAGCACCAGTCATCATCGTCCCAGGCAA
AGATGCTGGTGAACAGTCTGTGATCTAATCGCCGTGACATCCGGCAGCTATTCTCCTGGC
CTCCCTGCTGCTTTTTACCCGCGTGCTGTATTCATGCCTCTGTTCTGCTCCGCACCGGCA
GGGTTTCATTGTACGTATGAACTTGTAAGAGCTTGTTTGGTGGTTTGTGATTTCATTTGT
ATGGCATACAGAATAAATATTGATTTGCATGCAACTAAAGCTTCGTTTTAG
>Contig332
GGATGATAACAGATGCAGTAAATTAATACTTGTGAACAACCAACATACAGTAGATCCAGA
TTTATAAAATACCAAGTGCAATTTGTGTACTTCGTTCTTTTCATACAAACACAGAACCTA
GAATTGGATGAAATTAGTTTGAGTCTATCATAGTCTCTAGTCTACACTGCAACATAGATT
GTTACACATCTGACGTTTCCTTACTGCCTCTAGTGGTTTCGCATATGATCAAAGCTCAGA
GGTTGCTGATAGAATGGAGCCTGGAAAATGCCATGTCTGAAATGTTCATAAGAGTGTGCA
TACATCATAGCAGGGGTAGGCCACTGCATATAGACCGGATCTCTGGGAGTTTGTTGGCAT
CCAACAGCACAATAAGCATTCAAATTTGAATCTGGTGGCCCATAGTTCATAGGAGTTTGA
TTCCTTGGAAATTGACCCAGCTGAGCAAAGCCTGCCTCGTAAGGAAAAAATGGAGCTGGA
GGAACATTGCAAGCTGCCAAGCCGAAGGTCTGGCCAGGTGCAAGGCCCCTAACATACCTG
TCATATCTTCGATCATAATCTGGATCACTGCGATCCTTTTCCCTGTCCCTGAAAATGGCA
ACCCTGGGAGCACCAATTTTCATGCTGAGTTTTTCATGCTCATCAATAATAGTCTTGTAG
CATTCCTGCTCGTCTTTACTTGCATTATGGTTTAATCCATCATTTGCAACTGGAGAAGAT
GGGCCTTCTGAGTCTGGAGAGAGAGAGAGAGAGAGAGAGAGAGAGAGAGAGAGAGAGAGA
GAGAGAGNGAGAGAGAGAGAGAGAGAGAGAGAGAGAGAGAGAGAGAGAGAGAGAGAGACG
TCATANACCCCCAAGGACAGTTTCTGGCGTTCGTCTTTTACTTCGTCTCTGGGCTCATTC
CCGAGAAACCCTCCAGAGAGAGATGGGCCAATCCGCCGCCCTCCTATCTCTCCTATTCTT
CTTCCTATCTGGTCCTGCGCTGGCGCTCGGCGAGCGGCTCAGTGCGAAGGAGTGCGAGAA
CCTAGGGTTCACCGGTCTCGCCCTGTGCTCCGATTGCGGTACCTTCGCCGAGTACGTCAA
GGACGAAGAATTGGTATCGGATTGTCTCAAGTGTTGCTCAGAGGATTCTGATGATTCCAT
CAGTAAGGTAACGTTTTCTGGTGCAATTCTGGAGGTATGCATGAGAAAGCTGGTGTTCTA
TCCTGAAGTTGTATCATTCATTGATGAAGAGAAAGATGAATTCCCCTATGTCAAAGTTCA
ATATGCCTATGGTTCTCCACCAAAACTTATCATGCTTGACAATGAGGGTCAGCAGAAGGA
AACAATAAGAATTGACAATTGGAAGCGTGAGCACATTC
>Contig333
CTCGAGGGATGGGATGAACCGCAAGGACTGGCTTTCCCTGGTCGCCGTGCACAGTGACTC
CTGGCTCCTCTCTGTCGCCTTCTACCTCGGTGCCCGCCTGAACCGCAATGAGAGGAAACG
TTTGTTTAGCATGATCAATGATCTTCCAACTGTCTTCGAAGTCGTAACTGATAGGAGGCA
ATCAAGAGAAAAAGCTGGCATGGATAGTGGAAGTAAATCCAAACTCTCAACAAAGAGGTC
AAGTGACGGACAGATAAAAAACAATTCAAAGACAGTTGATGAAGGGTACGGTGAAGATGA
TGACGAACACAGTGAAACTCTTTGTGGAACCTGCGGTGGCAACTATAATGCAGACGAGTT
TTGGATTGGTTGTGATATATGTGAAAGGTGGTTCCATGGCAAGTGCGTGAAGATAACTCC
AGCAAAAGCTGAGAACATAAAGCAATACAAATGCCCCAGTTGCAGTTCAAAGAAAGGAAG
ACAGTAACTTCAAAGACCTGTTTTCCAGTATTTCCTGTTGTCCAGTATTTTTCCCTTTCA
GACTAGTAAACTCTAGTGACTTTGTTCTTGTTAACATTTGTAGTTTAGGTGTGGCAGTCC
ATGTTTTGTAATGTTATTTGTGCTCATCTAGAAAGAGATCTGTGCTATGATGCAGGAAGC
TCTTGTTATTTTTAATTCATACTAACAATTGAGAAATGAATTTAACCTTTCCACCCTTGT
ATCATCCAAGCTTGATTATTTTGCATGTTTGGAGTAATTGTAGGAATTACTTGGGGATAT
CTATTATGTTTAAAC
>Contig334
ATTGCATCCAGGCTTAGAGCGAGGACTCTTCGAGGTGGGAATGCTGCTACAAATACTGCA
CCTCCAGCCCCTTTCCGTGGATTTCCTCCTTCAGAAAGCTTGTCTAGTAGAGGACCACCA
CCAACTGTAAATTCTTCTATAAATCCTGCTCGAACGGTCCCTTTCCATGGTTTTGCTCCC
CTAGAAGGCTTTTCTGGTAGAGGACTACCATCACCTGGCATGGTTGGATCTGGGAGTGTT
GTTAATTATGATCATCCAAAGGGATCTGGAATGCTACATGAAGCTCACGGTTATCCAGGT
CCCCGAAATGCTACTGGTTATCCAACTATGAACAGTTCTTTGGACGTTAAGATTCCTAGT
AGTGCAGTGGCTTCTGTTCGTGGATCAGGTGCAAGCAATTTTTCTGATATCCGTCAGATT
TCTGGAGCAAGGGTTAAGTTGCATGATCCTCTGTCTGGTGCATCTGAGTGCGTTGTTGAG
ATACACAGCTCTTCTGAGCAAATGAAGGCAGCACACAGCCTCCATCAGTTCATAGCTTCT
GGTGGACAGAATGTACCACCACCGCAAGCTCCCCGCCCATATTAGTCTTTCACCTGGAAC
CAGAGGTCTTCTGTTGTTATCCCAGCAGTGCAATGCTGTGTGGCTGTTGTTTTTATGGCT
TTGCTGGCATGAGTAAGGCGCTACTTCGACTATTTGAGGTCCTAATTTACAGTGATTACT
GTAGGCAATTACAGGAGTTGATCTGTTGATGGTACAAAAATGTGAATTGGAAAAAGCGAT
TATCTCTGTCTACTTAACTATTTATTTGAATGGCCAAGTGGTTCAACAATAGAGGTGACT
TGTGTATGGCTCAAAGGT
>Contig335
ATCCTCAGGCATGAGCACCATATCAGACTCTGTTGAGTCAGAAGAAAGCATGGGGAGGAA
GCAGCTCATACCACCTCAGGTGTTGGTCTCGCTCTCTATGAAATCCCCCTCACCATCATC
TGTGCTGATGGATGCAGGCAGAGAGGAAGGAGGAAGCCACCAGGACTTTGGACTTGTGGT
CCCTGAGGGAAGGGTGCATGGCGGTGGTTTGATGACTTTGCTGGGAGGAGATCTCAAGAA
TGCTTTCGATGGGGGGGCAATCTGAGCTTTGTCAGATGGATGATTCAATCGTCCTATTTG
GAGGGATGGAAGGGGATTGATTAGAATCAGATGTGCATACTTTAGGTACTGCATTTTCCA
ATTTGAACTTTATGGTGTCTAGTCTGGTTTGGTTGTGTTAGTTTCCATCAACTGTGAGAT
ATATATTAATGGTTATAATGGTGTTTGGT
>Contig336
GATAGACAGGACTATCATTAATTGTGATCTTTATCCCGACTTAGGAGAAGAAAATGATGC
CAAGAGGAGGGCTATCATGAAACCTGATCCAGAGCCAGAAAAGGTGGTACCGAAGGAACC
CACCTTCACCTGTCCTATCTGCATGAGCCCATTGGTTGAGGCATCCTCAACTATTTGCGG
TCATATTTTCTGTCAAAGCTGCATCAAGGCCTCTATTAAGGCCCAGAAGAAGTGCCCGAC
CTGTCGGAGGAAGCTTACTATGAATAACTTTCATAGGGTGTACCTTCCAACCGCCAACTG
AGATGCCTGTGGGTGGGGTACCATTCATTTCTGCTAGGGCTCCTATGATACCCTTTTAAC
TCTAGCCCTTAGGGCATTCTATAGTCATTCTTCTGGATTTTGGTGACTTTTGAATGATAA
ATCACAAAAGTTAATATGCAATGTGATTACATAAAAAAAAAAAAAAAAAACTCGAGACTA
GTTCCTCTCTCTCTCCCTCGTGCCGAATTCGGCACGAGGGGAGCCTTTGTTAAATTTGGA
TATGGATTCCATGGATCAAAAAGAAGAGAAGGAGATTTTTCAACACTGGAAAGCAGTGAA
AGATGGGCTATCTTTACATCTCTTGATTGATATCTGTCAGAAGAATGGGTTGCCTCTGCC
GGCATGCTTCATGCTCCTACCTGTTGATCTCAAAATCAAGGTTCTGGGGCTTATTCCCGG
CGTTGATATTGCAAAGGTTGCATCCACTTGTTCGGAGTTGAGGTACCTGTCGTCAGATGA
TGAGCTTTGGAAGCATAAGTTTGTGGAGGAGTTTGGTTTGCTGGAT
>Contig337
GAGCAACGACTATAACGGCCGGCGACGTCGCAGGTGGCGGTAAGCCGGCAATCTAAACGG
CTTTGTAGGGCAACTTACAATATTTGGCAGTCCTCTCTCTCTTTGCTACGGTGGCTATGG
AGTTAGCTAAGCTCTAGAGTTTGAGGTCCCTTCTATAGCATAAACATGAATCCGTGGAGA
GATGTCCTCTATTTTTCTTTGATAATTCTGTTATTTTCTGCATGAAAGCTTTTGAGAATA
GCCTTTTTATGACTTTTTGAGTCCTTTTCATGGGCTTTCTCTGAATAAAAGACATATGGT
TCCCTT
>Contig338
CCTAATCCTATCGGCGGCAGCGGCGGCGGCGGAGGGGATGGTGTCGGGATCGGGGATCTG
CGCCAGGAGGGTGGTGGTGGACGCGCGCCACCACATGCTTGGCCGGCTGGCCTCCATCTT
GGCGAAGGAGCTCCTTAATGGCCAGCGCGTCATGGTGGTGCGGTGCGAGGAAATCTGCCT
CTCCGGCGGCCTCGTCCGCCAGAAGATGAAGTTCCTCCGTTTCCTCCGTAAGCGCATGAA
CACCAAGCCCTCCCACGGCCCCATCCACTTCCGTTCCCCCGCCGAGATCCTCTGGCGCAC
CATCCGTGGGATGATACCCCACAAGACCAAGCGCGGAGCTGCAGCGCTGGCGAGGCTCAA
GGCCTACTAGGGCGTGCCACCCCCCTACGATAACGTGAAGCGAATGGTCATCCCCGATGC
TCTCAAGGTGTTGAGGCTTCAGGCACGTCACAAGTATTGCCTGCTGGGCCGGCTCTCTAA
GGAGGTCGGATGGAGCCATTATGATACCATCAGGGAATTGGAGGAGAAGAGGAAGCAGAG
GTCTCAGGTTGCCTATGAGAGGAGGAAGCAGCTGGCTAGGCTGCGCCAGAAGGCAGAGAA
GACAGCAGAAGAGAAGCTTGGCTCTCAACTGGACATTCTGGCCCCATTGAAGTACTGATA
GCCTTCTTTCTATAGAGCAGACAGTTTTGCAGAACTTCTCCTTTGCAATCTTAGACTTTC
TTATGGAATTGTCTTATATTTGAAATCTGTAGTTTTGTGGCATTTATAGCTTTTGGTTAA
TCTGGTTACATCTATTTGGATTAAAATGGTTCTGGTGAACCCAGTTGCTTTGATCTAATG
AATGCAATTTTTTT
>Contig339
ATCATCCCTACAAACACTCCATATGCGACCTTAAAAAATATCCATACAATCATAAAAGCA
TGCGAGGGGACAAGCACAACCAAATAAAAGTATAGTAGAAGATTTTAAGGTACAGAAGAA
AAGATCGCGAAGAAAGCAGCAGAAGAAAACTTCCAAGAAACCCAGGAGTACATAAAGCCT
AGTTTGGGTTGGTGTCAACTGAATAACTAGTAATACATGAGTTGTTGTGCCGCACTAACG
TTCTGGAACCCGCCATCATAGATAGCCTGACTAGCTCCAGCACCCATTCCCATTGCAGCT
TGCTTCAGGGCATGCTGACTCTGGGCATGCATCAGTGCCTGACTAGAACCCATCTTACTC
AATGCCAGAGAACGCTCATAGGCCAACAGGTCAGTTGCTGAGAGTCCAGGGAAGGCAGCA
GCAGGAGGGGGCAGCGGATTTGAGGCTGTCCCAGGTGGCGTGGGCTTACTGCCCCACGAA
CACTTGATTGGCTTTCCAGAAAGAATTTGACCATTCCCCATCTGAATAGCCAGGGCAGCT
TCTGCATGGTTACTGTATCTCACAAAACCAAAACCTTTATCCCGTTGTATACGAACCTCT
TCAATCACTCCAGCATTAAGGGCATGGAAGAGGCGGTGAAGATCAACTTGTGCAACCTCA
TGAGCAATGTTGCCCACATAGACAGTTGTATATTGTGGGTTATTCTCTGGGCCATCATCA
TTTGCATTCTCTTGACCATCTTCTCCTGATCCATTTGTTAGCTCCACCACACTCTTAGAA
TCTGAGTTTTGTTTGTCCTCACTAGTATTGGCACCCTTTGTAGCCCAGTTGCAACGAATC
TGCCGACTGCCAAGCCACTTACCAGTTAAATCATTTATGGCACTTTGTGCATCCTGTTGA
TTTCGGAAAGAAACAAAACCATACCCTCTTGAGCGCCCTGTCTTTTGGTCCCACAT
>Contig340
AGGAGAGCCGCAGGACAGGGAAGGGGAAGAAGCAGCCATGGTTCTCCTTGAGAAGTTGTG
GGACGACGTGGTGGCCGGGCCTCAGCCGGATAGGGGCCTCGGCAAGCTGAGGAAGCTCTC
CACCAAGCCTTTGGTTATCAAAGCAGATGGGGAAGGGGAGAGCAGCAAGTACCAGAGGTC
GATCTCGATGCCGACAACACCGACGACCCCGGGCACGCCGGCGACGCCGGCCACCCCAAC
CACACCATCCTCTGCGCGCAAGGCGAACGTGTGGCGAAGCGTGTTCAACCCGGGGAGCAA
CCTCGCCACCAAGACCATCGGTGCCAACTATTTTGACAAGCCCCAGCCCAACTCCCCTAC
CGTTTACGACTGGCTGTACAGCGGTGAGACAAGGAGCAACCACCGCTGAATGGACTTTGG
GGCCGAGAAAGAGGCTGGATTGGCTTCTTGGGAAGAGGGGTGGATGTACATAAGTTTCTA
GATATCGTGTGCTATCTTTTATGTTTGCTACTCTATGTGGTTATCTAATGGTGTTTATTT
TGTTGTTCTTGGTAGCTTACTGTATGGGTTGCTAATCTGTGGGCACGAAAGGTGGCAAGG
AGGGTCTGTGTGTGTGTGATGTGTGTATTTGCACTTTTTTGGTGGTGTTGCAACGGTTCT
GCTTCTTATGTTACCAGGTTATGAGAAAAGTAATCATAATTTTATATTGCTGTTGGCCTC
TTTCTTTTTTTGAGATTAAAAGGTATTAATTTTTCAGATATTTTTTCGTATGTATAATAT
GTAAAGAGATGATTGTTTC
>Contig341
AAGCTGCCCCTTTCTTAAGCCCAAACCCTCCACCCTTTCTAGTATTTCCTATCTTCTCCT
CCTCCTCCTCGCCCTTCTCCCTTCTTGTTCTTCTTCTTTGTTGTTGTAGAGCCAAGGGGC
TCGTGCGGAGCTGGCTAACCAACACGAGATAGAAGCTGTGGAGACACAGGAAGAGAGCCA
CAAGTGGGTGGTGCGAGCGCTGTATGAGGCGTTAAACGCGAGGGACGTGGAGAAGGTGCA
CGAGCTGCTGGCCCCGGACATCGAGTGGTGGTTCCATGGCCCCCCTTCCCACCAGCACAT
GATGCGCCTCCTCACCGGCGCCTCTCCAGAGGAATCCTTCCAGTTCGTCCTTCGCTCCAT
CGAGGCCTTCGGCTCCACCGTCCTCGTCGAGGGCACCGACCGAACCCGCTCCCTCTATTG
GGTCCACGCCTGGACCGTCTCCCCGGATGGGATAATCACCCATGTCAGGGAGTACTTCAA
CACCTCCGTCACCGTTACCCGCGTCGGCGCAGCCGCCGCCGGCGACTCTAGTTCTTCCAA
CGTCCCCAAGCTTCACTGCCTGCCCGTCTGGCAGAGCAAGCTCCCCGACCAGGCCCGGAG
GTCCCTCCCCGGCCTCGTCCTCGCCATCTAATTATATATAATCTCCTAAGATAATAGTAT
TAGTAATAAGTTTGTTTGATGGGCTGAAGCCTTCGTGTGATCCCCCTGTGTGGCTTTGCG
TCAGGGGTTAGATTAGATCTGGGTGTGCTTTTGTGTCTTTTGTGTGTGTGGTTGGTTAAT
TTGTCTGTGTGTGTTCAGAGATGAGGAAGAGGGATTGTTTCTCCGCTTCTTCTTCTTCTT
CTGACGTCAGTTGCTTTGTTTTAATCTTCAATAAAATATACTTGTGTCGTCATTTTAAT
>Contig342
AGAGACAAACATAGTTAGTATTTATAATCACTTGGTAAAGTACAAAAAACAACATAAAAT
AAGATGCTGTCCATGGATTGTTAACTCAAAAACAACATACTGTAACAAAAGCAGAATCCA
TACTACATATGGCACACTGACATATTAAACACACAAAGCTTTACAGATATCCTTCAGCAG
TTACGGATCACAACAGACTTCAGGAGGAAGCATTTCTTATTTAGTAGTAGAAGCAAGCAG
TCCTGCTACTGTGATGGCGCAAGCATTTCCTTTATGGTTTGGAACCGAGCTAGCTTGTCT
GAAAACTTGGTGGTGGTATAGTAATTGAGGTAGTCTTGGAAACGGTAGCAACTTGGATAA
ACGAGTTTTGGGGCTGGGCAAATGATAGCATTAGGCCCCGGATTATAGAATGTAACAATA
GATAATCGGCTCCCATTTTTGTTAGCATGGATGTGATGCTGAACACTCTTGTAAATCCCA
TTGCTCACCACTTCCACTTGATCACCCAGGTTCGCAAAGATTCTATAACCTTTTGTTGGA
GGTATTGGTGCCCACTCCCCATCCTTCAAGAACTCAAGACCAGGGACCTCGTCATCCTGA
AGCAATAGGATGATTCCACCAGCATCAGTATGGCGTCGAAGGCCCATTACCAGCTCTGGA
TGAGGGCATGTTGGATACTTTGCCACCTTTGTCCCAACAAAAGGCTCCGAGAATGCCTTC
TTCAAGTAATCTTTTTCCAATCCAAGGTTCTCACTTAGAAGTGCTGCAAGTTTTTCGGCC
AACTTGATCGATTGTTCAACATATTCCTGCATTGCTTCGCGAAGTAGTTCAGGAATGTCG
TCGATGTTCGAGTCCGGCTGATGGCGATAGAAGAAGCTGCTCTCCCAGTCAACTTCAGAG
GCTTTGATATGGCATCCCAATTCTTTTGCCAGATCTGAGCTGTAGAAGCTCACCTTCATG
CTCTCCTCATAGTGCTGGTTCACCAGTCCCTTGACCTTGTCCATCAGACTCTCATCAATC
CCATGGTTCTCGAGCCAAAAGAACCCCCACTTCTCGCATGCCTCATGGAGAAGTGACATT
GTTTTGCTTTTCTTTTCTCCATCGATCTCTCCAAGGTTGATCACTGGGACATCCATTTCC
TCCGCGCAGTATTTGGTTGCTGTAGAGATACTGTAACTCAATACCCACTCTTC
>Contig343
CAGGAAGCGGAGGCATCGGAAGGCGTCTTCGTACACGCCGGACCTCAAATCTCTCGTCTT
TCTTTTCCTCTATCTCGCCTTCTCGCCGTAGGCTTCTCAAGTTCTCTTTCGCTTCTTTTC
TTCTTCTTAGCGAGAATGAGAGAGTGCATCTCGATCCACATCGGGCAGGCCGGTATCCAG
GTCGGCAATGCCTGCTGGGAACTTTACTGCCTCGAGCACGGTATCCAGCCTGATGGCCAA
ATGCCCAGTGACAAGACCATTGGTGGAGGTGATGATGCATTCAACACCTTTTTCAGTGAG
ACTGGTGCTGGAAAGCATGTCCCTCGTGCTGTGTTTGTTGATCTGGAACCTACCGTGATT
GATGAAGTGAGGACTGGAACTTACCGCCAGCTCTTCCACCCAGAGCAGCTTATCAGTGGC
AAGGAGGACGCTGCTAACAACTTTGCCCGTGGCCACTATACCATTGGCAAGGAAATTGTT
GACCTCTGCCTTGACCGCATCAGGAAGCTTGCTGATAACTGCACTGGTCTTCAGGGCTTC
CTTGTATTCAATGCTGTTGGTGGAGGCACTGGCTCAGGCCTGGGCTCTCTTCTTCTTGAG
CGTCTGTCTGTTGACTATGGGAAGAAGTCGAAGCTTGGGTTCACCGTGTACCCCTCTCCC
CAGGTCTCCACCTCTGTTGTTGAGCCCTACAACAGTGTTCTGTCCACCCACTCCCTCCTT
GAGCACACTGATGTTGCTGTGCTTCTTGACAATGAAGCCATCTATGACATCTGCAGGCGC
TCCCTTGACATCGAACGCCCCACCTATACCAACCTCAACCGCCTTGTCTCTCAGGTGATC
TCATCCCTGACTGCATCACT
>Contig344
GATCCGAAAAGAACTGCATTCAAACTCCATGAGAACCCGGTAATAAGTCTTACAAGCATA
TATGAATTCAGTCCAGAGTCCTTTCAAAGCCAGCAAATATCATAGAAAATCCCAATGAAA
ACACAACCGAACAATTTTAACGGTCCATACATTGAAATTTCAGTGAATCACGGCTCTTAA
GGTGATGAAGAAACATGCAGGAAAGAGAAATAGGATAGCTGCATCTGTCTTCATGAATTA
TGACTCTAATTCTTCTGCACTGGTTGGTGCCTCATTCTCCATCTTCTCTTGGTCGGTTTC
AAGCTGGCTGTAGTTCCCCTTCTCCTTAAACAGCTGAATGTGGTGGTGCTTGCAGTAGAG
CCTTCCCTCATGAGCAATGTAATTTGAAGGGCTAATCACACATCCTCCGTGAGTGCATTT
GAAGCAGCTCTTGTGATATGCAGTCCCATTAACTGTAACCCTCTCAATGGGATATACTGT
CTTCTTGCATCCAAAACACTTCTCTCTGGTTCCCGCAAATTGACTTGAGACTCTGTTGGC
TGCTGGTTTCTCAGTATCAACAGGTTTTTCTGGCTTGACAACCTTTGGGGTCCCTTCAAA
GCTTTTGTCCAGGCTGCCAGTCCTCTTGAAAAGCTGATCAAAGTGAGGCCTGCAGTAGAG
GACTCCCTCGAACGAATTATAATTTCCCAGCTTCAAGGTTCCCTGGCAGTGGTGGCATCT
AAAACAGGCCTTGTGGTAGATTCGGTTGTCGGCGGTGAGCTTGTCCACCAGGTAGACCGT
CTTGCTGCAAGCCGTACATTTGGTCTGTGTCCCTTGGAATGCCATTGCTCTTGGTTACTT
GTCCTTTCGGAGCCTTCTAAACGAATGGAGCAACAACAATAGAAGAATACACCAAAAGGA
AGCCCCTCTCTTCTTCTCCTATCCTTTCACCACCACCTCTTCCATATGTTAGGACTT
>Contig345
CCTGTCTGGAAGACATAATGGTTGGCATTTGACCTTCTTTATTTTGCATAGACTTGTTCT
AGGTCTGGTCCACTCCAATATATGCTCATGTTGCATTTTTAATACCATTTCCACTCTCCA
GCACAACATCACACTACAATCGAAATTACGAAGCTTTGACACAAGACAACACACTAAGAA
GATCACAGTCGTACGTACACACTAACCAAGCTCATTAGACGAACTACAACCAAAACGCAT
GCACCATTAAAGGAAAATATTAGAAGACACTACTAATTGTGCTTGAGATGGCCCTCATTA
GCCTTCTTGAAGACCTGGGCTTGGGCTGCAGCATCCCTGTTGGACACCGAAGCATCCGCA
AAAGCGTCCCTCACTTGCTGCGTCGTCAAGGGGAACCTCTGGTTCACCATGGAGTTGAGA
AGAGAAGCCGTCCCTTCGCGGAGGAGAGCCCCGAAGCCATCGCTGCGAGTGTTCGCCAGT
GCCTCCGGTAAGCTAAGGTTGCTCCCGAGAGCCGAAGTAGCCGGCAACCCGAACAACTGG
CCGATGTTGCACCAGTAACCAAAGAGGCCAAATATCGCTGCTGGATGGGTCCTCCAGTAG
TCGCAGGTGCCAGGGAAGAATGGAGGGACGTTTGGATTCGGCATAAACGGTGGCGCCGGA
GGCGTGGAGATCCCCGGAGTTAATGGAGTTGGAGGGTCGAGAGGAACCAGTGGAGAGGAA
GGAGGGGTGACGACGACCGGTGCAGAAGGTGGATTGTAGTACCCACCACCAGATGGCGGG
TTGTAGTGGCCACCACCAGAAGGTGGATTGTAGTACCCACCACCTGATCCATGGGATGGT
GTTGGAGTTGGCGTTGGCGTGCCGCCGTGCGGCGGTGTTCCGCAAGAAGGAGCATTGTGT
GAGTGTCTGGGATGGCTCGGTGCATGTGGATCCGGGGAGTAGTAGTTCTTCTGGTCAGCA
AAACTCTCAAGTTTCCTACACTTAACTGGTGTGACCGCTTCATGAGAAACCAGTCCTACG
AACAGGAAAAACATGAGAAGGGTCTTTCCTTTTTTCTCAATCTCCATCACCACCAACTCA
AAGCCCACGAAGAGGGAGAAGTAAGGGAAAGGAATT
>Contig346
GCAAGAAGACACTTCAGGGTCTTGGATATGTTGACTTTACCTTTGAGGACTTCTTTTCAG
TATTTATTGAGCAGCTGGAAAGTGTTGTGCAAGGAAATGAAACTTCAATAAGCCATGAAG
AACTCTTGCAAAGGAGCCGTGATCAGATGATTTCGGATTATGTTGTAATGTTCTTCAGAT
TCGTCACTTCTGGTGAGATACGCAAACGAGCTGAGTTTTTTGAACCATTCATCGCAGGCT
TAACAAATTCAACGGTGGATCAGTTCTGCAAGGCTTCAGTGGAGCCAATGGGAGAAGAAA
GCGACCATGTGCACATCACTGCCCTCTCCGATGCATTAGGTGTGCCGATACGTGTGGTGT
ACCTTGATAGGAGCTCGTGTGACTCAGGTACTCTGAGCATAAACCATCATGATTTTGTTC
CTGGTTCCAATTCACCTCAGGAAGGCGCTGCCCAGAATAGTGACGCCAACACAACACCTT
TTGTGACCCTGCTATACCGGCCTGGCCATTATGAGATTCTCTACCCAAAGTGATGTGCTA
CCAAATGTTTGTTGCAGGCTGCGGAAGGACAAATGGAGAGAGGTCATGGATATTGTGGGG
CAGCGCCATGAAGTTTTAGGTTCTTCTGTTTTGGATGGGACCTTTGGTCCGATTCTGAAT
GGTTCTTATTTTGTTTTTCATGATCCCAATCCCCTCACAGGTGATACATTTTGTCAACAA
AACGCAATACTTTTTCTGAGAATATCC
>Contig347
CAGCTCGGAAAGTTTCCTCTAATAGCAACTTATTTAAATCCCAGATACGACATACAGATG
CGAACTCCAAACAAAGCACGTACTACATACCAAACCTCAAAATCTCGCTGGTAATTAAAA
CACCATAATGCCCATGAGAAAACTAGGGAAACCCAAACGACAAGCATCGGAGAGGTGGAT
TTCTCAGAGTGCCTTGAGGATCTCATCGGCTCCTGATATGGTGAATGCTCCACCCTCCTC
GATGTTTGCAACCTTGACCTTCAGGTCATCCGCAAAGACGGCATACCTCCGCGAGCGGAG
ACCAAGCCCTTTCTCTGAGAGATCGAGCTCAAGGCCAAGAGCATGGGTGTAAGATCCGGA
ACCATCAGCCAGGAATTTCACGTACTTGTTCTCAGCATATGTCTTTGCCCATGCCTTCAT
GACAAACGGATCATTGACGCTAATAACAAGGATCTCATCGATGCCCTTTGATTTGAGCTC
CTCGGCACTCTTGATGAAGCTCGGCACATGCTGCGAGCTGCAGGTGGGGGTGAAGGCGCC
GGGGACGCCGACAAGGACGATCTTCTTGCCGGCACCGATGCCGTGGATCGACACCTGCTG
CAGCTGCTCGTTCTCATCGAACCATCCCAACGTCCCGTCCGGGAGCGTATCCCCTACCGC
GATCGGAGCCATCTCTCCTTCACTCTCTCTTCTCTTCCAATTCG
>Contig348
CAAAAACGCGAAAGATTTTGCAGCTCCTTCGTCTCAGACAGATATTTAATGGAGTGTTTC
TGAAAGTTAACAAGGCGACCATAAACATGTTGCGTAGAGTTGAGCCTTACGTGACATATG
GGTACCCTAATTTGAAGAGTGTTAAGGAGCTAATTTACAAGAGAGGATACGGGAAGTTGA
ACAAGCAGAGGGTTCCCCTCTCAGACAATTCTATCATTGAGCAGGGCTTGGGGAAGTACG
GCATTATCTGCATTGAAGACCTTGTTCATGAGATCATGACTGTTGGACCACACTTTAAGG
AGGCAAACAACTTCCTGTGGCCATTCAAGCTTAAGGCACCACTAGGTGGCCTGAAGAAGA
AGAGGAAGCACTATGTGGAAGGAGGGGATGCTGGAAATCGTGAGAATTACATCAACGAGC
TTATCAGAAGGATGAATTAGATATATGAGGTTGTTTCAGATATCTTATGGGAGGAAGAAA
TCATTGGATCTTAAGATTTGTCTTTTATTAGGATTTGGACAAGCATGAAAGCTCTGAAAT
TTTGGTGTTTTGAGATGCGAGTGTTAGACATGTTTTAATTACTTAATGATTTCCTTATTC
TTATTTTTCACGAGAGGTTTCCAATT
>Contig349
CCCGCCTCCCCTCGCCGCTGCCGCTGGTCACAGCCGCCATGGGTAGAGTGATCAGGGCTC
AGAGGAAGGGTGCGGGCTCGGTCTTCCGCTCCCATACCCACCACCGGAAAGGCCCGGCCC
GCTTCCGGAGCCTCGACTACGGGGAGCGCAATGGTTATCTCAAGGGCGTTGTGACGGACA
TCATCCACGACCCCGGGCGCGGCGCCCCGCTGGCCCGCGTCACCTTCCGCCACCCCTTCC
GCTACAAGCATCAGAAGGAGCTATTCATCGCCGCCGAGGGAATGTACACGGGCCAGTTCG
TCTACTGCGGCCGCAAGGCCTCCCTCATTGTCGGCAACGTCCTCCCCCTCCGCTCCATCC
CCGAGGGTGCCGTTGTCTGCAACGTCGAGCACCACGTCGGCGACCGCGGCGTCCTCGCCC
GCGCCTCCGGCGACTACGCCATTGTCATCAGCCACAACCCCGACAACGGCACGACCAGGA
TCAAGCTTCCCTCTGGTGCTAAGAAGATTGTTCCCAGTGGCTGTCGTGCAATGATTGGGC
AGGTAGCTGGTGGTGGCAGAACTGAGAAGCCCCTGCTTAAGGCTGGCAATGCCTATCATA
AGTTCCGGGTGAAGAGAAATTGCTGGCCAAAGGTTCGTGGTGTGGCTATGAACCCTGTGG
AGCACCCCCATGGAGGAGGAAACCACCAGCACATTGGGCATGCATCCACTGTTCGTCGCG
ATGCCCCTCCTGGACAGAAGGTGGGTCTTATTGCAGCAAGGAGGACAGGTCGGCTCAGGG
GGCAGGCTGCAGCAACCGCTGCCAAAGCAGACAAGACCTCTTAGGTTGCAAAACCATTTT
CGAATTTCTTGGTATATTTTTGATTTTCTCAAGGAGTTTTTAGTTAGACT
>Contig350
ACTGTCGCACAAAGCAATGACCCCTTGATAGCGGATCATAATATTAAGTTTAATGCAAGG
AGTAGCAATACACAAAGATGAAGCCAGAAATTAATTAACCCAAAAACTACAAGACGAAGT
GATTATTGAGGGAACATACTTCCAACCAAGATTGGAAGATTGGAGAATCACATCAAAATG
CAAATCACATTCCATCAGCTTCCATGCCTGCACTAATCCCGAAGGTGAGCCCAGATCGCT
CTAGCTTCTGTGAGGTTACTGCGTCCATCCTCCCAGCCATCACCTCGCTCATATGGTTCC
TCCAATCCCCTGCCACTCCCTTCCTATAGAATGAAGTAGTTTGCAGCGGCATGACCGTGT
TGAGCTTGTGCATCATCCTCCCGGCCAGTTTGCTCAGACTATCGAAACTACAAAGCCTTA
TAATCTCCTCGACCACCCCTTCCTTCTCTTCCTCCGGGGAGAAAGGGCACCCCACGAAAT
CCGCCAGCTTCTTCGCAGTCCCCACCGGCTCCTCCAGCATCTCCTCGTACTTGAGGAACA
GCACCTTCTCAGGTCTCCTCAAGCTCTCCTCCCAGTACTCGCGAACGTGCTCCCATATAG
ATCCGTAGGGGCTGATGCCATCGCAGTACAAGTCGAAAGCTCTTTCGAATGGAATCGGCT
CCACGGAGTCGGGCCTCATCTTGTCGTTGAAGTGCCACCGGGAGATGAACACGTCCTTGG
GCTCCCGGCAAACGTAGAGGAACCGGCCGCCGGATCCTTTCATGGAATCCGGCAGCAGAG
AGTATGCGAGGTGGCTGCCGAGGATCCTAGGCGAAGGCAAGGCCTCTAATTTGGACGCCG
TGCCGTTGGAGAAGACCCTCGGGATGAAGAGCACGC
>Contig351
CCCATCTAAAGACACTTATCTTGAGAAAGCCAGAAGAGTGCATTGCAGCATACCAACACA
ACAACTACCCTCGAATAACCGTGAAACATCACCAAAAACAAATGAAGATCCATTCTTTTT
CACATCTCCTGGTGCATCTCCTCCTCATCCTCATACTCTTCCTCATCATCCACTGTGGCA
TCCTGGTACTGCTGGTATTCTGAAACAAGGTCATTCATGTTGCTCTCAGCCTCAGTGAAC
TCCATTTCATCCATTCCTTCCCCGGTATACCAGTGCAAGAAGGCCTTCCTCCGGAACATG
GCTGTGAACTGCTCACTCACCCTCCTGAACATTTCCTGAATGGACGTTGAGTTGCCAATA
AAGGTAGAGGCCATCGAGAGGCCTCTTGGTGGAATGTCACACACACTGGACTTCACATTG
TTTGGTATCCACTCCACAAAGTAGGAAGAGTTCTTGTTCTGGACATTGATCATCTGCTCA
TCAACTTCTTTGGTGCTCATCTTCCCACGGAACATAGCAGAGGCAGTGAGGTAGCGACCG
TGGCGAGGATCAGCCGCACACATCATGTTCTTGGCATCCCACATCTGCTGGGTAAGCTCA
GGAACAGTGAGGGCCCGATACTGCTGGGATCCACGTGAGGTCAGGGGGGCGAAGCCAACC
ATAAAGAAGTGGAGACGGGGGAAGGGAATCAGGTTCACTGCCAGCTTCCTGAGGTCAGAG
TTTAGCTGCCCAGGGAACCGAAGGCAGCATGTGACCCCACTCATGGTGGCAGAAATCAAA
TGATTCAAATCTCCAAAGCTAGGAGTAGTCAGTTTGAGAGTTCGGAAGCATATGTCATAA
AGGGCCTCATTGTCAAGCACCATGCACTCATCTGCATTCTCCACCAACTGATGGACCGAA
AGTGTGGCATTGTAGGGCTCAACCACTGTGTCTGAAACCTTTGGTGATGGGAAAACAGAG
AATGTAAGCATCATACGATCAGGGTACTCCTCTCTAATCTTTGATATCAACAGTGTCCCC
ATGCCAGATCCAGTTCCTCCACCAAGTGAATGGCATACTTGAAACCCTTGGAGGCAGTCG
CAGTTCTCAGCCTCCTTCCTCACCACATCAAGTACTGAGTCAATAAGCTCGGCACCCTCC
GTGTAGTGCCCCTTGGCCCAGTTGTTCCCGGCGCCGGACTGACCAAAGACGAAGTTGTCC
GGGCGGAAGATCTGGCCGTAGGGACCCGTGCGAACGCTGTCCATGGTCCCCGGTTCCAGA
TCCATAAGCACTGCTCTGGGGACGAACCGCCCGCACGAGGCCTCGTTGTAGTACACATTG
ACACGCTCCAGCTGGAGATCGGAGGTCCCCGTGTACCTGCCCGTCGGATCGATCCCGTGC
TCATCGCACACCACCTCCCAGAACTTAGATCCAATCTGGTTCCCGCACTGCCCACCCTGG
ACATGAAGGATTTCTCTCATCTCTACCTGCGAGGATGGAGGATTTCTGGCGAAGAGAAGG
GAGATCTCGGAGGCGAATGGGGTTCGG
>Contig352
AACAGCAACAGGAAAACGACGGATCATTTAATTTAATTCCCCAACTTAATCAAACAAATT
AAACACACATCCATCCCCCTTACATTACACATGATAGAGATAAGCACAAAACGAAACCAG
AAAAAGAAGGTAAAGTGAGACCAACAACTCGTCCTTCTCCTCNCCCCCCTCCTCTCTCTC
TCTCTCTCTCTCACATACACAACAGACAAAGGAGAAAGGATAGAGCGAGCCGGCTACACC
ATCCCAACCACCTCCTTTCCTCGTAACTTTACTAATTACTCCTTCCAAGCTCAGTTGCCG
TGGCTACTCCGGAACGAACCCAGCGCCTTGATGGCCGCCGCGCGTAGGATGTACTGGTGG
TACGCCGCCGCGGCCAACGCCCCCACGAACGGTCCCACCCAGAAGATCCACTGGTCGTCC
CAGGCCTTCTTGTTGTTGTAGATAACGGCAGGTCCCAAGCTCCTGGCCGGGTTGATGCCG
GTCCCGGTGATGGGAATGGTGGCCAGGTGTACCATGAACACTGCGAACCCAATTGGAAGC
GGAGCCAAGACCGGGACGTGGGAGTCACGGGCCTTGCGCTTGGGGTCGGTGGCGGAGAAG
ACGGTGTAGACGAGGATGAAGGTGCCGATGATCTCAGCGCCGAGGGCGGTGCCCTTGGAG
TAGCCGGAAGCGACCTCGTTGACCCCTCCACCTAAAGAGTTGTAGGGGTGCTTCATGATC
CCCTTGACGATGCCCACGCCGCAGATGGCACCCAGGCACTGCGCCACCATGTACAGCAAA
GCCCTCAGCAGAGACACCTTCCTCGCCAGAAACAGCCCGAACGTCACCGCCGGGTTAATA
TGACCCCCGGAGATGCCGGCGGTGCAGTAGACGAGGATGAAGATCATGCCGCCGAAGGAC
CAGGCGATGCCGAGGTAGCCGACGCCGCCGCACGGGTCGTTCTGGGACTGGACCTTGTAT
CCGATGACGGTGGCGATGGTGACGTAGAGGAAGAGGAGGGTGGCCACGTACTCGGCGATC
AAGGCCCGGTACAAGTTCCACAGCCGGAGCTCTCCCATGTCCAGCAGAGGCGCCGGCGGT
GGATCGGCGTAGTCCTTCGGCGGCGCTTGCTCCGCCTCCTCGCTCACCTCCTTCGACATC
TCTCTCCCTCTCTCTGCCCTGCTCCTTGCTCGGACCTCTCCTCTCTTCCCTCCTCTCTTC
>Contig353
CTCTTAAAAATACTATCTTTCTTTCTCTCTCTCTCTGATTTAGCTTCAAAGTGTCATTTT
CCCTTTTTTCTACCTTAGATTTCATGGCTACAGTTATAGATTTGTACAATAACCATCAAG
TACTATCTTCAGATACCTTCAGTGAGGAGCTCAAGAAAGCATTTGAACCTTTTATCAGAT
GTGCTTCCACCTCCTCCT
>Contig354
GGCGGAGGAGGAGTAGTACCTCCCATTCTTATTATATTTTAGTGTAGCTCACATGTTCAA
AAGCTGAATACAACAGTGCGTCAATCACCTCAGACCCCACTTCCAAGCAGCCCAAGGCAG
CTGGAAGTACAGAGCTCCAAAGGACTGAGAAAAAGAAACAAAACACGGAAAAAGCTAGAA
AGAGAGGGAAGTATGGGACTGAAGTAATTCCCAGATAACATGCCCTATTCAGTCCATCAA
AAGGGGTGGTGAACTCCAACCAGATCATCACATGGACCTAACAAACACAACATTAATTAT
CAAGAGGCCTTGGAGATTTACAGGCCTGCAGAGACCAGTCCATGGAGGGTAACAATCCCA
ATCACAATGTTCTGATCGTCGACCACTGGCAAAAACTGCACAGCAGATGGAGGAGATTCC
ATTTTCTGCATTGCTTCCACCGCCATCGCATCAGGGTTGATTGTTCTTGGGCATCTGTTG
CACATTTCACCCACTGTGAGCTTGAAGATGGCCTCACCGCTGTCCCTAAGTGTACGCCGG
AGATCACCATCCGTAAATATCCCGATCAGATGGTGCTCATCATCCACAACAAGCAAACAT
CCACACCCTTTGCTTGTCAACTCCATCAGCTGATCTATTATCAGATCTCCTTCCTCGCAG
ATTGGAAGCTCCTCCTGCTTATTCATGACATCTTTCACCTTGAAGATGAGGCGCTTGCCA
ATCTTGCCAGCAGGCTGGTTCGCAGCGTAATGCTCTTTGGTGAGGCGGCGGGCGGCCATG
AGGGCGACGGCGATGGTGTCGCCGAACACCATCTGGATGGCCGTCGATGTGACGGGTGCC
AAATCGAAGGGACAGAGCTCGCGCTCGAGGGGAAGGTGGACGTTCATGTCGCAGAGCGCG
GCGAGGCGGTTGCCTTCCACGGAGGTCATCGAGACGAGGAATGCCCCCTTGGCCCGCGCG
CAAGGCACGAGGCGGAGGAGCTCGTCGGACGACCCCGACTTGGAGAGCAGGACGAGGACG
TCGGCGGAGCAGAGGGCGCCGATGTCGCCGTGGAGGGCGTCCACGGGTGGAAGGAAGGCG
GCGCGGGCGAAGCCCAGAGAGGCGAGGGTCTGGGAGAGTTTCCGGGCGATGAGGCCGGAC
TTACCGACGCCGGAGAAGAAGACGCCGCCGGGGGCGTCGAGGAGGGCCTGGGCGAAGGCC
AGTGCCTGCCGGAAGTCCAGCTTGTCGAAGAAGTGATTCAGGTGCCGCTGCTGCGCCTCG
AAGAGACGCCGGAGCCCGTCGGCACATAGCGGGCTTGGGTGTTTGTTATGGGTGGAGCCG
CCGACCTGGGCGGCCGTTGCGGGTGGCGGAGAGCGGGGAGGGGCGAGGGAACCCATTTGT
ATGTAACTAATAATAACTTATAT
>Contig355
CAGCTCTCTTAGCTAGGCCTTCTGACATCTCTTCTTGTAGCTTGCTAACTCGTCCTTCCA
TTCATCCAATTATACTTTCTAGTTGTTTGTAATATGGTGGCCGTGAAAGTGTATGCTCTG
CTCCTCGTCGCATTCTTATTGTCAGGGCTTATGGAGCTTGCCCGTGGCCAAGCCATGGCA
CCCTCTCCAACGAGCGACAGCAAGGCGATTGATCAAGGGATAGCTTACGCCCTGATGCTT
GTAGCCCTACTTATTACTTATCTTGTTCATTGACTTTTTCCTTGGACCAGAGTGGAGTAC
AAATTCCATGAATGGGAACAACTTCTTTGTGTTCTCAGGAATTCGTTGTTTGTACGATTT
TTTATGTCAAATTCAACAAAATAGATTCATCATT
>Contig356
GTTACTTTGCTCCAAAATTCGGGAAGAAGCAGGAGAACTTATCCAGACTCTTTTGGAGAA
TGAGGACCGATCTCGTACGGCCTCAGAGATGGCAGATTTGCTTTACCATGCAATGGTGTT
GCTCAAACTGAAGGATGTGAAAATGGAAGAGGTTCTTGGAGTCCTAAGGAAGAGATTTTC
ACAGTCTGGAATTGAGGAGAAGAACAGCCGGAGGAGACCCGACAAATGATGCTGAACAAT
TGGATTGCCTCGTCCAATGAACATGTTGTACCTGTGGGAATCTATATGCTTTTGAAATGA
TTCTTTTGGCTGTTTTACTTTTAGCTTGATGTCATCGTTTTCTCAGTTGTGTTGGTGTTA
CATAAACTCTTCAGGTGACCATCCGCTCCAAGGGATGGCCCTATGTCAGAATATTAGGGT
TTCTACTCGAGTTGTTCTGGTATGTGACAATGTTAATTCTGATGTACCGAGGTTTTTTGG
TTTAACTTAAGGATGAGACTATGACTCAAACCCTTGTACCATCTTTCGGGAGAGGCTTAG
TTCTTTGTGCTAGGCACAGTCCAAACTTGAATGAGTCATACATGATACATCTGGCTTCAT
CTTCTCTGG
>Contig357
AGGAGCACAAGCTTGAGGAGCAATACCCAACTGATCCACTTCAGAAAAGAATCCTCCAGC
TAGAGAAGGCCAAGGCTGATAAGAGGAGAGCTGCTGAAGCTGCAAAGCCACAGTCGAAGA
GGCCCCGTGCCAATGGCACTACTTATGCTCCTCGTGTGACCAGCATTCCAGACAAAAGCT
TCTATCGTGCACCCCCTGAGAGATACCCGTATCCATATGACAGGCAGTATGTGTATCCAG
CTGAAACCCATCATCCTGCACTAATGGGTTCAGCTCCCTATACCATATCTCCGACCCATA
CAACGTACTATGGGAATGGCTACCAGGTCCAGTACCAAGCCGCTTATTTACACTAAATGG
AGAAGGTGCCCGTGTTCATGATCTTTCCTAACTACTAGCTTTTAACCCATCGGGTGCAGC
AATGTATGGATTAACTGAAGTCTAAGTAGCTCAAAAGTAGTCTGTTCCTTGTGTTATAAG
TGTTTGTCCATTGTGAGTTGTGAAAAGCCTACGTTCTTATCCTTCTGACTGATGACATTT
TTCTTCTGATGTTTAGTTGTGACTTAACTTTTATATCTTATGTTCCATTCCCGGTGGTTC
T
>Contig358
CACTCGGCCAGCAGCAGCTTCCCGAGGGCGTGATGACCGACGTCCTCGCCCAAGGCCGAG
CCGCCTGTTACAAGGCGCGGGACGCCTTCTATGCGTGCTTGGAGAAGGAGGCGGACAAGA
AGCCCACCGAGGTCGCCACCGTCGGCCTCCTCTACCCCGCGGAGTGCAAGGCCTCCCGAG
CCCACTTCGTCAACCAATGCCGCCCCACCTGGGTCAGGCACTTCGATCGGCAGTATTGTG
CGAAGAAGAGGGTGCAGAGGCTTCTTGACAGCGATGAATCCCGGAGAGGCCCCATCTCCC
TCCCTCAGCCGTACACCTTCAAACCCTAATTCTTTTCCCCCTACACCCCTTTCTTGATCT
TATCCTTCTGTTATTGGTCACGTCTTGAGTTAGTTTCGTCGAGATGTTGTATTGTTCTAT
TAAATCTTTCAAGGATAGGCGGTTCTTGATTGTAGACCTGTCAAGAAGTTTATTTGTGTC
TGTTGTCTTGTTGTTACGTTCTTTATAAATATATCCATGAATGGTGATGTGAATCTAGC
>Contig359
GAGAGCGCTCCCTCCCTCCTTCGTCTCCGTTCTCTCGCTCTCTCCTCGCTCCGTCTTCTC
ACGGGCTTGTTTCTCCTGCCAAGCTTCGCTTCTTGTTCCCATGGCGGCTGTTCCTGTTAA
CCCGAAACCTTTCTTGAACAACCTGACTGGGAAGCCTGTAATTGTGAAACTGAAGTGGGG
GATGGAATACAAAGGTTACCTTGTCTCAGTAGATTCCTATATGAACTTGCAGCTTGCCAA
CACGGAAGAATACATTGATGGGCAATTCTCGGGAAATCTTGGGGAGATACTAATAAGATG
CAACAATGTGCTGTACCTCCGTGGTGTACCAGAAGATGAAGAAATTGAAGATGCTGAATG
ATTGCTTGTATCCAGAAGCCACTTTTCTTTTCACTGTTATCCAGGTGTGTGTAGGATATG
CAGCAAATGTGATTGTAGTGTCAAAACACAATATATCATCACTTTTAGTCGGGAATTAAA
AGAAAAGAAGGGGAAACAAAAACATGCTTGATTGCTGCCTCAATTATGTGTCAAAATCGT
TTGTCATGGCATCCACGTTTCGAATTCAACATATAAGTGGTACTTCTGCACTCCTTTCCC
TTGCTTCTATCAGCACGTTACTTGGCATGAACCAACCATATCAAGATTTAGCATGCTTCG
TTGCTGCTCTATTTATGTTTTGAAATTCTTTATGGTGGTATTCTTGATTAAAACACTGAA
GTAGAAGCGTTGCTTTTGC
>Contig360
GTGACCAAGGATGAGGATGGGGAATATATATGTGATATTGAGGGGTGCTCAATGAGCTTT
AGTACAAAACAAGATCTGTCTTTGCACAAGCGTGATATCTGCCCTGTCAAAGGGTGCGGG
AAGAAGTTTTTCTCGCACAAGTATCTGGTGCAGCATAGGAAGGTGCACATGGATGATCGC
CCACTTGAGTGCCCGTGGAAGGGTTGCAAGATGACATTCAAGTGGGCATGGGCAAGGACA
GAGCATATAAGGGTCCACACTGGTGACCGGCCCTATGTGTGCCGAGAACCAGGGTGTGGT
CAGACATTCCGGTTTGTGTCAGATTTCAGCCGTCATAAGCGCAAGACAGGTCATTCGGTA
AAAAAGGGCAGGAGATGACTGGCAGGAACTTGATAGTCTTTCTGATCTTGGAAAGGTGGG
AGGTTTGCAAATTGTCATTTGCAAATGCCTATTAGTAGGAGATTAGGATAGGTTAGCAAC
CTCACTGTATTCTTCTTGTCATGTTAACACTAATGTCATATTGCCTGGTCTCCATTGGGC
CCAATCATTTGTACTTTAATTCTTAGTGATTTGCTTTTTGAAACAAACTGAAATTGTCCA
AGATAGACGCTGAACTCAAGGTGACTTGCACATTTTTGTG
>Contig361
GGCGGAGAAGGGGAGAAAAAGAGGCGGAGATTTCCGAGCGAGAAATCTCGTTTTAATCTC
ATTCTTCGGAGGAATTCCTCAGAGCCGGAGTTTCGGAATTTCTTTTTGTTAACCTGAAGA
ATGGGTGAAGTGGGTATTGCTATTGCAAAGGATGTCACTGAATTGATTGGTAAAACCCCA
TTAGTTTATCTGAACAATGTTGTGAGTGGTTGTGGAGCTCGCATTGCTGCTAAGCTCGAG
ATGATGGAGCCATGCTCCAGCGTTAAGGATAGGATTGGATATAGCATGATCGCTGATGCA
GAGGAGAAAGGCCTCATCACCCCTGGAAAGAGTGTCCTGATTGAGCCTACCAGTGGCAAC
ACTGGCATAGGGCTGGCTTTCATGGCTGCTGCAAAGGGTTACAAGCTCGGCCTTACCATG
CCCGCCTCCATGAGCCTTGAGAGAAGAATCATTCTTAAAGCTTTTGGTGCTGAATTGGTC
CTCACTGATCCAATTTTGGGCATGAAAGGTGCTGTTCAGAAGGCTGAGGAGCTGGCTGCA
AAGACACCGAATTCATATATACTTCAACAGTTTGAAAATCCTTCTAACCCAAAGATTCAT
TATGAGACAACTGGGCCGGAGATTTGGAAGGGGACTGCTGGCAAAGTGGATATCCTTGTC
TCTGGTATCGGAACAGGTGGTACAATTACTGGAACTGGGAAGTACCTCAAAGAGAAAAAC
CCTGAGATCAAGCTATGTGGCGTGGAACCAACTGAAAGTGCAGTTTTGTCTGGAGGAAAG
CCTGGCCCACATAAGATCCCAGGTATCGGAGCTGGTTTTATTCCTGGAGTTTTGGACATT
GATCTCATAGATGAAGTTATACTANGTCTCAGTGATGAGGC
>Contig362
CTTTTGCTGACGAAGATAAAAATCCACATTCATTAACAGAGCTCCAGAACAAGAAATCAA
CCTGACAAACACCACAATTTACTAGTGCACAAACTGGGAGGTGGCTTCCCACATCTAAGC
ATGCCACCAACTTCTAAAACGAACTTAGTTCAGCTTACTGCCACGCAAACCATGATTTTA
TTGTAGAGGGATTCACCAGGGCGACCAGCACGCTCCTCAAGCTCCCTGGCCCAACAGTGC
AAGAAGCATGGCCTCATAATCTCCAGAAGTGTCGCCCTTAATTGCACGCTCAAGTGGCAT
GCTGTTTCTCTTCTGGTAAACCTCTGCTACCACTTTCAGGTCGACCTCAGCACGAGTGGC
TATGACTCGAGTTAGAGCATTCTCATCTGTTCCCAACCCGTTTATGGCCAACCGAATGAC
CTTCTCAAAATATCTTTCAGGACAGCAAATGCAACGAATGGTGGCCCTCAGTGCAGCAAG
GAACTCATCTTTGGGATCAGATTTTAAATCCTTGTTAACTGGATTACCAAATGCATCATT
GTAGTGATTAAATGTTGCAACCAGTTGTGCTTTGCTCCTCGTAGTGAGGATCCTAATAAG
CTCCTCATGGTTGTAGGCCTTATCAGAGATCTTCTCACGCAGCATCTTGGCCTCTGATTT
TGCCAAAGTCAAGTTAATCTCTGGTCCTTCATAGCGGAATGCACTTACAAGTGGCACCAA
AAGCTTACGGAAATCCCCAGTGGTGTGGACCGCCACATCCTCCTCGAGAGACCTCTTAAA
CCGCGAATGGTACGCCTGCCTCACCGCAAACAGCTCCTTGGAACTCCTTGCACAGGCTAT
CTCGATCAACACTCGGTTCCCAGGGCGCCACTTCCTCACCGCCTCGTTCGCCAGCCACGC
ATCCCTCTCCGCCGAATCCAGCGTCCACAGAAGCACCACCCTCTCGAAGTCGCCGGAGAT
CTCGCCATCAAGGGACTTGAGGAGATCCTCGTTGTAGGCCTGGCGGTAAGCCTGGCGGAT
GGCACGGCGCTGGTCGGCGGTGCGGTGGCCGAGGATGGAGATGATCAGCGCCTCATTGGT
GCCCCAACCTTCGAAGGCCTTGCGGAGCTGCTCGGCGTCCTCCGATGGAGAAGGAACGGT
AGCCGGAACCTTGAGAGAAGCCATGGCTGAGCGAGAGAGCTAGAGAGAGAGAGAGAGACC
TCGTGCCGAATTCGGCACGAGGCTCACCCAAAGCTTGTCATTGTTTCTGTTCTGTGCCAC
TGGTTTCTAAGCGGATGGAGCTGACGGCGCAGCAGCTGAAGGGTTTCGACGGTTCGGACC
CGAGCAAGCCCATCTACGTCGCGATCCGGGGGACGGTCTACGACGTCACCTCCGGCAAGG
GCTTCTACGGCCCCGGCGGCTCCTACGCCGTCTTCGCCGGCCGGGAGGCGAGCCGGGCGC
TGGCTAAGATGAGCAAGAACGAGGAGGACGTCTGCGGCAACCTCGACGGCCTCTCCGACA
AGGAGATCGGCGTCCTCCAGGACTGGGAGAAGAAGTTCCAGGCCAAATATCCTGTAGTCG
GCCGCCTCGCCGCTTGAAATCCCTTCAGTCTATCCATCCCAGAATAAAAGATGCGAACTT
GATACTTATTGAGGTTTTATTTCGTGTGCCTGCTGTCGATTAGTGCTTGTCGATGGATTT
TATCTTGTTCGATAATGAGGGGAGGTCAGGTTGTGTATACAATTTACTAAATAAGTGAAG
ACTCCGTGTGTGAATTCAGTAAGCTGTTGCCTTCGTTATCGAAATCCGATGTAATAACCG
ATTCGATCCATACATCATAATTAGGGCTTGATTTGTATGGGATTCGTGAATTGATGCTTC
TTGACGGCTTTTGTTC
>Contig363
GTCGCTACCCCCCCCCCTCCCCCCTCTTCGTTTCAGTCCTCGACTACGCCGGCACAGAGA
AGACACAGAGAGAGAGAGAGAGAGAGAGAGAGAGAGAGAGGGAGGGAGGAGTGATAAGAG
AGATGGGGACGGAGACATACCAAATCGATTTGGGAAACCTCATGGCTTTCGATCCATCGC
ATCATTTCCCATCCGTCCCCTCCGCCAGGGAAGACCTGGTAAAGGAGTGCCTGCACAAAG
GGACAGAGCTGGTACAAGAAATTGCTAATGCTCTCTTTAGCTTGCCGTCCACTGAAGATT
CTGATGGTCCCATCGTTCACCTGCCACAGCCCAGCACCAGGCTTCCTAGAGAGAAGCATC
TTCCAAAGCCTAAGCCTCCCACAAAATGGGAACTGTTTGCCAAAGCGAAAGGTATAAAGA
AGCGCAAAAAAGACAAGCGCGTATTTGACGAACAAACGGGTACTTGGAAGCGGCGATATG
GCTATGATCGTGTGAATGATGACAATGATGTCCCAATAATTGAGGCCAAATTGACAGATG
AGCCAGGGGAGGATCCTTTTGCCAAAAGGAAGGCTGAGAGGAAGAAACGAGTTGAGAAGC
AAGAAAAGAACCGGCTGGAGAATCTAAAGCAGGCCATGAAAGCTGGTGCCTTGCCAAGTC
ATGTACAACTGGCTGCAACAGCATTGCCCATCACGGGAAGCCAGAAAGAAGCTCCAAAGA
AAGCTAGTAAAGAGGAGCTTGAAAATGTAGCTGGGATGGCAGCAACTGCAACGGCAAGTG
GTGGGAAATTCGAC
>Contig364
GTTTGGAGAACCACTTGCTTCTGCATTTATTCCTAGGAACATTGACATACGTGTCCGCAC
AGGTGGTCGTACCATACCTGTTACCAATGCTAACCTGGGTGAACAGGCTGGTGCACAGCA
ACCGCTAGAGCAAACAGATCCAACAAGAAATCCATCTGCTGCCAATTCTGTTAATCAAGC
ATTTTCAGGGATTCCAAGTAGTACATCTTGGGCTGGAGAATCTGGAGTGCGGGTAGTCCC
AATAAGAACAGTGGTTGCAGTACCTGCTGGCCATTCCCCCTCAGATTCATCTGGTAGTGC
AATCGGGGTAATCTATCCTCTACTTGCCAGAATTCAACATGTGAATAGTGGGAATGCAAA
TAATGCAAGAGGTTCTCGAGCATCCAATGAATCCAATCAGTCTCAGCCTAATATAAATCT
GCCAAATCTTGAATCTGCAATGCGAAATCAATCTCCTGCAAGTTCTGCGCCTGTAGTTTC
TTGGATGAATCCTTCAGCAAATGAATTACCTGGCTACCAAGGGTCATCACTGGTTTCCAT
TACAAGCCAACAGGCACCACCTGCTAGTAATAGTGAGAGCAACACACAGGCTCATGTTGG
GCAGCAAGTTGGCCAAGGCTCGATGTCTCAGTTGTTAAGCAGAGTGGACGAGTGGATTAG
GACAGCACTTTTTCCTGGAGAGCAAGTTCAGGTTGGTGGCACTAGTCATCAGGAGTCAGT
TACAGGTTCTGTTGCCGTTCAAAATCAAACTGGCACAACTGGAAATACCGAAACACATGA
GGCATCAAGAGTAGGTAGTGATGATGGAGTATTCTTCTCCAGTTTAGTTCGCCAGCTTAT
GCCATTTTTATC
>Contig365
GGCAAACAAGAAGTGAGCACACAGAGAGAGAAACCCGAAAAAGTAAAAAAAAAAAAAAGA
AATGCCGATCTCTCGGATAGCGATCGGGACTCGGGAGGAGGCGACTCATCCGAGCGCCCT
CAGAGCCGCTCTCGCTGAGTTAATCTCCACTCTAATCTTCGTCTTCGCCGGCCAGGGCTC
TGGCATGGCTTTCAGCAAGCTGACCGGCGGCAGTTCGACCACGCCGGCGGGCCTGGTGGC
AGCGTCGCTGGCGCACGCCTTCGGTCTGTTCGTGGCGGTGTCGGTGGCCGCCAACATCTC
GGGCGGGCATGTCAACCCGGCTGTGACCTTCGGCGCCTTCGTCGGCGGCAACATCACTCT
TCTCAGAGGGATTCTCTACTGGTTCGCTCAGCTCCTCGGCTCCACTATTGCCTGCTTCCT
CCTTCGCTTCTCCACCGGCGGCCTCTCCACCGGCACCTTCGGCCTCACCGGCGTCAGCGT
CTGGGAGGCGCTCGTCCTCGAGATCGTCATGACCTTCGGCCTAGTCTACACCGTGTACGC
CACCGCCGTGGACCCCAAGAGGGGCAACCTCGGGACGATTGCACCGATTGCGATCGGTTT
CATCGTGGGAGCCAACATCCTCGCCGGTGGGGCCTTCGACGGGGCGTCGATGAACCCGGC
GGTGTCCTTCGGGCCGGCGCTGGTGAGCTGGTCCTGGAGCGACCACTGGGTCTACTGGGT
CGGTCCGCTCATCGGCGGCGGCCTCGCCGGCCTCGTCTACGAGTTCTTCTTCATCTCCAA
CACCCACGAGCAGCTCCCCAGCGCCGACTACTGAGAAAGAACTGTTGCTCGTTCTTATGT
TGTTAGCAATTCCTCTTCTTCTCGGCGTGCAGAGGGTTTAATTTGCCAGGCTCTTGTTTT
CTCTTTCCTTCCTTCGTGATCTCTTCATGTATCTTCTTTATTTGCCTTTGTCCTCCTCCA
TTTGTCTCGGTCCCTTCTTTCTCTGTTTCTGTAGATTCCAAGCTTGTGAAAAGAATTTGC
GTCCGTTTCC
>Contig366
ATCGAAGGCATCGGCGTAATCGGGCTGGGATCACAGACATAGAATCGCAAAGAGAAAATT
CTGACACAGACAAAAGTGACAACCAGGATTCTAAGCCCATTGGCACGAGGAACGGACAAT
GTTAAACGAAATGAAGTACCAGAGATTTTGGGAGACAGCTAATTGCTCACTATTTAGATC
TGCCCCTTTACCGGGTCTCTACGCCATCTTGTACTGCTAGACTACAATCGGGAGTTCAGG
TCAACGGCAGCTTGAGAATCCATGTAATTCCACTGTGTTCCATATTTTTCTTGTAGAGAG
AATTGTATTGGTGTATGTATGTTGTTCCGGAATACTTTGAATGGTGTGTACAGGTTTATA
TTCCAATCTATCAGAAACTTTCCCTGGGTTAAC
>Contig367
CCAATCAACTTCCCCCTCTAGATTTTCCACTTCCGGGTGTTACACTTTCTCCTCCTTTGC
CTGATTATGTAGAGCCTGGAAAAACAAAGATCACAACTCTTCCAAATGGTGTCAAAATTG
CATCTGAATCATCACCAAACCCAGCTGCATCGATAGGACTATATGTTGATTGTGGTTCTG
TATATGAAACACCTGTTTCATCTGGGGCCACACATCTCCTGGAGCGGATGGCCTTCAAAA
GTACAACAAACAGGAGCCATTTGCGTATTGTCCGTGAAGTAGAAGCAATTGGAGGCAATG
TTACGGCATCAGCTTCTCGTGAACAGATGGGTTATACTTTTGATGCTCTGAAAACATACA
CGCCTGAGATGGTTGAGGTGCTTATTGATTGTGTTAGGAATGCTGTTTTCCTTGAGTGGG
AGGTCAATGAACAGCTGCAGAAAGTAAAAGCAGAGATAGGAGAAATTTCTAACAATCCCC
AGGGTTTGCTCCTTGAGGCTATTCATTCTGCTGGCTACTCTGGTGCATTGGCAAATCCTC
TGATGGCTACTGAATCTGCAATAAACAGATTGGATGTTAATATTTTAGAGGACTTTGTTA
AGGAGAATTATACAGCTCCTAGAATTGTTCTTGCGGCATCAGGTGTGGAACATGAGGAGT
TGGTATCAGTTGCTGAACCACTCTTATCTGACCTTCCAAAGATGTCCCGGCCCGAAGAGC
CAAAATCTGTTTATGTTGGAGGAGACTATCGATGTCAAGCTGCTTCTGCACAAACACATG
TTGCTCTTGCTTTTGAAGTTCCTGGTGGCTGGCATCAAGAGAAGGAAGCCATGACGCTGA
CAGTACTTCAGATGCTCATGGGTGGAGGTGGCTCTTTCTCTGCTGGAGGTCCTGGGAAAG
GGATGTATTCTCGGCTTTATCTTCGTGTCTTAAACGAGTTCCAACAAATCCAGTCGTTCT
CTGCTTTCAACAGTGTTTACAATAATACTGGAATTTTTGGAATTCATGCAACCACAGGTT
CGGATTTTGTTTCCAAAGCTGTTGATCTGGCAGCAAGAGAACTTCTTGCAGTTGCAACTC
CTGGACAAGTTGACCAGGCACAACTTGATCGTGCCAAACAGTCAACCAAGTCTGCCATTC
TGATG
>Contig368
CGGGTAGTACGGTGCTGATCCGGGGCGCCGCCCAGGCAATCAGGCCGGTCAGCAAGAAGA
TGGTGTTCCTGGTGGTGAGGCACTACGTGAGCACGGTTCAGTGCGTGCTGGTCGTCAACA
AGGAGTGCGTGAGCCCTCAGATGGTCAAGTTCGCCACGGGGCTCAGCAAGGAATCCGTCG
TCGACATCGAAGGGGTCGTCTCCATTCCCAAGGATCCCATCAAGGGCACCACCCAGCAGG
TGGAAGTTCAAGTAACGAAGCTTTTCTGTGTCAATAGAGCTGTGCCGAATTTGCCTATCA
ACATTGAGGATGCAGCACGAAGTGAGATGGAATTCAAAAAAGCTGAACAGACTGGAGAGC
AGCTTGTTCGTGTTGGCCAGGACACACGCTTGAATTATAGAGTTCTCGACATACGCACAC
CTGCAAACCAAGCAACTTTCCGTATTCAATGTCATGTTGAAGATATATTTAGACGATCTC
TGCTGTCCGAGGGATTTGTCGGGATCCATACTCCCAAGCTGGTATCTGGATCAAGCG
>Contig369
CGAAAGATCCGCAAGGTCTCGTCCGAGGGCGACCCCCAACAGGTCTCCTCCTCTGGCTCC
ACCAAGAAGGCCACCAACAGCCGCGCCCCCCTCCTCCGCGTCGTCCCCCGGCCCCTCTCT
GCCGACGGCGAGATCGACAACGCCCTCCACCACCTCCGGGCGGCGGACCCCCTCCTCGCC
CGCGTGATCGACGCCCACGACCCCCCGACCTTCCGGTGCCGCCATCCCCCCTTCCACTCC
CTCGCCCGCAGCATACTCTACCAGCAGCTCGCCTTGAAAGCCGCCGCCTCCATCTACGCC
CGCTTCCTCTCCCTCTGTGGCGGCGAGTCCGGCGTCGTCCCCGAGGCCGTCCTCGCCCTT
ACCCCCCACCAGCTTCGCCAGATCGGCGTTTCCAGCCGCAAGGCCAGCTACCTCCATGAC
CTCGCTCGCAAGTACCACAATGGCATCCTCTCCGATTCCTCCATCGTCTCCATGGACGAT
CGTTCCCTCTTTGCCATGCTCACCATGGTCAAGGGCATCGGCGCCTGGTCCGTCCACATG
TTCATGATCTTCTCTCTTCACCGTCCTGATGTCCTCCCCGTTGGTGACCTTGGCGTCCGC
AAGGGCGTCCAGGTCCTCTACGGCCTCGACGACATCCCCCGGCCCTCCCAGATGGAGCAG
CTCTGCGAGATCTGGCGGCCCTACCGTTCCGTCGGTGCCTGGTACATGTGGCGCCTCGCA
GAGAGCAGGGGTACCCCCACTATGGCTTCTATGGGCAGC
>Contig370
CTTCTCAGAAGATGGCGGCTTTGCATGCGAAGGTGCGACCCTTCAAAACCCTAGACCTCT
ATCAGAAGAGATCCGGTCGTCCGCGGACTTGCGCGCGCTTCCGCTGCTCCGCCGCCGCGC
CACCGCGGCCCAGGAGCTACAGCGTCACCATCCTCCCCGGCGACGGCATCGGGCCCGAGG
TCGTCTCCGTCGCCAAGGACATCCTCTCCGTTGCTGGCTCCCATGAAGGAATCGAGTTTA
GATTCCGGGAGATGCCGGTCGGCGGCGCGGCGATCGACTCGGTTGGTGTTCCGCTGCCGG
AGGAGACTCTCGCCGCTGCTAAGGAGTCGGACGCGGTTCTTTTGGGAGCCATTGGAGGGT
ACAAATGGGATGGGAATGAGAAACATCTGAAGCCTGAAACTGGGTTGCTGCAGCTACGGG
CAGGGCTTGGTGTTTTTGCGAACTTAAGGCCAGCTGCTGTGTTGCCACAGCTAGTTGACT
CATCAACCCTCAAGAAGGAGGTTGCTGAAGGAGTTGACATCATGGTTGTAAGAGAGCTTA
CTGGAGGAATCTATTTTGGAAAACCTAGGGGTTTTGGAACCAATGACAAGGGTGACAACA
CTGGTTTCAATACTGAAGTCTATTCTGCATCCGAGATTGATCGGATAGCACGTGTGGCAT
TTGAGGTTGCTCGAAAACGACGTGGCAAACTATGCTCTGTTGACAAAGCAAATGTGTTGG
AGGCATCAATGCTATGGAGGAAGAGGGTGACAATGCTGGCTTCCGAATTTTCTGACGTTC
AGCTCTCCCATATGTATGTTGATAATGCTGCAATGCAACTTATTCGTGATCCCAAACAGT
TTGACACAATTGTTACAAATAATATCTTTGGTGATATTCTATCTGATGAAGCATCTATGC
TTAC
>Contig371
ATATTTCCTCCCATTCCCCAACCCGAACTCCTCTACTCCTTTCTCTTGGGAGTCGTGGTG
GATATGGCAGAAGAGGGCGCCGCCGATGACATGACCGCACCGGCATCGGCATCGGCATCG
GATCCTCGCCAGGTCGTTCTTATCTCCGCCGGAGCCAGCCATTCCGTCGCCCTTCTCTCT
GACAATGCGGTCTGCTCTTGGGGAAGGGGGGAAGATGGACAGTTGGGCCATGGAGATGCT
GAAGATCGACATCTTCCGACATTATTAAGTGCATTGAATAGCCAAGGCATTGTGTCTGTT
ACTTGTGGAGCTGATCACACAACAGCATATTCTGAACCAGAATTGCAAGTTTACAGCTGG
GGATGGGGTGATTTTGGAAGGTTAGGACATGGAAACTCTAGTGATGTCTTTACTCCACAA
TCAATCAAAGCATTACAAGGATTAAAGATTAAACAAATTGCTTGTGGTGATAGCCATTGT
TTGGCTGTCACTGTAGATGGGCAGGTGCAAAGTTGGGGGCGGAACCAAAATGGGCAACTT
GGTCTTGGAACCACTGAAGATTCTCTTGTGCCTCAAAGGATTCAAGCCTTTCAGGGAATT
GCTGTCAAAATGGTTGCAGCAGGTGCTGAACATACTGCTGCAGTTACCGAAGATGGTGAG
CTCTATGGTTGGGGTTGGGGCCGGTATGGAAATTTGGGTTTAGGTGACCGTAATGACCGG
TTGGTCCCAGAGAAAGTTTCTGCTATAGAGGAGCAGAAGATGGTGCTTGTTGCATGTGGG
TGGCGTCATACAATAGCTGCGTCTGCCTCTGGGAG
>Contig372
GAAGTAGAGGACTGACTGGAGCATTGGACATCCCACAGAGACAGTGACAAGGCCATGCTC
AGTGAGAGAAACAGGCTGTGCTGCACCAAAAGGATCAGAAGGGAAGACACGCAGTTCTTG
AAGCCGCTTACAAGATGATGCCACAGCAGCTAGACCATTATCCTCAATCAAGTCCATTAC
CCATAATCGTTGGAGATTCTTGCACCGGCTGACTAGCTTGATGAGGTCAGGGCTCTGAAT
GGTAGCATAACTTAAATTCAGAGATGTGAGGCCATTACAGACTGAGTAGATTGCTGGGAT
ATATGCTGGAACAGCTTCGAAGATCCCAGATATGCTCTTCATGCTCTTACAGCTTGCAAA
GGCTGATTCAAGCTTGGAGAAGAGCTCTGCACGATATTCTGCAGAGAACCTGCCAGTTCC
AAGGTCAGCCAGCTGCGGGGCCCTGTGCAGGAGGTTGACAAGCCTATCAAGAGGCACAGC
ATGGTTGAGCTTGAGGGTCTTGAGGTTGGTGCATCTGCTCACAAGGCGCTCAAGGACACA
GACATTCACCTCCCCTTCCAAGCAAGCAATGTTCAAATTTACCAAAGAAGTGAAAGATTC
AGGAAAATGGCTGAGCCAGTGCACAGAATTATCCTCTACTTCATTTTCATGTAAGTCAAT
CTCCCTTAGATTTCTGCAATTGGCGGCGATTGCGGCGAGGCCGGCGGTGCTGAACCCCTC
GCAGGAGGAAAGCGCGAGGACTCTAAAGTTCTTGAACGATCGGGCAATGAGCTCGAAGCA
GTCGTCGGTGACGACCATCCGCTTGAGGCGGAGCTCCTCGAGCTGCGGCCACCCTTCGGC
CATGGCGGCGACCCAAGCCTCAGCCCCACCGCCCCAGTCGCTGGGTACGAGGTTGAAGTC
AGCGAAGTGGGGCTTGCCCTTGATGGAGACGGCCCGGACCTCGGGGAAGCGGCGGACGGC
GGCGGCGGGGGAGATAGCGTAGCAGTTGCCAACGAAGATCCGGCGGCGGGAGCGGCGCTC
GATACGGTACCAGCCGCTACAGACGAGGGAGACGGCGTTGCGGTCGCGGTCGTCAGCGAC
GAAGGAGAAGATGTGCTCCCAGACCTCGTCAGGGAACATGACGGCCCACCGTCCACCGGC
GGGCATGATCGGGCGTCGGATCGGCGGCGTCGGGAGTTATCGGACGGTGGAGAGGGCGGG
ATCGCCTGG
>Contig373
GCTGTAAACTTCTGTATGTCTGGGTTTCTTGTCACTATTTTCTGCCAAATGTTAGAATCA
TTGAAACCCTGGAACCACCTTTTGCATACTTGTTGGACTTCAAAGGGCTTGAACCTGTGA
AAGCTTAATAATTTGGTTTC
>Contig374
AGATCAAGAAGGCTGAACCAAAGAAGCCATCTAACCAACCACCTCCTCCTTATGGTAGTG
AATCTAGGACTCGTCCTTTTGGCGAGAGTCTTGGTGGATTTGGCAGCTCATATGGCGATT
TTGGCAGTAGTGGTGGGTTTGGTCCTTCGTCCTATAGGACACCTGGGGGTCTTGGCCCTA
GGCCTGGGGGTTTTGGTGGTTATGGGGGTGTTGCTGGTGAATTTGGTGGTTATGGCGGGG
GCTTAGGTGATTACCGGGCAGAATCTTCTCTTAGCTATTCTAGTCGCCTGGGTTCGTATG
GAGGATATGGTGGGGGGTATGGTGCAAGTGGCTTAGGTGGTGGCTATGGACGCGAAGCTG
GGGGTTACGGTGGATCTGGTGGCTATGGAGGGAGTTATGATTCCCCAGGTTCAGCTTATG
GCTCAGGACTTTATGGTGGTAGGGGAGGCTATGGTGGTCCTGGTCGATATCACCCATATG
CAAGATAGGAAAGAAGCCCTTCACTGCACGTCCGTTCTAGATCTTTCGTCACTTCAGGTT
GCTTCTAGTATTGCTGGACGCAAGGTGGTTCTTATTGGCACAGGCTCGGTAGGCATTCTT
GTAGCACCTTTTAGAGGGGGCTTTTACTGAAGTTTGAGCTCAGGCTGGTTGATTTGCTAT
GTAGAACTCCATCAGGCACCTGTAATGTCTAGCAGGCTGAAGTTGAAACTTCATTATGAT
TCTATATTCATTTG
>Contig375
GATATGGTGTTGTCCGGCCAACTCTTGGAGGTCTTACCTCAAAGGTGCTTCTTCTCGGAA
TAACCTATTTTTTGGCATCAGAGTTACTGGATATTGCAGAAAATGTTGGAACCATTAATG
ACATTTCAGGCAAAGCTAGGCTTTTCCCTCGTGCCGAATCGGC
>Contig376
ACGGAATCCACGACTGCTGCCCCTGCGGCGATCGGCACGCTGAAAGCTCGAGCAGTATGA
GTTCTGTTTGTCCATTTGCTAAAGCAGCTTGTGCTGATGGTGGCTGTCCTGTGAAACATG
AGAAGCAGAGCAGACAGCAGGCAGAATGTGATGATAAAGTAGATACGAAGAGCAATGATT
CTGCTTCTGTTGATGGTGGCTGTCCTATGAAACATGAGGGGAATTACAATAGACATAAGG
CAGAATGTGATGATAAAGTAGATACAAAGAGCAATGATTCTGCCGTAGTATCTCCAAAAT
GTCCCTTTGGATATGATTCTCATACATTTAAGCTGGGTCCTCTAAGCTGCATGATTTGCC
AGGCATTGCTTTATCAAAGTAGTAAATGCTTGCCCTGCTCCCATAAATTTTGCAAAGTAT
GCATCTCTCGCTTTAAGGATTGTCCATTGTGTGGTGCTGACATAGAGAAGATTGAGCCTG
ACACTGAACTTCAGGTCACTGTTGATCGCTTCATTAATGGCCATGCTAGAATCAAGAGAG
TCAGTGCAGATGGGCAAGAAGTAGATGGAAAGAAAAATGTGATATATGGGGATGTTTCTA
TGGAGAGGGGGGCTTTTCTAGTGCAACAAGCTATGAGGGCTTTCCGTGCACAGAATATAG
AGAGTGCAAAATCAAGGCTTAGTCTTTGTGCAGAGGATATCCGGGAACAATTACAGACAT
CAGACGACACATCAGATTTATGTTTGCAACTTGNGGCTGTCCTAGGAATGCTAGGGGACT
GCTGTCGAGCAATAGGTGATACTGGTTCAGCGGTCACTTATTATGAAGAGAGTGTTGAAT
TTCTTTCAAAGCTGCCTGCAAAAGATCTAGAGTTGGTTCACACTCTGTC
>Contig377
ATTTCCAATAGCCTCGTCGGCGGCGGATCTCGGCATCCGAATCCAGCGCTCAAGATGAAG
GTCGTTGCTGCCTATTTACTAGCTGTTCTTGGTGGAAACACTTGCCCATCAGCTGATGAT
CTGAAGGATATCCTAGGATCAGTGGGAGCTGAAGCTGATGATGACAGAATTGAGCTCCTC
TTATCTGAAGTCAAGGGTAAAGACATAACTGAACTTATCGCTTCTGGGAGAGAGAAGTTT
GCTTCAGTGCCCTCTGGTGGTGGCGCCATTGCAGTTGCAGCCCCTGCTGCGGGTGGTGCT
GCAGCAGCCCCAGCAGATGAGCCAAAGAAAGAAGAGAAAGTGGAAGAGAAGGAAGAATCA
GATGAGGACATGGGCTTTAGTTTGTTTGATTGAGTGGTACGGCTGTCACTTTGTATAGCC
TTCTTGGAATTCTAATTTGAGGTTGATCTGCGAGATGCTAAAATTTGTATTTGAGACTAA
ACTTTAGTACCTTGGTTCACAGAACAGCAAGGCATCATGCTTCTATATTTGGTACTTTAC
CAAGTCGCAAAGCAGGTCATGTTCAGCATGACCTGGCATGAATATTCTTTTTGGGTGCAT
TAGTTAATGAAGTAGGTATGAAGATCTGATTTTTGTT
>Contig378
GGGGCCGGAGCTCCTGGACGAGAAATATAATGAGGTCTCCTCTTTTCTGGAACTTACCAC
TGCTTCCGCCCACTCTCTTCCCCCCTTGCGGCGGTCGGTGTTCCTCTTCTCCGTTCCAGG
TTGGAGGAGGAGGACGAGAATGGCGTTGGCGTTCGACGAGTATGGGAGGCCGTTCATCAT
CCTAAAGGAGCAGGAGCGGAAGAGCCGGTTGAGGGGCTTGGAGGCTCAGAAGGCCAACAT
CTCGGCCGGGAAGGCCGTCGCTCGGATCCTCCGCACCTCCCTCGGTCCTAAGGGCATGGA
CAAGATGCTCCAGAGCCCCGACGGCGATGTCACCATCACAAATGATGGGGCAACAATCTT
GGAGCAGATGGACGTTAACAACCAGATTGCAAAGTTGATGGTGGAATTGTCCCGGAGTCA
GGACTGTGAAATTGGTGATGGCACCACAGGAGTTGTTGTTGTGGCTGGTGCACTTCTAGA
ACAGGCTGAGAAGCTTCTGGAACGTGGCATTCATCCTATTTGGATTGCAGAGGGTTATGA
GATGGCCTCTAGGATAGCTGTGGAGCATCTTGAGCGAATATCTCAGAAATTTGAATTCAG
TGTTAGTAATATTGAACCTTTGGTGCAGACCTGCATGACCACATTGTCTTCAAAGATTGT
TAATCGATGCAAGCGTATGCTAGCTGAGATTGCTGTTAAGGCGGTTCTGGCAGTTGCAGA
TCTCGAAAGGAAGGATGTAAACCTTGATTTGATTAAAATAGAAGGAAAGGTTGGAGGTAA
GTTGGAAGATACCGAGCTCATCTATGGAATAACTGTTGACAAGGAGATGAGCCACCCTCA
GATGCCAAAGAGAATTGAAGATGCGAAAATTGCTATTCTG
>Contig379
GAAGAAGAAGGTGTTTCAATTGGCATTGTCACTGCAATTGCTGCACCCGCAAGTGTCAAG
GTGGAATTTGAAGGCAATGGAGGTCATGCTGGGGCTGTCCTTATGCCCACAAGAAATGAT
GCGGGACTTGCGGCGGCGGAGCTGGCACTAGCTGTTGAGAAGCATGTGCTAGACTCTGGA
TCTGTAGACACTGTAGGGACTGTTGGTATTTTGGAGCTGCATCCAGGAGCAATCAACAGC
ATTCCAAGCAAATCACATTTAGAAATAGATACACGAGACATTGATGAGAAGAGAAGAAAC
TCTGTAATTGAAAAACTCCATCAATCTGCAATTGATATAGCTAAGAATCGCAGAGTTAAA
TTATCAGAATTCAAAATTATAAATCAGGATCCTCCTGCCCTTTCTGAGAAATCAATAATC
AATGCCATGGAGGTTGCGGCACAACATTTGAACCTTAGTCACAAGCTTATGATCAGTAGA
GCCTACCATGATTCGCTCTTCATGGCCAGAATATCGCCAATGGGCATGATCTTCATTCCA
TGCTATAAAGGTTTCAGCCATAAGCCTGAAGAGTATGCCTCAATTGATGACATTGCAAAT
GGGGTCAAGGTACTAGCCCTGACCCTAGCTAACTTATCTCTAGACTGACGTCTCACCATG
ATAGTATCAGCAAACGGTTGTTTATGAATCCAAGCTTTCGGGAGTAGGTTGAGGTTGCAT
AACACCTGCATATATATGTTTAATGGATGCAACAATTTAGGTTACATTGGAAGAAGACTG
TAGTACATGGCATGTAGCAAACTAGCAATTTTGCATTTCAGGTGTTACACCGAAATCTGA
GTTGCACGATGACAGGAATACTAGTTGGCAATTTACATCC
>Contig380
ACTCTCGCAACCGGCCCTGAAAACCTCACTAACATACCCGCACACCAGAGACAAGCGGCA
AATTCAATATAAAAAACAAGCATGCCTGAGAAACGCGCTCCCAAACACTTAATAATCCAC
AAGTTTAAGAAAGACGATTAGTAACAGTATTTGCACCCGATCAAGGGTATCCTCTCAACG
GGTCGGCTGTTTTCCCAGATCTTGCATCAGACCAAGCTTTGGCAATTGTTCGTTTCATGT
CGTCATCACCTTCCTCGTACATGTTCTTCATCAAATCCATAATTCCCGCCATTGGGTCCT
TATCTTTGTCCAGACCTGGCTTTAGCTTGTCATCTTTGAAGTGCAGGTCTAACCAGTTTC
CTTTCGAAGCTTTGAACAGGGTAACAATAACCTTCGTTGGCTTGACCACCATTTTACATT
TCTCAGGAACTATTTCTTTGTTTAATTTTGGTATAGAGAATCGGTAATTTTTCCCTTGGA
CGTCATGAAACATGATGTCCACCAACATAGGCTTAAAAACAGTCTCCATCCTCTCTTCTT
GTACACCTTCAAGAAATACATAGAGCTTGATCTTGTCATTGTCTTGATCCCAGCTAAACG
ATCCAAGCGTGACATAATTCAAAGCGCTGGCTGCAGCGGGAGCCTTTTCGGCAGATACCG
AAGGCTGCGCTGCTGATGCAGCAACTGCTGCAGTAACCTGCGACAACTTGGCGTCGAGGT
TACGGATCTCGGAAGAGAGGAGGGAGAGGACGCGGGGCCTCTTGGCGATGGACTCGAGAT
AGCGAAGCTCCTCCAGGTCCAGCCTCAGCTGCTGCTCTTCCGCCATCGCTCTTATCCTTC
TTCTTCTTCTCCTCCTCCTCTCGCGTCACGACGTCACTTCTCTTGGTCGGTGGAAGAATG
GAAGGCTACTAGGGTTTATT
>Contig381
CACAGCGAACACTGTTCTCTCCATTCTTGCAGTAGATTACCCAGTTGAGAAAGTATCCTG
CTATGTTTCTGATGATGGTGCTGCAATGCTGACATTTGAAGCACTATCTGAAACATCTGA
ATTTGCAAAGAAATGGGTTCCTTTCTGTAAGAAATACAATGTGGAGCCACGTGCACCAGA
ATGGTATTTCCAGCAGAAGATAGATTATCTGATGGATAAGGTCTTACCATCATTTGTTAA
GGAACGGAGAGCGATGAAGAGAGAATATGAGGAATTCAAGGTACGAATCAATGCTTTGGT
TGCAAAAGCTCAAAAGGTTCCAGAGGAAGGGTGGACAATGCAGGATGGAACTCCATGGCC
TGGAAATAATGTCCGTGATCATCCGGGGATGATTCAGGTCTTTTTGGGCCAAAGTGGTGG
GCATGATATGGAAGGAAACGAACTGCCACGCTTGGTTTATGTCTCTAGAGAAAAAAGGCC
TGGGTTCAATCACCACAAGAAGGCTGGTGCTATGAATGCTCTGGTTAGAGTGTCTGCTGT
ACTCACCAATGCACCTTATCTGTTGAACTTGGATTGTGACCATTACATCAACAACAGCAA
GGCCCTAAGAGAGGCAATGTGTTTCATGATGGATCCGCTAGTGGGAAAGAACGTATGCTA
TGTGCAATTCCCACAGAGGTTTGATGGTATTGATCGACATGATCGATATGCTAACCGAAA
CATAGTGTTCTTTGATATCAACATGAAAGGTCTGGATGGTATTCAAGGGCCAATTTATGT
TGGAACTGGATGCGTTTTCAGAAGACAAGCACTTTATGGTTATGATGCTCCCAAGTCTAA
GAAGCCACCNAACAAG
>Contig382
CTCGCTCTGCCCTCTTTTCTACGAGCTCCGGCGAACCCCGAGCCATGGCGACAGAATCGG
TGCAGTGCTTTGGCCGCAAGAAGACGGCGGTGGCGGTAACGTACTGCAAGCGGGGGCGCG
GCCTGATCAAGGTGAACGGGAGCCCGATCGAGCTGGTGAAGCCGGAGATCCTCCGATACA
AGGCCTTCGAGCCCATCCTCCTTCTCGGCCGCCATCGCTTCGCCGGCGTCGACATGCGCA
TCCGCGTCCGCGGTGGCGGGAAGACCTCCCAGATCTATGCTATCCGCCAGAGCATCGCCA
AGGCCCTCGTTGCCTTCTACCAGAAGTACGTCGACGAGCAGTCCAAGAAGGAGATCAAGG
ACATCCTCGTCAGGTACGACCGCACCCTCCTCGTTGCCGACCCCCGCCGTTGCGAGCCCA
AGAAGTTTGGTGGCCGTGGCGCCCGCGCTCGCTTCCAGAAGTCCTACCGTTAGGTCGGCA
CTGCTGGTCTTATCAGGCTTATCCTTCGTTTCTTGGAACAGTTCTAGAGTTTGGAATTTG
ATATTAAAGTTAATATCTTGTTTTTGTTTGAGATGGATCATGACGGTTTATTTTGGTGTT
TTTATGGATTCTTAGGGTTTTGACTTTAACTATCAAGACTGCTTGCTTAGACGGGATTAC
ATTATCCTATGTGATGCGACTTTTGATTCTATATTTATTTTTATGTTTTCTTTC
>Contig383
CCGCTCCAAAATTCCCCACCTCTCCAGAGCTTAGGAAATTTTCGTAAGATAAGATGTCGG
GCCGTGGGAAAGGAGGCAAGGGTTTGGGGAAGGGTGGCGCGAAGCGGCACCGTAAGGTCC
TCCGGGATAACATCCAGGGGATCACGAAGCCGGCGATCCGGCGTTTGGCGAGGAGAGGAG
GGGTGAAGCGGATCAGCGGCTTGATCTACGAGGAGACCAGGGGAGTTCTCAAGATATTCT
TGGAGAATGTGATCCGAGATGCCGTCACATACACCGAGCACGCCCGTCGGAAGACCGTCA
CCGCCATGGACGTGGTCTATGCCCTCAAGAGGCAGGGCCGGACACTTTATGGATTCGGTG
GTTAGGGTTTCTGATCTATGAAAAGTCTTGCTGTCAAGAAAATAATCAAAAGTAGAGTAC
TTCGGTAGCTTTCGATCGCAGGTTTTCGTGTGTTGGATGGTGTCTTTGCTGAATCTATGC
GGTATATCCGTCTGTTCTTGTGGTGGAGCGAAATCCTTTTGTATATTTTGATGTACTTTT
CATCCATGAATGCAATGACCTACCATTGCCTCAATTATCT
>Contig384
AGCGATGGAAGAGAAAAAGAGACATGGATCGGTGGCTCCCCAGCTCTGTTTTCACGGGCT
TCCACCTCCCAAGCCCTCGCCTTTTTCTCCTCTCCCCTCTTTTCCTCCCATCTTTTCCCC
TAGACCCAGAGCCTTCTGCCCCTCCTCATGACCTCCTCCTCCTCCTCCTCCTCACCCTCT
TTCCGAAGCCCAAACCCCAGAGAGAGAGCGCGCGAGAGAGAGAGTGAACCAAAGAGAGCA
GCGGAGAGGTTGGTGGCGACGGGAGAGATGGAGATGGGTTCGGGCTCCGGGGAGGTGCAC
ATCAAAGGCGTGCCCACCCACGGCGGCCGATACGTGCAGTACAATGTGTACGGTAACCTC
TTCGAGGTCACCGCCAAGTACGTCCCGCCGATTCGGCCCGTCGGTCGTGGGGCCTACGGC
ATTATTTGTGCTGCTGTGAATTCACAGACAGGAGAAGAGGTTGCTATTAAGAAGATTGGC
AATGCATTTGATAATCGAATTGATGCCAAACGAACTTTAAGAGAAATAAAGCTTCTTCGA
CACATGGCTCATGAAAATGTTATTGCAATAAAGGATATCATTCGCCCTCCAAAACGAGAA
AACTTCAATGATGTCTATATTGTTTATGAATTAATGGATACTGATCTTCATCAGATAATT
CGCTCTGACCAGCCATTGACTGATGACCATTGCCAGTTTTTCCTTTATCAGTTACTTCGT
GGGCTGAAATATGTGCATTCAGCACATGTCTTGCACCGAGACCTTAAGCCTAGCAATTTG
CTCTTAAATGCAAATTGTGACCTTAAAATAGGAGATTTTGGACTGGCAAGGACAACTTCT
G
>Contig385
AGACACAAGCACAAAGCAAAGGACTAGCTAAACTCATGGCATTCCAACATTATATACATG
GTAACTTCATGCCTGCTGCATCCCTTCACAACAACATGCTATCCTCTGCCCCACTACTAA
CTTGCAGCTCACTTCTAATGGGTTGCCGTGAGGACTGTAGATCCTTCAACCGTGAAAGTG
GCACCACATATCTCTTCTTCATTTGCTAAAGTAGCAGTGACCTTGTTCTTTGGGTTCTCA
AAGCTTTTCAAGCCTCCCAGAGTGTTTGAATAGAAACATCCTTGAGGGAACGGTGCGAGA
GACTTGCCACATGATCCTTTAAGCAGGTCCAGATTGTCACCAAACGCCACGCACCCATCT
GCAGTAATTCCCCAGAACAAAGGAACCTTTCCATCTGGATCAGAAGCAACAAGGATCGAA
GAAGTGGTTTTGTCGAAGAGCACAAAGGCGAAATTGCCTGTGAGGTGGGCAAGCATGAAG
CTGGGTGGATATGGAGCCCGGTCACGGAGAGCCTTGTAGGCCTCAATGACAAGCACCACC
TCGTTGGCAGTCTTGGAAAGGCCATACTGCTGCTTTAATCTTCCAAGGTTATCCAGGACT
CCTTCAAACAAGCAGAATATGTCATCCTTTGCTGCAAACGACCTCGGGCGGAAGGGGGAC
TGGTTGGCGTGGGAGTAGGCGAGGTGGCCGACGGCGCCGATCTGGATCGACACGGCCGGC
ACGGAGCTCCCGATGAATCGGCTCACGAGCTCCGACCCCCGCGTCTTCGGCGACGGCGTC
CTGCTCCCCGCCGCCACCAGCTCCGCCGGCACCTCCACTACCTCGCCGCTGAACACCCCC
AACATCTCTCTCTACCTCTCTCCCCACAAACGACACACACCACCAAACCCAGAAACGAAT
ACCAG
>Contig386
AGACAAAGAGGAAGAGAGAGAGAGAGAGAGAGGTGGCGACGATGCACGCGAAGACGGACT
CGGAGGTGACGAGCCTGGCGGCTTCGTCCCCGCCGCGGTCGCCGCGGCGGCCGATATACT
ACGTGATGAGTCCATCCCATCCGGACGCCGAGAAAATGTCCCTCGGTGGCTCCACCCCTG
GCGGCTCGCCTGTGCACCACCACCACCACTACCACCACCATCCCCACCACCACCGCTACG
CCAGCTCCCCCATCCACCACTCCCGCGAGTCCTCCACCACCCGCTTCTCCGCCTCCCTCA
AGCACGCCTATTGGCGCAAGATCCCCGTCGCCGGTCGCCACCCCTCCGACGCCGGCGACG
CTGATGACGACTCCGACGCCGACGACTACCCCGCCACCACCCCCGTCCGCTGCTACGTCG
TCTGGTTCCTCCTCGGCTTCATCTTTCTCTTCACCCTCTTCTCCCTCATCCTCTGGGGCG
CCAGCAAACCCTACAAGCCCGAAATCTCCATCAAGAGCGTGGTGTTCGAGAGTTATAATA
TCCAGGCAGGGATGGATTTGACCGGTGTTCCTACCAAGATGCTCTCCATCAATTCGACGG
TCAAGATCGCGTTTCGGAACCCGGCCACCTTCTTCGGCGTGCACGTCTCCTCCACCCCTT
TGGTTCTCTACTACTATGACCTCAAAATCGCCTCCGGAAACATGAAGGAATTCTACGAAT
CGAGGAAGAGTGGCAGGGTGGTGAGAATAGATGTTATTGGGAGGCAGATTCCGCTCTACG
GCGGTGGTTCGAGCCTG
>Contig387
ATTAGAAAACCACTTGCCCATTGGTAAGAAATAACTGTTCACCATCTTAAGCTTTCACCC
CATTATATATGGATACAACAATTCCATCTCCTTATCCATGATTTCGATCAAACACCAACT
TATAATGTCCATACACAAAATCTAGATAAAATCCAACAACTAACATATTTGACCTACTCT
CGTGCCGAATTCGGCACGAG
>Contig388
CCAAAGGCCACAGGACGACTCAGAGAGGAAGCGAGCGAGCGCGAGAGATGTGCACGCTAG
AGAAGCGCGGTCGGGTGTACCTCCTCACCCTGACCGGCGACGGCGAGCACCGGCTAAACC
CTACTCTCCTCGACGCCATCCGCTCCACCCTTGCCCGGATCCGCTCCGACTCCGCCCGCA
CCGGTGGCGGATTGGCCCTCGTCACGACAGCCGAGGGCAAGTACTTCTCCAACGGATTCG
ACCTTGCCTGGGCCAAATCCTCTCCGGCCGACAGGCCCAGGATCATGACCTCCGCCTTGC
AGCACGTCATTGCGGATCTGATGACGCTCCCCATGCCGACGATCGCCGCCGTGACCGGCC
ACGCCTCTGCTGCTGGCTTCGCCCTGGTGCTGAGCCACGACTACGTGGTGATGAGGGGGG
ACCGGGGGTTCCTGTACATGAGCGAGCTCGACATCGAGATCCGGTTGGTGGATTATATTA
TGGCTGTGTTTCGGTCCAAGATCGCAGATCCGAGGGTCCGGCGGGACGTGCTGCTGCGGG
CGCCCAAGATCACGGCGGCGGAGGCGGCACGGAGGGGGATCATCGAGCGGGTGGTCGGCG
GAGCGGCGGAGGCAGTGGAGACGGCGGTGCGAATGGGGGAGGAGCTGGCGGGAAAGAATT
GGAACGGGGAGGTGTATGCGTCCATCCGGAAGGCGGCGTTCCCGGATCTGTGCGGGGCGC
TGGAATTGGCCGAGGAGGGCGACGAGGACACGAAAATGTTGGCCTCAAAGCTTTGAATTG
AATCCCTTGATTACGAGAAAGGTAAATTGTACCCTTCACGATTAGATTAAAATATTAAGC
ATTAAGCATATCATAATACG
>Contig389
AAGCGCCGATGGAGGCCCGCCGGAGATCACCTTGGAGACCTCCATGGGTCCCTTCACCGT
CGAGATGTACTACAAGCACGCGCCTAAGACCTGCCGGAACTTCGTCGAGCTCTCCCGCAG
AGGCTACTACGACAACGTCCAGTTCCACCGGATCATCAAAGATTTTATAGTGCAGGGTGG
GGATCCAACGGGCACTGGAAGGGGCGGTGAATCCATCTACGGCTCAAAGTTTGAGGATGA
GATAAAACCCGAGTTGAAGCATACAGGGGCAGGTATTATATCAATGGCAAATGCTGGTCC
TAACACGAATGGAAGCCAGTTCTTTATCACTCTAGCACCATGTCAATCATTGGATGGAAA
ACATACAATTTTTGGGAGAGTTTGCAGAGGGATGGAAATCATCAAACGACTTGGAAGTGT
GCAAACTGATAAGAATGATAGGCCTATCCATGATGTGAAGATATTGCGAACTATAGTCAA
AGATTGAGTTGATCTTTTTTCATATATGAAGGGCAAATGAAAAGGCTAGTGCTGGCTCGT
TGGTGCTGCTACTGATTGTGAACATGTATTACTTTTTACTGATGACAAACTATCAGATCT
CGGAATTTTACCATAACAGTATCATTTGGAGGAAAATTTTACTATAATTTTGATATTCTT
GGACTGACAATTATGATGGATC
>Contig390
NCTTAGCGACCGAACCATGAGACATTAGCAATTAAAGATGCGAGCACACATGATTTCTGT
TGCATTTACAGGGCTGTTGGTTGATATAGAGGAGAATGAAGGAATCTGGATGGAGACATG
CAAGAAAAAAGAATCCGATCAAAACCAAGGATAGTAAAAATAATACAACCAGAGGTCCAA
ATCCCAAACCACAACAGATTCAAACAAAATGAACAACCAGTTCAACCATGCCCGCTCCCT
TCCCTAATAAAACCATCAATTCAGTCCATGAGTGACCTCAGAAAAGCTTGTAGGGGGGTG
AAGCATCCAAGGGGTGGATGAGATAGGTGAGAACTAGGGCCAATAGCATCAGCACGTAGG
CAATTCCTTGGTCAATCGATGTCCCATCGCTGGTCGGCGCCGGGGCCGGAGCCTGGGCCT
GGACGGCCGGCAAGACGATGCCGAAGATGAGAGCCGCGACGGCCATCAAACCAAAAGGAA
CTCTAGGGATCGCTGCCATCTCCGAGACCGACGTCGCCTTCGGATCAAGAAAGAAATCAA
AGATCAAACCCTGGAAACCCTCGATCTCCCTCCCTCTCTATAACACCAGAAAGAGAGGAG
GAAAGAGGATACGAAACCAGGGATTGAAGCACCGAGCTTGCTTTCCCCTTTTTTTTTTTT
TTCGCTCCGCCCTTC
>Contig391
CAAAAGCCAAAATCTAAGACAACTCTGTTTCAACACCATAAACAAAAGCTTCAGTAGTTA
CGAGTTTTCGAAAGTTCACTGAAGTGTAGAAAACCATGACAAAGTAATATAGATTGACAA
ATCTAAAGCCTAAGCACTCCTGAACTTTCACTCATCATCATCTTCATCTTCATCAGCATC
ATCTTGGGCTCTTGCGTTGAGGGCATTCAATCGATCAATAAGTTTGGCCTTCCTCTCCTC
ATATGTTAGCTTCCTCAAGTTATACCTCTTGTGCTCCTTTGGAGGCTCCTTGGCGGATTT
CACCATTGTTGGATCTGCTCGAATGGCAGCATGCACTTTCTTGTATAGCCCTTCCATGTC
ATCAGGCTCAATACCCCTTTTAATATATTCACTGAAATGAGTCTGGTACTTCTCTGGCTC
ATCCTCCATCAGCATCCTCATGTAAGAAGCAACGTGACCACCAAAAATGTATTTTCTGTG
AACCTCTGCATCAAGTTGCTTGTCATCCTTACTGAAACCAGCAAACCTCTTATCACTGTG
AGGGATATCCAGGCCACCATCTAACGCTCCCTTGAGACAACCAAATACACGATTGCCTGT
TGTTGTTCTAACAAGGCCAACATCAAGAAGAGCACGGAAGGGCCTCCTGCTCTCAGTAGG
TTCAACAGAAAAATCTTCACCAGTAGCCTCCACATTTCCCTCATATTCCTCATCCATTTC
AAGCATCTTCAGAACACGGCGAGCAAGGAGAAGCCCAGTACAATAAGCTGCAGCATAATT
GGTAAGACCCACTTCAAGCCCATATCGAGGAAGTTCATGGGCATAAGCTGCTGCAAGGAC
CAAATCACCAGCAATACTTGCAGATATTATTTGTGCAATAATATCCTTGTTGGTAAATCG
AACAACAAATCGATACTTGGGTGTGTTGTATTTATTCTTGTCCTGATTTATCAGTCGGAT
CCTTGCACGATAGTCAGTCTTACCCTGTCTTCTTCTCTTAAACTTCACTTGATAACGCTT
GAAGTAAGCCTTAGTCTTCTGGGTTTTCACATAGACCATGGCGCTCCTCTTCGGCGCTGC
AAGATGGGACCTTG
>Contig392
ATAGGTGCCTTCAGGTCATCCAAAGCTAAAGAGAAGTTGGAAGCCATTCTGTCAGCGGTC
TCCCAGAAGACGTTGGTGAGGCGACAAAACCAGGCTGACAACTCGGGGGATTCAATTACT
TACTCTCTGCTGGATGCCTCCAAGCATTCGGCATTTCTATATTCCTTTGACAGGTCAGGG
TTCAAGTCCTTTGATAAGCTTCTGGTGGCTTACAAGCCTCGGAAGGGGAAATTTGCAGTT
TATACAGATGAAATTACAATGGAGGAAGCAGAGAAGTTTGTCAGTTCTGTTCTTAATGGG
GATACCCGATTCTCTAAGATTCGGCAGAAACCTGTTTTTAGATGAGGCTTAAAAGTGGCG
GGACTCGCAAATTTTGAGAAGTTAGCATATAGCTTTGTTCTTTTCCAGGCTGCAGTTTCT
TGGTAGACTTAGAACTCCCACGATGGCATTCTAATCTACAACTGTTGTATATAACCAGGT
CTTCCACCGCCTGATTGTGTGCAACTCTAGGCTTGCGGTTTATCTTTCATTGTTTTCAGC
TGCCAGTGGTGCTGGAGAGGAGGGAGGACATTAACAAGGCTTATAATTGTTGTCTTGGTA
TAGAGAGAGAGAAGAAATGGAAACCCAAGAAACAAGGGTTTTTACGTACAACCTATGTAC
TTTAATTCATCAATGATGATC
>Contig393
ATGAAATATGGTAGCATGCCTTATTATATAGAATTAAACCTACATGTTTGCAGAACATTC
AAACTGAACTTCAAATCACACATAAAACGAGCATCCAAAGTCTGACAGAGCATTCACCCG
TAAACGACAAACTACTAACGTCAAGTTTTCTCCTAAGCCAAAGGGAGACACCACACCAGT
ACCAGATTTGAAACTTATGCAGACCCTGAAAACACACTACTGCTCAGAAGCACCCCCACG
AAGGCGCAGGACAAGATGAAGAGTGGACTCCTTTTGGATGTTGTAGTACGCCAGGGTACG
CCCATCCTCAAGCTGCTTCCCGGCAAAAATAAGCCTCTGCTGATCAGGGGGGATCCCTTC
CTTGTCCTGGATCTTGGCCTTGACATTATCAATGGTGTCCGAGCTCTCCACTTCCAGAGT
GATGGTCTTCCCAGTCAGGGTCTTCACAAAAATCTGCATCCCACCACGAAGGCGGAGGAC
CAAATGAAGAGTAGATTCCTTTTGAATGTTGTAGTCTGCCAGTGTGCGCCCATCCTCCAG
CTGTTTACCAGCAAAGATGAGACGCTGCTGATCTGGTGGGATGCCCTCCTTATCCTGGAT
CTTAGCCTTTACATTGTCAATGGTGTCGGAGCTCTCTACCTCAAGGGTGATGGTCTTTCC
GGTAAGAGTCTTCACAAAGATCTGCATGCCACCACGAAGCCGGAGGACCAAGTGGAGAGT
GGATTCCTTCTGAATGTTGTAATCAGCCAATGTACGGCCATCCTCAAGCTGCTTGCCAGC
AAAGATAAGCCTCTGCTGGTCCGGGGGAATGCCCTCCTTATCCTGAATCTTAGCCTTCAC
ATTATCAATCGTGTCAGAGCTCTCAACTTCCAGGGTGATGGTCTTGCCAGTAAGGGTCTT
CACAAAGATCTGCATGCCACCCCTGAGCCGCAGAACAAGGTGGAGTGTTGACTCTTTCTG
GATATTGTAGTCAGCCAAAGTGCGACCATCCTCAAGTTGTTTGCCAGCAAAAATGAGCCT
CTGCTGGTCAGGGGGGATGCCCTCCTTATCCTGGATCTTGGCCTTAACATTATCAATGGT
GTCCGAGCTCTCAACTTCCAGGGTAATAGTCTTGCCAGTGAGAGTCTTAACAAAGATCTG
CATGCCACCCCTGAGTCGCAGGACAAGGTGGAGTGTCGACTCTTTTTGGATGTTGTAGTC
GGCCAAAGTGCGGCCATCCTCCAGTTGTTTTCCAGCAAAGATGAGCCTCTGCTGATCTGG
GGGAATGCC
>Contig394
GTCAGGGAACGCCGGGACGCCGCGGCGGCCGCAGGCGGACCTGGACGTCTACCTGTTCGC
TCTCTTCAACGAGGACCAGAAGCCGGGGCCCACCTCGGAGAAGAACTACGGCCTCTTCTA
CCCGAACGAGGAGAAGGTGTATGACATCGAGTTCACTTTAAGCGGCGGCGGTGGTGGTGG
TCTAAGGTGGCAAGAGGACAGGGGGAGAGCGAAGGGCGGAGGTGACGGCTCCTCGTCCCC
GTCACCGTCGACGTCGACGGGGAGTGGGAGAGTATCGGCGAGCTCGACGGGAGAGAAGTG
GTGCGTGGCGAACGGAATGGTAGGAAGACAGAGGCTGCAGGCGGCACTGGACTACGCGTG
CGGGGAGGGAGGGGCGGACTGCAGGCCGATCCAACCCGGGGCAGATTGCTACGAGCCCAA
CACGTTGGAGGCCCACGCCTCATACGCCTTCAACTCCTACTTCCAGAAGAAAGGCCGAGG
GGTCGGCACCTGCGTGTTCGAGGGCGCGGCCTACGTCGTCTCCCAGCCCCCCAAGTTTGG
GAAGTGTACTCTCCCTGCTGGACCTTGAATAACAAAGGAGGCCAGAGAAGCGGAGATCAC
AGGTAGAGGAGCGAGATGGTCAGGAATGATAAGAATCTCTGCTGCCGCGGCTGACTGCTG
CTGGGTGGTGGTTGGAGGTCATCAGGGGCAGCTTGGATTCTGAATATATATATATATATA
TATATATATATATATATATATATATATATATATATATATATATATATATATATATATATA
TCTATAGATGTCTATGCTATATATGTATGTACAGATAT
>Contig395
CACTCGCCCCCTCTCTGTCGTTCTCGTGGGCGCTTTCGGACCGCTCTACAGCCGATTAAG
ATCTCGTTCTCTTTCTTCTCTGTTCTCGATTACTTTACGGAACGATCTATAGCCGATTAA
GATCTCGTTAACTTCTCTTGATTCCTTCCCGCTCCGTGATAGAGGGCCGACATGGCGACG
GCTTCAGCATCTTTTAAATCCCGAGAAGACCATCGAAAACAACTTGAGTTGGAGGAAGCA
CGTAAGGCTGGGCTTGCCCCAGCTGAGGTTGATGAAGATGGAAAGGAAATTAATCCACAC
ATTCCTCAGTACATGTCATCTGCACCTTGGTATCTTAATGCTGAGAAGCCGAGTTTGAAG
CATCAGCGGAAATGGAAGTCAGATCCAAATTACACAAAATCATGGTATGACAGAGGTGCA
AAAATTTATCAGGCTGATAAATATAGAAAGGGTGCTTGTGAAAATTGTGGGGCAATGACT
CATGATAAGAAGTCATGCATGGAGCGACCACGGAAGGTGGGAGCGAAGTGGACTAGCATG
CATATAGGGCCAGATGAGAAAGTGGAGACATTTGAACTTGATTATGATGGAAAACGTGAC
CGTTGGAATGGCTATGATCCATCAACTTATGCTCGTGTAATTGAGCAATATGAAGCTAGG
GAGGAAGCGAGGCGGAAATATCTGAAAGAACAGCAACTGAAAAAGTTGGAGGAGAAAAAC
AACAATCAGAATGGTGAAGGTGCAGTTAGTGATGAGGATGATGATGAAGATGAGCTAAAG
GTAGATGAGGCAAAGGTTGATGAGAGCAAGCAGATGGACTTTGCAAAAGTGGAGAAGCGT
GTACGCACCACAGGTGGTGGAAGCACTGGAACAGTGAGG
>Contig396
CATTACTAGCACTGACAAATTCCTTCACCAAAGCATCTAAGCTTGCTATGATACCAGCCT
GTGAACTAAGTTTTCCTTTTGTATCACGGCTTGTGCCACACTTCTCATTGATGAATTTAA
CAAATTCATCTAAGTCCCGACCACCATCATAGTCTTCACCAGCTTTGTTGCCCTTTGGGA
AAAATTTTAATGTAGGATAGCCACTAACTCCATACTTTTCAGCCAAATCCTTATATTTGT
CAGCATCAATGTTAGCGATTACAACATCCTCTTCCAACTTGTAAGCAGTAGCTACCTTCT
CATATGTAGGAGCAAGGTTTTTGCAGTGACCACACCATGGTGCATAAAACTCCACAAGGA
CATCTTTAGTTTCATCAAGGACAACCTCGTTGAAGTTATCTGCTGTTAGTACTACTACAC
TGGAAGGAACAGTTGCCACTTTTACGTTCGTCCCTCCTTCATTATTTACAAATTCAGCAA
GGGCTTCTGCAGTTCGTGGGCCTTCATACTTTTTTGGTTCCAAGGAGCCTTTTGCAAACC
ATTGTATTGTTGGGTATCCTGAAACCCCATATTTGCTACATAAGCTCTTGTGCTCATCAC
AGTCCACCTTTCCTATCAAAATTGATTTAGCCTTCTTATAACTTGAACCGAGCTTTTCAT
ATTCAGGGGCAAGCTTCTTGCAATGCCCACACCAAGGGGCGTAGAACTCGACGAGGGCAC
CACGATCTTGGCCGACCTCCTCCTCGAAGTTGGCCTCGGTGAGCACGAAGACGTCGTCGG
CGACAGCAGAGACGAAGAGGAGAGATAGTATGAGGGTTAGGGTTCCAAAGGAGAACCAGA
TCTGAGATCTCTCCATCTCTCGCTCTCCTTCTCTCTTTCCAGCCTCTCTCTTTCCTGAAA
GCACTTCTTTTTCCTCTCTCGTCCTCCTCGTCGATCGCACCG
>Contig397
CAAGAGAAAGAGAGAGCGAGATGGCGTTCGGCGAAGGAAATCATCATCATCCGACAGTCC
AGGTTCCTCCGTGGACTATGTTTGATGATCCGACGGCTGGGATGCAGGTATCCTTCCCCG
TCAGCGGCGTCACCGGCGAGGCGGTGCTCGCCGCGCTGCAGCGCTTCCTCCCGTCGAATA
ACGAGCCGTTGGACGACTCGGACGAGCCGCTGGACTCGGCGCTCGACGCGTTCTCCTGCG
ACGAGTTCCGGATGTACGAGTTCAAGGTGCGGCGGTGCCCCCGAGGGCGGTCGCACGATT
GGACGGAGTGCCCGTACGCCCATCCTGGCGAGAAGGCCCGCCGTCGGGACCCCCGCCGCT
TCCACTACTCCGGCGCCGCCTGCACGGAGTTCCGGAAGACCGGCCGTTGTGAGCGCGGCG
ACGCTTGCGACCTCGCCCACGGGGTGTTCGAGAGTTGGCTCCACCCGACGCGGTACCGCA
CCCAATTCTGCAAGGACGGCACCGCCTGTCGCCGCCGCGTCTGCTTCTTCGCCCACACCC
CCAACCAGCTCCGCGTCCTACCGCAGAGCCCTCGGTCGCCGACGCAGCCGGCGCCCGAGT
CGTACGACGGATCGCCGGCCCGGAGGTCTAAGAATCTGATCTCGTCGCCGAGATCGACGC
TGATCTCGCCGTCCGTGTCTCCGACGTCGGAGTCGCCGCCGGTGTCGCCGGTGGGGGAGC
AGGCGATGAACGAGGTCCTGACGGCGATTAGGAATCTGCAGCTGAGCAAGGCGAAGTCGG
TGC
>Contig398
AAACCTAGTCTTCTAATCGACATCAGGCATGGAAGGAGCCATTTCCAGCCCGACAGAGAA
GAGGATTGCAGTAGTTACGGGAGGAAACAAAGGAATTGGGCTGGAGATTTGTAGGCAGCT
GGCTCTTAACGGGGTCAGGGTTATACTGACGGCCAGAGATGAGAAGAGGGGTCAGGAGGC
AGTGGAGAAGCTCAGAGAGTATGGGCTCTCTGATGTGCTCTTTCATCAGTTGGATGTGAC
CGACTCTCCTAGCATAGCGTCCTTAGCGGATTTTGTTAGAACTGAATTTGGCAAACTTGA
CATTCTAGTGAATAATGCAGGCATTGGAGGAACGACAGTAAACTTTGAGACTTTAAATGC
CTCAAAACCATCAAATAATTTGGAAGGCAAAGGTATCAATGGTATCCCAGATTGGTGGAA
ACCTCATATGCAGGAAAGTTTAGGAAGAGCGGAAGAATGCTTGAAGACAAATTATCATGG
CACCCGAGATGTTACAGAAGCATTAATTCCCCTTCTCGAGTCATCAATTTCAGGAAGAGT
AGTAAATGTTTCTTCCACCCTTGGACAACTCAGGGTTATCTCAAATGAAAAGCTTAAGCA
AGAGCTGTCAAATATCGATGACCTAGCAGAAAAGAGATTGGTCGAGCTGCTGAATTTGTT
TATCGAAGATTTCAAGGAGGGTTTGTTGAACGCCTATGGTTGGCCGACCGTTTATTCAGC
ATATAAAGTATCTAAAGTACTCACCAATGCCTACACGAGGGTTCTTGCAAAGCAGTATCC
CAACTTATGCATAAATTGTGTGAGTCCTGGGTTTGTCAAAACAGACCTGAACTGGAATAC
CCGGATCCTAACTACC
>Contig399
GTTGCGCCCGCTGCAAACCCTAACCCTAGGTGAAAGGACGAGCTTGGCAGCCATGGCGGA
TGTTTCGGACGCGGTGGACGTGGGAGGGGCGCAGCCGAAGAAGAGGACGTTCAGGAAGTT
CTCCTATCGAGGGGTCGATCTCGACCAGCTCCTCGACATGGGCACCGACGAGCTTGTCAA
GCTCTTCCATGCCCGGGCTCGCAGAAGGTTTCAGAGAGGTCTTAAGAGGAAGCCTATGGC
TCTGATCAAGAAGCTTCGCAAGGCGAAGCGTGATGCTCCTCCTGGGGAGAAGCCTGAACC
TGTGAGGACACACCTTCGGAACATGATAATAGTCCCAGAGATGATTGGAAGCATCATCGG
TGTCTATAATGGAAAAACGTTTAACCAGGTTGAGATCAAGCCTGAAATGATTGGTCACTA
CTTGGCGGAGTTCTCAATCTCATATAAGCCTGTGAAGCATGGAAGACCTGGTATCGGTGC
CACCCATTCCTCCCGGTTCATTCCTCTCAAGTAAAAGCCAAATGCCAGGCAAAGGAACAG
AGGAACAGAGATGCTGCTTCTGTTCGTGATTGACTTTTTCTTGCTTTGGCCAGTTCAAGT
ATTAGCTATCCGTGCTTCATTTCTGGGGAGTATATTTCACCTTTTGCTACTTGGATCGTG
ACTTGCCAACCTGAACTTATATCGTGTCCTGGAGTTAGTTTTGTCTTTTAAAATTAGTTT
TCAAGCTCTGATCGCCGCTTCTTTAGGTGTGACAGATATTCTGCCTGTATGTGGCTTATG
CTTTATAAATTTGAATATGATAGGAAGAACTGTCTTCTTTCATCGTATGTTCTACGAATA
CNAGTTTTGTAGGAGTATGGGAGCTACCATCTTGTCTCTCCCATAACT
>Contig400
GGATGATGCATGAGTTCAGGTTGCCTTCCCTTTCAAATACATCACTGCCCAAAAGGCCTC
TGGACAAAAATATTCCAGCCAACGACTCATGGGCGATCTGTAAGATCTTCAAGAAGACTA
ATTCTATGGCACAGAGGGCACTATCTCATTCTTGGGTATCGCCATTACCTGAGACCAATG
ACCAAGATTTGTTTTCTGTTTCACATACTGCACAGCGAACTCAGTTTGCTTCAGAGAATA
GTTCACGGACGACTGAAGTTGGGTCTGCAATCCAATTTGGCTGTAACAATAGCATTCAGC
AGCAGGCCTGTACTATGGGTTACTCTCCTTTGGATTTTACCTCCTATAAGCCCATGGACC
TGATCGGCTGCAAACCATCACAGTTCCTTCCTGTTTCGGGTGCAGAGATACCCACCAGCT
TCATGTTCTCACCAGCTGAAGTGTCAATGCCATCCAAGTGCCCAGTGGATGTGGCTGCAA
TGCTTCTCAACATATCCCCCACGATACTTGGTGATGTTGAGAAAGCCTCTGAAAGCATAC
GTTTTGGACAGCCGCAGCAGTTTAATGGAATCACGGCTGACTTACCATTAGAGATGAGCT
CAAGCTTGGGAAGTGGGGAAGAAGAAATGTCTACCAAGAAGACTGCCAATACCATGTAAC
GTTAGCAACAATCAATGGGGAGCTGTGAAGACCATCATCTTTCCCTTCAGTCTGCCATCA
AATCTTTTCTG
>Contig401
CGAACTCGAGATTGAGGTTTCTCCTCCCCCTCCTTCTCGTGGCTATTCTCTTCGCCACGC
CGGCGATCGGGAGCTCCGACGCGCCCTTCATGGTGGCGCACAAGAAGGTCAGCTTTGCCC
GGCTCAAGACCGGCGTGGAACGCGTCTCCGTCTCGATCGACCTCTACAACGAAGGATCCA
CGACTGCTTATGATGTGAGCCTTAGTGATGATAGTTGGTCTCAAGATATGTTCGAACTTG
TCTCTGGCGACATATCAAAGACATGGGAAAGGCTTGATGCTGGTTCCACTGCCTCTCATT
CATTTATTTTGGAGTCAAAAGTGAAGGGCATGTTCCATGGTTCTCCCGCTGTCATCAAAT
TTCGTGTACCCACAAAGGCTGCAATGCAGGAGGCTTATTCTACCCCCATTCTGCCACTAG
ACATTCTTGCTGACAGGCCTCCTGAAAAGAAGTTTGAATGGGCAAAGAGGCTTCTGGCTA
AATATGGATCACTTGTATCAGTTCTGTTGTTGGTGATAACGTTCATTTATGTGATTGCAA
CACCATCAAAATCCAGTGCTGCAAAAGCAAGCAAGAAGAGGCGCTGATTAAAAAATCTGG
TCTTTTTGGTCAGTTTTGTTTAGAGATGCCTTCAGAAACTGGAAATTATACTTGGAGATG
AGATTTTTCATCCTACTTTAACATTGTCTTGTTTAATTACTAGGACCAGCAGGAAACAGT
AACAGTTTAGCATGGTCTATGTATTTCAGTTATAGATTTTCAACATGATTTAAAGAATAG
AGAGTTTTTAACTGCAATAAGTTTTGAAATCTAAAAGTTAAATAC
>Contig402
CTGGCCTCACCCTCGTCTCTACGACGATTTTGCCGGTACTCCTTGTCCTAATACTGGTCC
AAAAAGAAACCCTAAGCCGAGGTCATCTTGAAATCCTTGATTAAAACACTGTTGTACTTG
TTAAGAGATACATTTGGTGAAGGCTTTCTAACTTCCTGTTCCAGTCTGCTTGAATCTACT
GGTTACTTCATCCTATCCTGCAGTATGCCTGCAATCCAAAGGCTATATGATACATGTAAA
GTCTCGTTCTCTCCTAATGGACCTATATCTCCAGAAGCTCTGGAGCATGTTCGCTCGATT
TTAGATGAGATCAGGCCATCTGATGTGGGTCTTGAACAAGAGGCCCAGGCGGTACGAACA
TTAAAAGGCTCTGCACATGGTTTAAATGGGAGAAAAGGGCGTAATGGGAGCAACCAATTT
TTGCCTCCCATCAAATATTTGCATATGCATGAATGTGAAAGCTTCTCTATTGGTATATTT
TGCATGCCACCTTCGTCCATTATTCCACTGCATAATCATCCTGGAATGACCGTTTTGAGC
AAGCTTCTGTACGGTTCGTTGCACGTTAGATCATATGATTGGATAGAGATAGCCGATGGC
ATTGATCCAACAAGAGCTAGACCAGCGAGGCTTATTCGAGATTGTGAAATGTCTGCACCC
TGTGGGACGACAATTCTATACCCGACAACTGGTGGCAATATCCACTGTTTCAAAGCGATA
ACTCATTGTGCTCTCTTTGACATACTATCTCCGCCATATTCATCGGAAGATGGACGACAT
TGCTCTTATTTCCAGAAGTCTTCAAGAAGGGACCTATCAGGTTCATTGCCAAGTGGAATG
AGGGCCTCTGAAGTGGCTTGGTTGGAAGGGTATCAGC
>Contig403
CCGATCGTAAAATTGGAACGATCATCATCGAATATGGTTTCCGTCGAGCCCTCGCTCACC
CTCGGCCTCTCAGACGACACACACGGATCGATAAAATCGACGGAGGAAGCAAGAGTAGCC
CGCCAATCATCTCCACATAGCACGGTCTCATCCTTCTCCGATGGTCACCCTTCAAACACA
AAGAAGGAGAACAGCATCAAGAGCGAGGAAGCCCAGAAGTTCTCATTTCGGGTAAGCGAT
GAAGAAGAAGAAGGCAGTGCTAGAAAGAAGCTTAGACTTACCAAGGATCAGTCCGCCCTC
CTGGAGGACAAGTTTAAGGAGCAAAGTACCCTCAATCCGGTTAGTGACTTTTCTAATTAA
TTAGCTTTTCTTAATTACAGAATAATAAATCCATCCTCATTTCTCAAGGAATTAGAAGGG
GAAAAAAACATATCCTCCCTTGAGATCTTGAATTAAGATTCCAATCTTTTTATTCTTTTT
CTTCTCCTTCAACGTTGTATTATCAGAAACAAAAGCAAGCCTTGGCCAAGCAATTGAATC
TACGGCCCCGGCAAGTAGAGGTGTGGTTTCAAAATAGGAGAGCAAGGTTGGTGTCTCCAT
TTCGATATACCATGCAATTATATATTTATCCAAGTTTCACCATATTTGCTCTTATGGTAT
CATTTTCTTTTCATCTTAGGTTAAGACAATAATATAACTATCATCTTCGTTCTCCCTCCG
ATGCAGGACTAAGCTGAAGCAGACCGAAATAGACTGCGAGGTCCTGAAGAGGTACTGCGA
GACGCTGAGCGATGAGAACCGAAGGCTGCAGAAGGAGGTGCATGAGCTGAAAGCCCTGAG
GTTTGCATCGCCGGTGTACATGC
>Contig404
GGTGTTGATTAATATCCTAAAGCAGTTAACCTTAGTCTGCAATGGAGGAGGTTTTTATGC
AGAACCAGATTCCAGCTATGGATAAAGCAGGAAATATGGTTCTGGACATTGAAAGCCTTA
CACAGCCCTCTGATAAGTGCTCTGGAAGTCCGAAAATGACGAAAGCCCTTTCTCGTAAGG
GTTCAAGCAGAATGGAGAAGCGAAATGGTGAGGAGCAAGAAGCAGATGAAGCATCTAAAA
AGCTTGTCATTAAAGTGGGGTGTTCCCAGCTGGAGCAGTTGAAACAGCCTGCGATGCCAA
TCAAAGTTCTTGTAGCGCCTTCAACTTCAGCTAATATTTCCGGTGTTGCAGATACTGGGG
ATGGAAGGAGTAGGAGATTTCATCGCTTAACAACTATCAACCCGAAGAAAATCCTTCTTC
TTTTTGCTTCTATGTCAAGCATGGGGACAATGATTCTCATATACTTTACACTTACCATCA
GTCGACGAGGGGAAGTGTAACGGTGTTTTGAAGGTTTGATGGCTGGACAGCTTGACTATT
TTTGTCATGGTTTTGATAGGAAGGCGCGGTGGACACAGTATTACTGCCTGCAGGACACAT
GATAGTTTAGTCTGTTTAGATTGGAAGAAACCATGTCTGGTCTATTCCTCGCTTTCTTTC
TGCATGGGAGCTATAAGCATTAATGATTGAAGTATTAAAGAAAACAGATAGCTCTATAGT
GTGGTGATTAGTATGAGATCTGTGAAGTCCCAGCTGAAAAAGCTTGCATGTATTACAATG
AAATTTGGCCTGAGATTTCCATATCGAGGAGTGTGGACTACTTATTCCGAGTTTATTTGC
ATGAATTGGGTGTTGTTTTGCGTAGATATTGGATGCTATTTTTGAATAAATGCTCAGTTT
CATGCAC
>Contig405
CAAACAACAGACTGTTCTCAATAATGAATCCAGTATCTTCAGTTCAATTGGGACAAACAG
AAAAAGAGCACCACCGTCAATGGTGAACATTAATCATCAACCGACAAAGTTCTGGAGTTC
CAAGATAGATGGATCACAAAACTGTTTTGCACGCTAGCAGGTTTTGATATTTATTCATAA
GCAAAGAAAAAGCGTTGCTTCACAGTTTGAAGTTGCCGCTCAGGATGCTTTGGCAACTGA
AAGATGCCCTGCAGAAACTGAATCCATGTAGAAGTTGCTTCCACACTTCAATTCTTGGTT
CCTAACTGCGTAGTCCAGGACCTCCCCATTTGACTGACCACAATCGTTTATCATGGATCC
ATCATGAAGCGCTTGGAACCTCAAGATTTGAGGATTGATTGAATTGCTGGCACTTCTCCT
GTAAGCATGTTTACGGTCACCATCACTCCCTCGAGAGGACTTGCTCTTGATATGCTTGTG
CTTGTGATAATCCCTTCTTATGGACCTAGAATGATGACGATGACCCTTCACTGTGTGTGA
CTCAGATGTTGGGGGTGGGTCATAGACATCTGGCGCCCACTTCACACTCAACTTCATCTT
TGGGAGCAGCCCCTGCTCTTCACGACTTCCTTTCATGGAAGACACCAACTTTGCAGTAGT
CTGTTAAGAGACAGGACAGACAAATCATTGCTAACTTACGATGCATTATCAGAGACGATC
ATAAAGTTTTGTTGCTCTTTTATCCCTTAGCAAGCTGAGATACATGAATATTTCACATAG
GCTTAGCTGCGTTTGATTAACATGGAGAAAAAAAAATGATAGCATTCATGAAAACAGTTG
CATGCTTTTATGACATATATTAG
>Contig406
CTTTTGTTGGTTTTCTAGAGAAGCTTCTTTCTTCCTCTTCTTCTTGATCTCTCGCTGCTA
GGGTTTAGGGACGAGAAGAAAGAGATGAGGAGCTCTCTAGAGGCCTCGGGAGCCTCCGGA
TTGGCGCTTGCTGCGTTTTCCGATTGGTGGACGGAGATCAACGAGTCGCCGAAGTGGCAG
GACGGGGTGTTCTACTTCCTCTGCGCCGCCTATGCCCTTGTCTCCGCCGTCGCTCTGATA
CAACTTATTCGAATACAGCTACGAGTGCCTGAATATGGTTGGACAACTCAGAAGGTTTTC
CATCTTATGAATTTTATTGTAAATGGAGCACGTGCTGTTGTGTTTGGATTTCACTCACAA
GTTTTTCTTTTCAGACCAAAAGTACTTACTTTAGCACTGTTAGACCTTCCTGGGTTGTTA
TTTTTCTCTACGTACACGCTCCTTGTTCTATTCTGGGCAGAGATATATCATCAGGCCAGG
AGTCTTCCAACAGACAAGCTAAGGACTGTTTACATCTCTGTCAATAGTGTGATTTATATA
ATTCAGGTCGGCATATGGATATACCTCTGGATAAATGACAATAGTGTTGTGGAGTTAATT
GGAAAGATCTTCATAGTAATTTCAGTGGTATCATTTGTTGCTGCACTTGGATTCTTGGTA
TATGGAGGAAGGCTATTTTTCATGCTGAGGCGTTTCCCAATTGAATCAAAAGGGCGAAGA
AAGAAGCTTCATGAGGTTGGATCTGTTACAGCAATATGCTTCACCTGCTTTCTTGTAAGA
TGCTTTGTGGTTGGATTATCTGCAGTTGATCCTGATGCATCTCTTGAGGTTTTGGAT
>Contig407
GAAAGAACTCTGCCTGTGAGTTCGTTTCTCATTCCCATGGCGATTTCTAGGGTTTCGATC
TGCGCCGCCTTTTTGGCGTTCCTTGTGTTCTCGACTTTCGCGCCGGCGCGATCGGAGGAG
GCCGGCGCTGAAGCCGTGGAGGAGTCGGCGGTGCTCACCCTTGATGCCTCCAACTTCTCG
GAGACCGTCGCCAAATACCCCTTCGTCGTTGTCGAGTTCTACGCCCCATGGTGTGGACAT
TGCAAAAGACTTGCTCCAGAGTATGAGAAAGCTGCATCAATACTGAGTAAGCATGACCCT
CCTGTTGTTCTTGCTAAAGTTGATGCCAATGATGAGAAGAACAAAGAGCTCGCTTCTAAG
TATGAGGTGTCGGGCTATCCCACGCTTAAGATTCTAAGGAATCAAGGAAATAACATCCAA
GAATACAAAGGTCCAAGGGAGGCTGAAGGTATTGTTGAATATCTGAAGAAACAAGTTGGC
CCTGCTTCAGCTGAGATAAAATCATCAGAGGATGCTGTCACTCTCATTGAGGACAAGAAA
ATTGTTGTTGTGGGGGTGTTCCCTGATTATTCTCAAGAGGAGTTTAAAAATTTTATGATA
GTAGCCGAGAAACTACGATCAGACTATGATTTTGGTCATACTTTGGATGCTAAGCTGCTT
CCGCGTGGAGATTTGACAGTCAGTGGACCTATAGTTAGGCTGTTCAAGCCATTTGATGAA
CTTTTTGTTGATTCCCAGGATTTTCATGTGGATGCTTTAGAGAATTTCATTGAAGTTGCT
GGTGTGCCTAAGGTTGTCACTTTTGATAATGAT
>Contig408
AATAAAGCAGGATAATACTCGAGATTCAACAAAATGCTTAGTTTCTTAATCTTCATCGGT
CAAAGAACTGAATGGATCAAACAACAAGCTCAAGGTAGTCTGACATTCATATTACCAGGA
AACATTAAAGTCCAGATTCCAAGCTAATCAGCTAAAATTTCTGAATTCCAGGGACAAAAT
AAACTTCATCCATGCAAGCATTTACTTGATCTTCTTCTTAGGCCTCAGCTGGTTGCTGTG
GCCACACTTCTTTTTGCGGCAGTTCACAGCCCTTGGATGCAACCTTGCATAGCACTTTCG
GCAGATCATTTTGTCCTGGTTGTACTTCCTGGCAAGAGCCATAAGAGAGGGCTCTATGAT
TCCTCCCCTCAGCCTCAGCACCAGATGCAGAGTCGACTCTTTCTGGATGTTATAGTCCGC
GAGGGTCCGTCCATCCTCGAGCTGCTTACCGGCAAAGATCAGACGCTGCTGGTCCGGCGG
AATCCCTTCCTTGTCCTGGATCTTGGCCTTGACGTTGTCGATGGTGTCGCTGCTCTCGAC
CTCAAGGGTTATGGTCTTCCCCGTTAGGGTTTTNCCGAAGATCTGCATCGTTACCAAGAT
CTCTCAACCTCT
>Contig409
CCCTGCGTCCCTCCTCTCTCCTCCCTCCTCTCTCCATCCAGTGATCTTTGAGAATGTCTC
GCCGATATGATAGCCGAACCACAATCTTCTCCCCTGAGGGGCGGCTGTACCAGGTCGAGT
ATGCAATGGAGGCCATTGGCAATGCAGGGTCGGCCATTGGCATCCTGGCGACTGACGGTG
TTGTCCTTGTGGGTGAGAAGAAGGTGACCTCGAAGCTCCTCCAGACCTCGAAGTCCACTG
AGAAGATGTACAAGATTGATGACCACCTTGCCTGTGCTGTACCCGGCATCATGTCTGATG
CCAACATTCTCATCAACACTGCTCGCGTCCAGGCCCAGCGCTACACCTTTGCCTACCAGG
AGCCTATGCCTGTTGAGCAGCTAGTGCAGTCCCTCTGCGACACCAAGCAGGGCTACACCC
AGTTTGGTGGCCTCCGCCACTTTGGCGTCTCATTCATTTTTGCTGGCTGGGACAAGAACT
TTGGCTTCCAGCTCTACATGAGCGACCCCAGTGGGAATTATGGTGGGTGGAAGGCAGCAG
CAATTGGAGCTAACAACCAGGCAGCACAGTCAATGCTGAAGCAGGACTACAAGGAGGACA
TCACTAGGGAGGAGGCGGTTGGGCTTGCTCTCAAAGTGCTAAGCAAGACAATGGATAGCA
CAAGCCTTACTGCTGAAAAGCTTGAGCTTGCAGAGATCTTTCTGTTGCCATCAGGAGAGG
TGAAGTACCAGGTTTGCGCACCGGAGGCACTCAGTAAGTTGCTGGTGAAGTCTGGGGTTA
CACAGCCTACTCCAGAGTCATCTTGAGTTTGGGTTTAGATTGATCATGATTCAGTATGTG
GTCATGTTGAATTAGTTTTAGTGTTTG
>Contig410
AAACCTTTCACGGGTGTTTCTTCTTGGTCCATCTCACCATTATTACACTCCAAGATGTGC
TCTTACTAGAGCCACTGTTTACAGTACGCCTGTGGGAGACTTGCCAATTGATTTGGAAGT
CAATGAGGAGCTGCGAGCAACAGGAAAATTTGAACTTATGGATCTTCATGTGGATGAAGC
GGAGCATAGCATGGAGATGCATTTGCCTTACATTGCCAAAGTGTTCCATGGTTATCCTGT
AAAAATTGTACCTATTTTGGTTGGTGCTCTTAACTCAGAAAATGAAGCGATGTATGGGAG
ATTGCTTGCTAAATATGTGGATGACCCCAAGAACTTCTTCTCTGTGTCATCGGACTTCTG
CCATTGGGGATCTAGGTTCAACTACACATATTATGACAAGAAGCAAGGTCCTATCTACAA
GTCCATTGAGGCTCTGGATCATATGGGTATGGAAATCATTGAGACGGGAGATCCAGATGC
ATTCAAACGATATCTGCAGGAATATGATAACACCATCTGTGGACGCCATCCCATCAGTGT
TTTCCTTCATATGTTGAAGAACTGCTCGGCAAAGATTAGTATCGGTTTCGTCCAATATGA
ACAATCAAGCCAGTGCAAAAGCATGCGAGACAGCAGCGTTAGCTATGCATCAGCAGCTGC
AAAGGTAGATAGCTGATGTAATTGAAAATTTGCATCTGGATTCACTAGACTGTCAGTTGT
ATTTGGAAGCAGGTTACATTCCGATGATAAACATGTGACTGCTGCACAATGCCTGGAAGT
TCAT
>Contig411
GCTGCGGAGCCCGGCGGCGGCGGCGGAGGGTGGCGGGGGAGGGGTGCGCCTTCTACTGGA
GCAGTTCGCGGCGGCGCACGAGGGAGCGGTGACCATACACCTCGGTTCCTCTGCCGGCGC
CATGGCCTTCTCCGACGGGAAGCAGAACCCATTCCTCCCGAGATTGTTTGCTGTCACAAA
TGACATATTTTGCTTGTTCCAAGGACATATTGAAAACATTACTCTTTTGAAGCAACAGTA
TGGACTGGGAAAGACTGCCAATGAAGCAATTATTGTAATAGAAGCATACAGAACATTAAG
AGACAGAGGGCCTTTCCCTGCAAGCCAGGTTGTGAGAGATCTGAATGGGAAATTTGCATT
CGTTCTGTTTGATATCTCATCAAAATCTACCTTCATAGCTGCTGATGCTGATGGGAGTGT
TCCTTTCTTCTGGGGAACTGATTCTGAAGATCATCTTGTACTTTCTGATGATGTGGAGGT
TGTCAAGAAAGGCTGCGGGAAATCATATGCACCATTTCCTAAAGGTTGCTTCTTTACGAC
TTCAGGGGGATTGCAGAGCTTTGAGCATCCTATGAATGAGGTGAAGGCAATGCCAAGGGT
TGACAGTGAAGGTCAAATCTGTGGGGCTACTTACAAGGTTGATGTTGAAGCTAAGAAGGA
GACTGGAATGCCCAGGGTTGGCAGTTCTGCAAATTGGTCTTCTCAATATTAATGGTGTGA
ACATCATTCAGGAGGGCCTTCTCTCTTGTTTTTTAGCCCTTGTTATATTGATCCATGTTT
TTAGACATTCATCTCCTATCTCAACTCGCTGACCCTGCATCCTTTACAAATTGCTTGTGC
TTAACTCAGAGAAGACTTCTTATTGCTTGAAAACTGTCATGGTGGACTACTGGATCCTTT
TGAGCTTATGTAGAGATCATGTGGGAAATAAAATTGCATCATTTCCACCGT
>Contig412
CCATGTCGACGCTGGAGATCGAAGCTCGGGATGTTATAAAAATAGTCCTGCAATTCTGCA
AAGAGAACTCATTGCACCAGACCTTCCAGACATTGCAGAGTGAGTGCCAAGTCTCATTGA
ATACAGTAGACAGCCTTGAAACGTTTGTTGCAGATATAAATAGTGGAAGGTGGGATGCAA
TATTGCCTCAAGTGGCACAGCTTAAGCTTCCTAGGAAGAAATTGGAAGACCTATACGAAC
AGATTGTTTTAGAAATGATTGAGCTCCGGGAGTTAGACACAGCACGTGCTATTCTTAGAC
AAACTCAGGTCATGGGTGTTATGAAGCAAGAGCAACCTGAGCGATATTTACGTCTTGAAC
ATCTTTTGGTCCGAACATACTTTGACCCCAATGAGGCATACCAAGAGTCAACTAAGGAGA
AGCGCCGGGCACAAATTGCTCAAGCTCTTGCTGCTGAAGTTTCTGTTGTACCACCATCGC
GACTAATGGCATTAATTGGTCAGGCTCTGAAATGGCAGCAACACCAAGGATTGCTGCCAC
CAGGCACACAATTTGATTTGTTTCGAGGAACAGCAGCAATGAAGCAAGATGAAGATGATA
TGTACCCAACAACCCTGGCACACCAAATAAAGTTTGGAAAGAAAAGTCATCCAGAATGTG
CGCGGTTCTCACCAGATGGTCAGTACCTAGTTTCATGCTCAGTTGATGGATTTGTAGAGG
TTTGGGATTACATAAGTGGGAAGCTTAAGAAGGATCTGCAGTATCAGGCTGATGATGCTT
TCATGATGCATGATGATGCCGTGCTTTTGTGTTG
>Contig413
CTGGTGCCCTTGCAAATTTGGCTGCCGATGACAAATGCAGTCTGGAGGTTGCAGTGGCTG
GTGGTGTCCAAGCTTTGGTGATGCTTGCTCGGTTGTGCAAGATTGAGGGAGTACAAGAAC
AGGCTGCTCGAGCTTTGGCTAATCTGGCTGCTCATGGGGATAGCAACAGTAATAATGCTG
CTGTGGGTCAAGAGGCAGGTGCACTTGAGGCATTGGTGCAGCTAACTTGTTCTCAAAATG
AAGGTGTAAGACAAGAAGCAGCTGGTGCTCTGTGGAACTTATCTTTCGATGATAGAAACC
GAGAAGCAATTGCTGCAGCTGGTGGGGTTGAAGCCTTGGTAGCTCTTGCACAAGGATGTT
CAAATGCTTCTCAAGGACTCCAAGAGAGGGCTGCAGGTGCTTTGTGGGGATTGTCAGTAT
CAGAAGCTAATAGCATTGCCATCGGACGACAAGGTGGTGTGGCACCTCTAATTGCATTGG
CACGGTCAGATGCTGAAGATGTTCATGAAACTGCTGCTGGTGCACTTTGGAATCTTGCTT
TTAATTCTGGCAATGCTCTTCGCATAGTTGAAGAAGGGGGGGTTCCAGCCCTCGTACACC
TCTGTGCATCATCAGGATCAAAAATGGCTCGTTTTATGGCTGCATTGGCACTTGCTTACA
TGTTTGATGGAAGAATGGATGAGGTTGCATTGGTTGGGTCTTCATCAGAAGGTGCTTCAA
AGAGTGTTAACTTTGATGGTGCTAGAAGGATGGCATTGAAGCATATAGAAGCTTTTGTAC
TGACTTTTTCAGAGCCACAACTCTTCTCCATGGCTGCAGCATCTTCGGCTCCTGCAGCCT
TG
>Contig414
ATCTTTCTTGCTGCTGCTGCTCCTCCGACACGCTCCTCACGCTGGATTTAGTATCTGTTG
GATTACGATTGGATGTTTATAAATGACGTCCGCGTCCCAGTCAGAAAACCCCCAACAACA
GCAGCAGATCGATCACCAGCTGCAGCCGGGCGGAAGCGCCACCCCGTCGCCGGTTGCTGC
CCCACCGCCGCCCAGCGGGAAGCTCTCCTTTGAGGAGATCTCCAAGTACTTCTCTCTCCC
CATCGCGGAGGCCGCATCTAACCTCGGTGTTTGTACTAGTGCATTGAAGAGGATATGCCG
TGAAAATGGTATTATAAGGTGGCCATATCGTAAGTTCCTTGCTGGGAAGACTGTGGAAGA
TATCAGAAAGGATGCTGAAAGAGAGAGAAATAAAGAGCTAACTGAGTTGCCAAAGATAGC
GAACCAAAGAACTGATGTTTCAAAAGTGATGCCTTCAACGTCTGTTGGTTCATCATCAAC
AACCTATGGCAATCAAGTTCAGAACAGAGCACCAAGTGTCACGCAAGGAGCACTAAAATT
GCAGCAAGGAGTTCCCATGCCAGGACATGTTTTGCAATCACAAGGAAATAAGTTTTCACA
AACTAATTGGCCCAATATGATCCAGTATAGAGGCATTCCTACCTTCATGGATGAATTTAA
ATATGGATTTCCAGCAAATGGCTTGTCATCTGTTTCTGTCAAATGGTGGGGAAGTGGCAA
CAAGGAAGATACTGAAAGGATGTTGCCAGAAGAATCTGGAACCATAAAAGAGGAGAATAA
GGAACCTCACGAGTTATCAAATGAAACCTCTAATGGTATAGTGAAAGATGATCACCCTG
>Contig415
CTGGCTCGATCGGTCCCTGCTAGTTTACTACTTGGTTCCAATTTCAACCCTTTTGGATCC
AAATTGCGCATGTTTTCTTGTACCAAGTTCCAACATGGTCGTGAGGTCCAAAATGGTTGG
GGCCGATCAGTAGTGTGTCCACTTCTTGCACCTAGGATACCAATTAATGATTGTGGTGTG
CTGTTTAGACCCCAAGGAAGTGGACCAGCTGATGACATAGGCATTTTATGTACTTAAAAT
TCAATCAATTATGCTGACAACGTGTTTCACATATATCTCCATAATGAATGTGGTTGTAAA
TGATGAATATTGTGAATCATTTGATAACAGTGTTCCTTTTAATTGTGGTCATCATTGAAT
CGTATGCATAAGTTTGATTAGGTCTTAGTCCTTGAATCTGAGTACTTATGATTCAGAAAC
AGTTCTATTTGTCTTTATTTCACCACCTATATGTCAATTTTCATACTATTGCCTACATCT
TCTCTTTGGCAATAGGTTTCACTGCCATTCTTGATCGTGCATGGTGGATATGATATCGTA
ACCGATCCATCGGTGAGCAAATTACTCTATGAATCAGCCTTAAGCAAGGACAAAACATTC
AAGCTGTACCCTGAAATGTGGCACGGTCTCACCTCAGGCGAACCACCTGAAAACATCGAG
CTTGTGTTTGCTGATATTGTGGCTTGACTAGATGAGAGAGCACCTATAGGATACTCCAGA
TCGGAGATCGAGCATAAATCGAAGCGTGATGAGCATTTCTCAGAGATGCAAGGTAAGAAG
ATGCTTGAAGATGCACAACATATATAGGTGCCACGTTAATGAT
>Contig416
CAAAGGCATCATGGCAGCAGCACCAGTACCCATGAGCCCATTAGAGAGCCTTGCATCCTC
CGCAGTTCGAACAGCGAACTCTGCTAGAGCATCACTAATCCTGGTCCTGACCAGGGGAGG
AAGCACCGCAAAGCTGGTTGCCAAGTACAGGCCTGCGATGCCGATATTATCAGTTGTGGT
TCCTGAGTTGAAGACTGATTCTTTTGATTGGTCCTGCAGCGACGAAGCTCCTGCAAGGCA
CAGCTTGATCTTTAGAGGATTGATTCCGGTATTGAGTGCTGCAACTGCGAAGGCCTCTGA
TACAGAGTCCACTGAGGAAGCTCTGGAATTTGCCATTCAGCATGCTAAGAACATGGGTCT
CTGCAAGGCAGGAGATTCTGTTGTGGCATTGCATCGGATTGGAGTTGCATCGGTGATTAA
GATCTTGACAGCAAATTAGTAAATGATGGTTGAGAAGCAGCTTTTCCAAGGGCACTTTTG
CTGCAGGTTCTACGCGCCCCTACTTTTGTTTTGATTTTGCTGTTATTCTATGGAGATGCA
GATGATGTGCTGTAAGGGATGTCGCAGTACAAATTTTGTTGCTTTAGCTAGGATACAGAT
TTTCTCCCCAAAGGTGATATGAACTTTTTGAGAATTTTGATTTAGTTGAGGTGCTATTGC
GAGAATGTTCTCGCAAATTTTGGCTGCCTCGATGGTTTAAGTTTATATGTTTCGTG
>Contig417
GGCCTCGCCCTTCCCAACAACCATTTGATGAAGGGATTCGATCTTAATGATGGCAGCACA
ACCAATTCATATAGGAAGAGAGGTTTCGAGGAGGCATTTGAAAAAGTGATCCCTTTCTCT
TCACCACTCCCCAGAAAGACTACTCTGCCTCTTTTTGTCCATAAAAATGGTGGAGATGGA
GATGATGAGAATGACGGCCCACAGCTTAAGAATCCAGATGAGCTTAATAGTGGAAGCAGA
GCATTGGTAGGGTGGCCACCGGTCAAACACCCAAGAAGGAGGAGCGCAGGCGGTGGAGCA
GGGGAGAGGTGGAGTGAGGACTGTGGAAGCAATAGCTATGCCGGCGGCGGCGGTAGACGA
GCCAAGTGAGTGAAGGTTAAGATGGAAGGGGTGGCAATAGGTAGGAAGGTGGATCTCAGT
CTGCATGACTCT
>Contig418
AGGGAAAGAAAAAACCAGAGCGAGAGCAAGTGGAGTGATCGAGATGTTCCTGGGAGCAAT
ACCTCGGCGGCCGGACAAGGCCACGGCGTACAAGCAGCTGAAGACCCACCTGGCTATCAT
GGGCGCGTGGGTTGCCGTCATCCGTGTCACCCCTTACATCCTCCACTACCTCTCCCAGGA
AAAGGAGGAGCTCAAACTCGAACTCTAAATGGATTTTCTGCAACCGATTTGAGGATTTTG
GAGGACGGTATTAATGCTTTAACCTGGTGATAGGTTTCCATGTATGAGCGGGAACACTTG
CCTTTTCTTTTTCTTTTAACATTGCACTTAATGGTTGTTTCACCCAAATAGTGCTTTTAT
AAGACCAGATAAATTTGAATTCTGTATGTTGGTCTGTCAAGTTTGTAATGATACTTAAGA
TCATGGTATGTTGTTATATTCGCGCT
>Contig419
CAAAAGCTTGTAATCCTGAAGCGTAAAGGCCAAAAAGGCTATTGGTTTAAAGTTCAAACA
CAATCACACGAAAGTGACTCTGTTGAGGTTTTTAACTTCTGGTCCAAGGAAATTGAACAA
AAAGCACCTGCTCAGTGCTTACAATATAACCAGCTAATTCACACTACATAACAAGCCACA
TGACCACAAAAATACCAGTGACCGCTGCCCAAGCTAGTAGTAAGGCTTTCCTTCAAGTCT
GTTCTTTTCATCCTCAAACGCTTTCTTCAGATGAAGCAGCTCCTTGTCAAGATCCTCAAT
GGCCTGAAAGTATGCCTGGGTTGGTGATGACTGGCTTGTGGGGTGTATCCTGACAACCAT
CTTGGATTGCACTGGATGCGGAAACTTGTAACCAGCGAAAAGCACATTTGGATCCCTATG
CAACTGCATTCTAAGGATGTTGCCAATGGTGTGGTCTTCCCTCTCAATGGTGAAGGAAAC
GGCATTGACAATCTTGGAGTCTCTCTCATAGGATACCTTCTTCGTGCCTTCGGGGACAAC
AAAGCGTTCGTAACGATCCGGGGCATTCATGGTTCCTCCTCTTCTTTTTCCACAGCTTCC
TTCGGCTCACGACTCGTGGAGAGAGGAACGCCGCCGCCGCCCGCTCTGCCAGCGCCGTG
>Contig420
ACTTCAATCAGGGATTCAATTCATCGTTTACTGCCAATAAAACCCTTACTTTCCCAGTCT
TGACCCTCCAGACCAATGGAATTGTTTCCCTCTCCGATGAATCCCTCTCGACTTCGGTTG
TCATAGCTTATAGCAGCGATTATGGTGAGAGTGGCGTGGCGATGCGGTTCGTGAGGTTGG
ATTCTGATGGGAATTTGAGGGCCTACAGTGTCGACAGTGGCACCACCAGCGCCATCGACC
GGTGGTCGGCCGTGGCGGACCAGTGCGAGGTCTTCGGCTGGTGTGGCAACATGGGAATTT
GTAGCTACAATGATACATCTCCGGTCTGTGGCTGCGCGTCGGAGAATTTTGTGTTGGTCG
ACCCGAATGATAGCCGGAAGGGGTGTAAGAGGAAGGTTGCGATCGAAGATTGCCCTGGGA
ATTCTACCATGCTGCAATTGGATCATTCACTGTTCTTGACTTACCCGCCGGATATCACGA
CCGAGCGATTCTTTGTGGGGATCACGGCATGCCGGTTGAACTGCCTTTCGGGCAGCTCTT
GTGTTGCTTCCACCTCCCTTGCTGACGGGTCTGGCTATTGCTACCTAAAGGTATCAAATT
TTGTTAGTGGGTATCTGTCTCAAGCTCTCCCGAGCACTTCATTCGTCAAGGTCTGTGCTC
CGGCCGTTCCGAACCAACCGCCACCGGCTTCGGACGGTATCCAGACGCATTCCTCTCAAT
TGAAAGGTTGGGTGGTGGCTGTTGTGGTCTTGGGCACTATCT
>Contig421
GAGGACCAGAGTGATGGTGCAGACGACGCTAATGAAGAGGTGCCTATGTCTGGTGTTGAA
GTGGATGCCTGAAAAAGGTTGAAGGTTAGGGAGATGCCTGCGTCATCGCTAGTTTTGCTC
TTGTGCCACCATGCTGAGGATGACTTGAACCAGGCATTGCTCGCACCTGTATTCACAGCC
TGCTGAGCTGAAACAATAGAAAGCAAATTACTTGTCAAGAAGTGAATCAAGATACTCGAG
CAGTGTTTGCGCCTGAACTAGTGTTTGAGTTAATTCTAGTAAATTTGTACTTCATAATGA
GATTATGATCGTAGT
>Contig422
CAAAACAAGTGACTCACGGCATCCTTACCACCGAATCCCAAAACCCCCATCTTTTTTTGT
ATCTTCTCTCCTGGTTCTCTCTGATTTCCAATGTCGATGGAGCAATCGCCGATCCTGCAG
CCGGGGACGTCTCCAAAGCCGGCCAAGAGGTCGCTGATGAGCTCCCTGATGGAGGCCGCG
GCCACCACTCTGCAGCGGTCCTCTTCCTTCAAGGAGGACTCGTATTTGGCCTCCAATCTC
AAGGCCGGAGAGCAGAAGGCTCTCCAGGAGCTGAAGAATCTTCTGCTGTCCGAGTCCCCC
TCCAACTCATCGTCGAAGCCGCTCACAATGTGGGGGGTTCCCCTCCTCGGGGCGGCCGCC
GACGAGAGGGCCGACGTGGTGCTGCTGAAGTTCCTCCGGGCGAGGGATTTCAACGTGGCC
CAGGCGCACGCGATGCTGGCGCGGTGCGTGGAGTGGAGGGAGGAGTTCGGGGCGGACGGC
GTCGTCGAGGAGGAGCTGGGTTTCAAGGAGCTGGAGGGGGTGGTGGCCTACATGCACGGC
TGGGACCGGGCCGGCCACCCGGTCTGCTACAACGCCTACGGGGTGTTCAAGGACCGGGAG
ATGTACGACCGCGTGTTCGGCGACGGGGAGAAGCTGAAGAAGTTTCTCCGGTGGAGAGTC
CAGGTGATGGAGCGCGGGGTCCGGCTTCTCCAGCTTCGCCCCGGCGGGATCAACTCCATC
ATCCAGGTCACGGATCTCAAAGACATGCCCAAGAGGGAGCTCCGGGTGGCCTCCAACCAG
ATCCTGTCCTTGTTCCAGGATAACTACCCGGAGATGGTCGCCAGAAAGGTGTTTATAAAT
GTGCCGTGGTATTTTAGCATGCTGTACGCGATGATCAGTCCCTTCCTGACCGAGAGGACC
AAGAGCAAGTTCGTTATCGCCAGAGAAGGGAATGTGGCCGAGACCCTTTACAAATTCATT
AGGCCGGAGTTTGTGCCGGTCCAGTATGGAGGGCTGAGCCGGCCAGGGGATCTGCAGAAC
GGTCCCCCCAAACCGGCATCCGAGTTCACCATCAAGGGTGGAGAGAAAGTAAACCTCGAA
ATCGATGGCATTGAGGCTGGAGCTAGCATAACGTGGGACATAGTGGTGGGGGGATGGGAC
TTGGACTACAGCGCGGAGTACGTGCCGAACGAGGAGGGGAGCTACACGATTCAAGTGGAG
AAGATGAGGAGGATTCCGGCGACCGCCGAGGAGCCGATTCACAATGTCTTCACGTCCAAG
GAGGTCGGAAAGATGGTGCTGTCCATAGACAACACCAGCTCCAGGAGAAGGAAGGTGGCG
GCCTATAGATACTTTGTCCGCAAACCCTCTGTTTAGCTACACAGTTTGGAGTGCTTTAGC
TTCTTGTTTTATTAAGGAGGATAATAGTTTTCATCTATGTTAATATATGGAGATGTACCC
TTTTGTACTCTCTCT
>Contig423
GGGAAAACGCCTGGAGTTACGCAGAAAAACTGAAACTGGCGATTTCCAGTATCCGTGACC
ATATGTTCTCAGAGTTTATTTTCTGTGATGACGCGAAACTCAACGAAATAGAAGAGAATA
TCTGGATTGCGCGTAATATTCGCCATGCAATGGAAATTGGCGAACTATTCCTCGTCTATC
AACCGATCGTTGATATTAACACCCGCGCCATTCTGGGCGCGGAGGCGTTGTGCCGTTGGG
TGTCTGCGGAGC
>Contig424
GAGAAACCGCTCCAGTAATCCCCAGCCCTCATCCCAGAGAATGGAAGCATCGCGGCGGCG
AATGGCGGTGGTGATGCCCCTCCTCCCTCTCCTCTTCCTGGCCTTCGCCACCGTCTCCGC
CGACAGGTTCACGGTGGGCGACTCCAAGGGCTGGAACCCCGGCGTCAACTACACCGAATG
GGAGAAGAAGCACAGCCCTTTCCACGTCGGCGACTGGCTTGTGTTTTACTACCAGTCGGG
GATGGCGGACGTGGTGCAGGTGGACGAGGGGGCGTACAACAAGTGCGACGCCTCCAACCC
CATCTCCAACTACAGCAAGGGAAGGAGCTACGCCTTCGAGCTCAACCACACCAAGCGCTA
TTACTTCATCTGTAGTTATGGCTACTGCTTCGGAGGGATGAAGCTCTCCATCAAGGCCGA
GCCCCTCCCCCCGCCTTCCCCTCCCCCGTCCCACAAGCCCTCCGCCGCCCCCTCTCTTGT
CCCCAGATCCGCCGCGGCCGTGACTCTCGCCATCTCCGCCGCTCTACTTCAATTACTGTG
AAGGGGAAAAAAAGGCGGTTCCCATTTCCCATTTCCCATTTCCCCATTTTCTTTTTTTTT
TCTTTCTTCATAATCTTTCGTTTTTTTTTTTTTTTTTGGTCTCCATTCGATGAATGTTGC
TTGAGAGAGACTGTGAGAGAGAGAGAGCGTCAGTAGTTGTTGGTTTGTGATCTGAAATTT
GAACAGATTTTTTTTTTTTGGTAATGCGAAGTTTAATT
>Contig425
CTTCGGTTTTCGGTCGAGAGTAGCGGGAGGGCGTGGATTGGGAAGTGCTTCGGGCGATCG
CGGTCGAATGAGAGTGGAGGCAGGTTGGTGCAGATGGGTGGATAGAGTGGGAGATGAGTT
TTGAGGACTTATTAGGTCAACGAAGAAATCTAAGGAGTGTGTTCCAGTGTTCCTTACAGC
TCTAAGGGATTTCTGCTTGGCTCTCTCAATTTCTAAAGATTTATCATTTGGGCATAAGAA
AATACAGGTCTTTTAGTAGGATAAATCACAAATGAACACAAACCGACAGATGGAGGTTCA
TTACATAAACACCGGATTTCCTTACACTGTCACAGAAAGCTTTATGGATTTGTTTGAAGG
TCTCTCATATGCTCAGGCTGATGTTGCTTTTGCAGAAGCTTTTCAAGATCAGGGAAATCC
ATACTGGTCAATGATGCACACAAACTTGTATAAATATGGATTGTCTGGTTCAGGCATTAA
TAATTCTTATTACAGCTTTGACCATGCCTATGAGATAAATGATTACACACCCGGATTAGA
TGGGGGAAGGAGGACTTGGGACAACACAACAACATTGAACAATGTTGACTCACCACCGGT
TGTTGTGCATGGAAGTGTCAATGCTGATGCAAGTGCAAATCCTAGCACCGAGGAATGCAT
TCGAGCAAGCCATAATGCAGGTGGTCCTCAGGTGATTTGGCAAGACAATATTGATCCAGA
CATTATGACATATGAGGAATTACTAG
>Contig426
ACTTATGGTGACTCTATCCATGTGGAAGTGCAGCATACTTGCTCTGGCAAGGGCATTGCG
AGTGGTTATGGGTTCCGGTACCCTGGATCCAAGCCTGGCTCCCTCTATGTGATCCAAAAT
GGGCTTCTTGCATTTGTCTGGAGGGAGTCCAAGGCTGTCTTGACTTTGCAGAGGCTCGAC
TTG
>Contig427
GAGATAGCTCCAACGCATTCGATTGAATTTAAGGTCCCCAACCTTACTGTCCAGCAAATA
GGGCTAGGTAATGAGATCTCACCCACAAGTCTTAGTAGTTCCTTAGCAAACCACCTTGTA
CTCAAATGCAAAACACAAATTAAAAACAGAAAACAAAATCCAATGGAAATTTCCAACAAA
GTTGAACTAAAAACCTTGTACTACCAGCATTGCTCACTGCGTAACACCTAGCCACTTTGA
AAAGTTCTCAAATTCAGTATAATCACTGTCTGAAATCATAGTCTTGTACCACGCCCTCCC
AGCAGCCTTGATTGCAGAAGCTTCTTCCTTGGAGAGTTGGGTCCTCTTCTTGTCGAGCTT
CTCCTTCTTGGCCTTAACATGCCGTGCCTCAGCAAGAAGAGCCATCCTCCTGGCAGTCTT
AGCGTAAGGGTTCAGCTTCAGCAGAGTGTTGAGATTCTTAAGCGGGTTCTTTTTCAGCGA
GCGGCGCTTGACCTCCTTCTTGATCGGCCTCACCACCGACTGCACCTCGTCGGAATTGAT
GATCCTGGACAGATCGGCATTTATCATCTTGGACCTCGGCAGCACGTAGCCCTTCTTCTT
CTCAGAAGGCTTCTCGAATGTCCCGAACACTGAGTCCAGCTTCTCGAAGGCGGACTTGGT
CCAGATGATGAACCTACCAAGGTGTCCACCGGGGGCGAGCTTGAGAAGGTTGAGGCGCTC
GACGTTGGCAACGTCGACGCCCGGGATGTTGCGGAAGGCCTTCACGATCTTGGATCCCTC
AGTACCGTACACAATGAGGGGGCCCTTGCGAGAGACATAGCGGCGGTTGCGC
>Contig428
CTGAGTTGGAGCGCGATCGCCATTTCCCTCCCATCTTCTTCTCTCTTTCTCATCTCGCCA
TGAGCTTCGCCTTCGAGAGCACGACGTCGCGGCCAGCGGCCCCGAAAACCCCAACAAGAA
GAAGCCGCCATGGAAGGCGACGAGCGCTCAAACCCTCGATGAAGTGCTTCGATGGAAGAA
CATGGAAGCAGAGCCGAAGCAGCAGACATCCCCTCTCCTCCTCCTCCAAAGGAGTGGCGG
AGAGACTGGAAACCCTCAAGCGACTGATCCCATCCATGGCCACCGGCGACGCGGCGGAGA
AGGCGGCGCCGGTGTCGCCGGACAATCTCTTCGAAGAGGCCGCGGACTACATTCTCCTCC
TGAAGACCCAAGTCGAGCTCTTGAAGCATCTGGTCGATCTCTACACCCCAGCCGACTCCA
ACGCCAATGTCTCACAGTAGAGGAAAAAAAAAAAGGTCAAATAGAGATGATGAATCCTGA
TCGATTCCCCCCCACCTTTTTACCCTTTTCTTCTCCGAGTTGGTTCAGATTTTTTTTTAA
AAAAAAATCTAGAGGTGAACCAGCAGGGTTTTTTCTTGGATTTCTTTTTTGCTATTTAAT
ATTTCTTTTGGCCAG
>Contig429
AGGAAGAAGATGATGAATGCTTGAAGACGAGGATGATCTCCGAGGCCCATCTGGACTACA
TCTACACGCAGCGACATAATCCATAGAAGGAGGAGAAAGAAGCGAGGATTCGAAGCGAGC
ATCTTAATTAGCTTAAATAGGAGGAGAAAGAAGCGAGGAAGCGAGCATCTTAGCTTAGAA
AACCACCGATCGATGATGGGATCTCGCGAGGCTGTTCTGAGCATTTCGTAGTATATGAAA
TATTGCTCACCAAACCCTATGATGTGATAACCGGAGAAGCTTTAGCTCGAATAGGCTTAT
ATTGTACTAGGGAGTATTTTAATGGTCGGTTTTACCAAGCATGTCAGCGGGCGTGATGTG
AACCTACACCACCTTAGTATCCAACTACCATGTTGTCCCTGTGCGCGCACTTGTTGCGGA
CGGCAGACGTATTCAGAGCTTTTTAATTTATTTTAAGTATTTATTT
>Contig430
ATCAGAAAAATTCATTTTATTATGCCCTGAAAATTAGAGCAGGTCATACAACATACAATA
TATACTTCAACATGCAACATACTACATGCTTCTGGTAATATTTAACTTGGAGAAATAAGT
ATTCAGCCTACGGAACAATTGCGATACATTTTCAGATAAGTTACACCATGACTTCCAATT
CTCTCCTCCTACCTGGCTTAATATTAGAGGCCTTGCTGTCTCCACCCTCCTCTGGAGCCT
GCACTGAGAGAGCGCACCCACTGGTACATCAACTGCGCCTGGAGCGAAGAACAACAGAGC
ACAAACTGATTTGCTGCATGATCCAATGCGAACTCGTTAGGGCATTAGCAAGGGCAAACT
GCAGTCTCAAATATTATCCCTAGCTAATGCATTTTCATGCACTGTCAATTTTAAGGTCGT
TCATCGAGTGGGAAAGCCCATTTCGGTCATCAATCTTATGGAGCTCAGACTCTATAGTAT
TAACAATCTTTGTTCCCTCGAGCTCTGGTTCAGGCACATCTACATGGAAGGACCCTTGTT
TGATGGGAGCAACGAATTCCTGTTGTAAGGCTTGCTGCTTGATGTAGCTGTAGAGCTGTT
GGTGAAAAGGATGATCTAAGGAGAAGCAGTCATCAGCTCCAGGGGAATAACGAGATGATC
CAGAACCTTCTCTTCTACAGAAATGTGGAAGGGACGCATAGTCCATTACCTTCAATAACT
CATCTCTGCCACAACCTTGCAGTACTCGCACTTTCCTTCTTGTCCTTTCTTGCAAAAGAG
GCTTCACAACCTTCCAACATGCCGAAAATATATATGGAGCATTGACTATATAGTAAGTTC
CTGTCTTCTCTGGATAGTTTAGGTCGTCAACAGTAGATATGATGGTTAATAGCTTTATGT
AACTTAATGCAGAAAGCTTTAGCCCAGTCATATCCAAGACTTTCAGGCATGTGCCTATAT
GCCGCCCATACTTCTTTGTTGCAGCAGGCAGAACCACACGATCCCGGTACTCGTTAATTT
GAATGTGTGACTGCACATAGTAGTGGACAGATGCTTTATCAAAGGTGCTGAGTCCAACAC
CAATTGCAAACACTGGAAGCCCCTCCTTGGAATATCCAGACAATCCTAGAAGCTGTGAAT
CGCGTATTGCTCTATATAGGTCTGCTGGAATTATGGGTTTAGACAAAATGTTGTCAATCC
CATTTTGAATTCTCCAGTTCAAAGAATCCACCATCATTTTATGTGCTTTACTGACATTCC
ACTCTCTTGCCTTGAGAAAGCGCACCAAAGTTTCATTTGGATATCCCTGGTGCACATTCT
GAAATGTGCTCTTCAGCGGTTCATCCAGTTGGCCCATAAGGGCGGCTAGCTGCTTGATCG
CGTCCTGGGAGGCCATCGCCATTCTCCTGTGGCCGATCCAGAGGGGAAACAAGAACCAAA
TCTACCTTTTGTTATAGTTAGGGTTAAGGTTAGGGCTGTAAGGATGGGAGGAAGAACGCG
>Contig431
AAACTAGAAGACCTGAACCTTGACTCATCATTTTAAAGCAGCCAGACCATGATTCTAATC
ACTATTTCAGACAGTGACACTAACGAGCTGGGATAAAGATGCAACTGATGATTTCCAAAC
AAATCACAAAACGGATCTCAGTGCAGCAACAGTCACACTAAAATCAACTAAAGAAATAAG
AATGAAAAGCTAGAAACTTAGAATTTCTCAGCCACTAGGTAAACCGTGGACACTAATTGC
AGCATATCGTCACCCTTATGTCTGGGCAAGGTTCCAGAGCTGTCGGAGTCACTCTGCGTC
CTCAGCTCCACTAGCCTTCCCAGTACCCTCCTTCGCATCTTCTGCTCCATCATCTGGAAT
GTCAGCAGTCCACAAGGTGAGATTATCCCTCAAAAGTTGCATAATCAATGTGCTGTCTTT
ATAAGACTCCTCACTTAGTGAATCAAGCTCAGCGATGGCCTCATCAAAAGCTTGCTTGGC
AAGGTGGCAGGCTCTTTCAGGTGAATTCATTATCTCATAATAAAAGACAGAGAAATTCAA
TGCCAGACCCAGTCGAATTGGATGAGTGGGAGACAGATCTACCTCAGCTGTACGGGTTGC
CGTCTCATAGGCCTTGTGGGACTGCTCTGCAGCTTCTCTCTTTTCATTGCCAGCCTTGAA
CTCAGCCAGGTAACGATAATAGTCTCCCTTCATCTTGTAGTAGAACACGGAGGACTCCCC
GGCAGAGGACGAAGGGATGAGATGCTCGTCGATCACGGTCATGACGTCCATGCAGATGCT
GGAGAGCTCCGACTCCACCTTCTCGCGGTATTCCCGGATCCTCTTCACGTGCTGCTCGTT
GCCCTTGGCCTCCTCCTTCTGCTCGATGGAGGAGAGGATCCTCCACGACGCCCTCCTCGC
CCCGATCACGTTCTTGTACCCCACGGAGAGCAGGTTCCTCTCCTCCACGGTCATATCCAC
GTCGAGCTTCGCCACCTTCTTCATCGATTCCACCATCTCGTCGTATCGCTCGGCCTGCTC
GGCGAGCTTGGCGACGTAGACGTAGTTCTCGCGCTCTCTCTGCGACGCCATCGGAGAT
>Contig432
CGGCGGTCGATCTGACCCGATTCTAGGGCCGTTCCTCTCTTTCTATATTTCCCCATTCTT
GGCGATAAATTCTCATCGCCGTCCTCCGAGGCCAAGAGCTCGCAGCGCGAAACCCTCGGC
CCCCAGGCCTCAACGCGCCCCCTGATTTTCGTCTAGAAGCGTCTCATGGCATCCAAGCGT
ATCCTAAAGGAGCTGAAGGATTTGCAGAAGGATCCTCCTACCTCCTGCAGTGCAGGTCCT
GTAGCAGAGGATATGTTTCATTGGCAAGCAACAATCATGGGCCCTCCTGACAGTCCATAC
GCTGGAGGTGTATATTTAGTAAATATTCATTTCCCTCCAGATTATCCTTTCAAGCCACCA
AAGGTTGCTTTTAAGACTAAGGTGTTCCATCCGAACATCAATAGTAATGGGAGTATCTGT
CTGGATATCCTTAAGGAGCAGTGGAGCCCTGCCCTGACAATCTCGAAGGTCCTGCTTTCT
ATCTGCTCTTTATTGACGGATCCAAATCCAGATGATCCTCTTGTCCCGGAGATTGCTCAT
ATGTACAAGACTGACAGAGCAAAGTATGAGGCCACGGCTCGCAGCTGGACACAGAAGTAT
GCTATGGGATGAAGGTCTCCTACTCCGACGGTGTTATGCTATCAAGACAAATGAATTATA
ATGATGGAGGTCCCGATTCTCGTGATGTTGTGGAAGTGATTTTGTTAAGATGGAGTATCG
TGTTTGTTCTGTTTCTTATTTGATCAAATATATTAT
>Contig433
GGCAGAAGTTTTGAGGCTTGAACAGCTTAAAGCTAGCAAGATGAAAGAGTTAGTGCTGAA
GAAGAAAACAGAAGTGGAGGAGCTCCGTCGTCGGACCCATCTAGTCACAGAAGCAAACAG
TGAAACAGAATTTGCAACTGATGCTATTGAAGCTGGAGCAATTGATCCCTCTTTAGTATT
GGAGCAGATTGAGGTTCAAATTTCAACTGTTAAAGAGGAAGCTTTTAGCAGGAAGGATGT
CCTTGAGAAGATTGAAAAATGGTTAGCTGCATGCAATGAAGAGTCCTGGCTGGAGGAATA
CAATAGGGATGAGAATCGCTATAGTGCTGTAAGGGGCGCCCACCTTACACTCAAGCATGC
TGAAAAGGCTCGTGCTTTGGTTAATAAGATTCCAGCAATGGTGGATGCTCTGGCTGCCAA
AATTGCAGCGTGGGAGAAAGATAGGGGGATTGAGTTTGCATATGATGGTGTTCGTCTTCT
ATCAATGCTGGAAGAGTACACCATAGTGAGGCAGGAGAAGGAGAAGGAGCGCAAGAGAAA
TAGGGATCAGAAGAGACGTCAGGGTCAACTTATAGCTGAGCAGGAAGCACTCTTTGGGTC
CAAACCAAGCCCTTCAAAGCCCCAGAGTGCGAAGAAGGTTCCTAGAACTTCCACCGGGGG
ATCAAGCAGAAGGCTATCCCTAGGTGGAGCCATAATGCATCCTCCGAAGCCGGAACTGCT
TCATTCCAAGTCCACACGCGGTGATGAGATGGGTGTTCTTTCTCCTGGTACGAGAGGCCT
AGACATTGCTGGC
>Contig434
CTACGGCACTTTATGGTTGGTCCACAGATGGTGCATGAGATGCAAGATGGTGATAGAGAA
GGCCCTCCTGAGAGGGCTCGTGCCCCACGCGAGCTTGCCGGTCGCAATGCTGCAATTGTT
TTCTTAGAGTCGCTACTTCCATGGATAGATTATGGAAATGATAGAACTGGACAGCCAGAT
GGTCAAAATGAAGATGTTGAGGATTGACACCACTAGTAGCACTCAGATGTGATCAGTGAA
AACTTCTGTCACTATTCTTTACTGCTTCACAAGAACCATGCCGCATTTTGGAAAGTTTGT
TTCTTGTAAATTCGAATTTAATCTTGATAGGGAAATTTATTTGTGGCAAAAATCCTATCT
GATAAAGCCTGTAAAACGTAACCAAGGGTCCATGAGCTTTGGATTCGCCATCAGTTGTCT
GGCCCAGAATATGATCTCTGTGCCAACCCAGGTCAAACCTGAAGAGATATCTGGCATTAT
GAATGACTTTGCGGAACCTGGATCTCTTGCACCGACTGGTCTATACCTTGGGAATACAAA
ATACATGGTGATCCAAGGTGAAGCAGGGGCTGTTATTCGAGGCAAAAAGGGTTCTGGGGG
TGTTACCATCAAGAAAACCAATATGGCTTTGATTATAGGCATTTATGATGAGCCAATGAC
ACCTGGACAGTGCAACATGATCATTGAGAGGCTTGGTGATTATCTCGTTGATCAGGGTTT
TTAGGTTTGGTATGTGGTCTTGGAAATTTTATACTCTTTTTT
>Contig435
CCAAACTCGCAGGTCTCCTTCGGTGCGGAAAGAGCTGTCGGCTCCGGTGGACCAACTATC
TGAGGCCGGACATCAAGCGTGGTCCCTTCACTCCCGAGGAACAGAAGTCCATCATCCAGC
TCCACGGCATCGTCGGTAACAAGTGGTCCACCATAGCGGCCCAGTTGCCCGGGCGGACCG
ACAACGAGATCAAGAACTACTGGAACACCCACCTCAAGAAGCGCCTCCTCCGCATGGGCA
TCAACCCCGACACCTACGCCCCCGCCGCCTCCCCCTCCTCCCCCGGAGCCACCGGAGGTG
GCGGCGGTGGCGGCGCTTCTTCGTCGTCCTCCGCGTTCCCTGCCACCCGCCACATGGCCC
AGTGGGAGAGCGCCCGCCTCGAGGCCGAGGCACGGCTCTCCAGAGAGTCCTTCCTCTTCT
CCTCCGCCTCCACCTCCGCGGCCGCCGCCGCCGCTGGAGGAGGAGGATCCATCCACTCCG
ACAGCCCCCACCTCAAGCCCGAGCCCGATTTCTTCCTTCGCATCTGGAACTCCGAGGTCG
GCGATGCTTTCCGGAAGCCGATCTCTGCTCCCCGGGAGAGCGCCCCGCTTGCCGGGTCCT
CGCCGGAGTCGTCGTCCACGAAGCAGAGCTCGGCGGTGACCGTCTCTCCGCCGGCGAAGG
GGGAGGAACCAGCGGTCAAGGAGGAGCCTTCGACGGAGAGCAAGAGTTGCGTGGTGGGAG
GAGGTGGTNGGTGGGGATCAGGCGTCGGCCGGGGCGGACTCG
>Contig436
CGGAGTCCGACGAGGACGAGCTGAGACTGAACGCGGAGGCCCACTTCTCGAGCTTCCTCC
GGCGGTTCGGAAAGTCGTACGCGGACGAGAAGGAGCACGCTTACCGGTTCTCGGTGTTCA
AGGCGAACCTGCGGCGGGCGAGGCGGCACCAGAAGATGGATCCCACCGCCGTGCACGGCA
TCACCAAGTTCTCCGACCTCACCCCTGCCGAGTTCCGGCGGACCTACCTCGGCCTCCGCG
GAGGCCGGCGCCTCCGCCGGGCACTGGCCTCGTCCCACGAGGCGCCTATCCTCCCCACCA
ACAACCTCCCCACCGACTTCGACTGGAGGGACCACGGTGCCGTCACGGGCGTCAAGGATC
AGGGTTCCTGTGGATCGTGCTGGTCTTTCAGTGCTTCAGGGGCTCTGGAAGGCGCGAACT
TTCTGGCCACCGGGCAACTGGAAAGCCTCAGCGAGCAGCAGCTCGTTGATTGCGACCATG
AGTGTGATTCATCTGAACCTGATTCATGCGACTCAGGATGCAATGGTGGGTTGATGACAA
CTGCCTTTGAGTACTTACTCAAATCTGGGGGGCTTGAGCGTGAGAAAGATTATCCTTATA
CTGGGACAGACCGCGGTCGCTGCAAATTTGATGAGTCTAAGATTGTTGCTTCGGTTAAAA
ATTTCAGTGTCGTCTCCATGGATGAGGATCAAATTGCTGCTAATCTTGTGAAACATGGCC
CTCTTGCAGTCGGTATCAATGCGGTCTTTATGCAGACATACATTGGTGGTGTGTCATGTC
CGTACATATGTGGGAAGCATTTGGATCATGGGGTGCTCCTGGTCGGTTATGGCTCTGCTG
GTTATGCTCCTATTCGATTCAAGGAGAAGCCATACTGGATCATAAAGAACTCCTGGGGAG
AAAACTGGGGTGAGGATGGGTACTATAAGATCTGCAAGGGTCGCAATGTCTGTGGGGTTG
ACTCCATGGTCTCTACTGTTACAGCTGTTCGCAGCTCATAAAATGCTTAGGCTCTTATGC
AACAATCCATATTCACTGTACAAATAGTGTGATGCTTGCATTGCTGGCCCAGCAGCAAGC
ATGTGTACTCTTGTTGTGAGATTAACATTCTCGCCAGTTATACGATGTCTGGCAACTGCA
TACAATTATTGTAAGGTATTTGACTTTGCCAGGATC
>Contig437
CCGCATCCGTTGAGTTCACGACACTTACTTGCATTCCTGGGATCATTCACTACAATGATG
CCAAAATTCAGCTTCTTGACCTTCCTGGAATCATTGAAGGGGCTTCAGAAGGCAAAGGTC
GTGGTAGGCAGGTTATTGCAGTTGCAAAGACATCGGACATTGTGTTGATGGTTCTTGATG
CCTCAAAAAGTGAGGGACATCGCCAAATATTAACAAGAGAACTGGAAGCTGTTGGATTGC
GTCTGAACAAGAAGCCTCCGCAAATATATTTCAAAAGGAAAAAGACTGGAGGCATTTCCT
TCAACAGCACTGTTCCTTTTGACACATGTACATGAGAAGCTTTGGCTATCAGATTTTACA
TGAATACAAAATACACAACGCAGAGGTTTGGTTTCGAGAGGATGCTACAGTGGATGATCT
CATTGATGTCATTGAAAGGAATCGGAAGTACATGAAGTGTATTTATGTCTATAACAAGAT
TGATGTTATTGGTATTGATGATGTGGACAAACTAGCCCGTCAGCCAAATTCAATCGTCAT
TAGCTGCAATTTGAAGCTGAATTTAGACAGATTACTGGCAAAAATGTGGGAGGATATGGG
GCTTGTGAGAGTTTATTCAAAGCCACAGGGCCAACAACCTGATTTTACAGATCCTTTTGT
CCTTTCCAAGGATAGAGCTGGCTGCACGGTAGAAGACTTCTGCCATCATATACACAAGAC
TTTAGTCAATCAGGTGAAATATGCACTTGTTTG
>Contig438
CCCCTTTTCCCTCTCCTAAAGACCAATCCCCCGCTCGCTCCTCCCCTCCTCGGACCCTCC
CCTAACCTCGATTCCGATGGCACCCAAGGCCGAGAAGAAGCCGGCGGAGAAGAAGCCTGC
TTCGGAGAAGCCGGGGGAGGACAAAGAGAAGAAGACGGTGGCCGAGAAGGCCCCTGCCGA
GAAGAAGCCCAAGGCCGAGAAGCGTCTCCCATCGAAGGAGGGGGCCGCTGGCGACAAGAA
GAAGAGGAAGAAAGCGAAGAAGAGCAGCGAGACGTACAAGATCTACATCTTCAAGGTGTT
GAAGCAGGTCCACCCGGACATCGGGATCTCCAGCAAGGCTATGGGCATCATGAATTCCTT
CATCAACGATATCTTTGAGAAGCTCGCCCAGGAGGCTTCTCGCCTCGCCCGCTACAACAA
GAAGCCAACCATCACCTCCCGGGAGATTCAGACCTCCGTCCGCCTCGTCCTCCCCGGCGA
GCTCGCCAAGCACGCCGTCTCCGAGGGTACCAAGGCCGTCACCAAGTTCACTAGTTCTTG
AATGATCTTTGTTTGGGTCTGCTGGCTTCGTCTGGATCCTATCTGGGAATTTAGGGTTAT
GCTTGGGTGCTTCTTTGCCCCTTCTGCCTTCTTTTTTTTTTTGTTATCCTTTATATCTTT
TCCTTTTTTATTTTGTTTGAAGTTGAATAGTCTGATGTAAAATTCCTATCTCTGATCTGG
AAATTTGAAGTTAGATCTTCTTAGACGTTCCATCTTG
>Contig439
GCTGCTCTCCATGGCAAGAGTAAAGGCGAAGAGGAAGCGGCGAGATCGTTAAGGGATTGA
GAGAATTTTAAGCCCATCGAGATGGAGCACATCTTGGTGACAGCAGATCTGGTCTCTTTC
TTGTTGTTCTGTTTCAAGCTGAGTCAGTGGCAGCATGGGGAAGCAATTAAATGTGCTCTG
CAGGATTTTCAAGCTAATCGACTATGGGTTGAAGGGACGCAGGTGATTTTTGCTTTTAAA
GCTACACATATAAGAAGGCCAGGAAATAAAGCTGCGGACTGGCTAGCAGATCAAGCTTCT
GAAGAACAATTCAGAATCATTGATCACTATTCTTATTCTGTTCCAAATGTTTAGGCTAAT
ATCTTGTATAATGATGTACATACTGTAATAGACTTCTAAACAGTGGTGCCTCCTCGTTGT
ACTTAAAGAGGGGGGGAAAAAAAAAATGGAAGATGCGGGCAGGTGATGATTGGATTGGAT
CAAATACAGTAGAATCAACAAACAAAACTTGCATCAACCAGGACAAAATGGTTTGAAATG
AAAACCTAAGAAGGAATGTTTTATTTAATGATTTAC
>Contig440
CTTCGTAAACGCCGGCCGGCCCTTCAATTCTCTCGCTTTCTCTCCCTCTCTTGTCTTCTC
TCGAACTCCTCTTAGCCTTCTCTTCTCGGTTGTTGCTCGCTTCTCGTAGGAATCGAAGAT
GAGGGAGTGCATCTCGATCCACATCGGCCAGGCCGGGATCCAGGTCGGCAATGCCTGCTG
GGAACTTTACTGCCTCGAGCACGGCATCCAGCCTGATGGCCAAATGCCAGGTGACAAGAC
TGTTGGTGGTGGTGATGATGCATTCAACACCTTCTTTAGTGAAACCGGTGCAGGAAAGCA
TGTTCCTCGTGCTGTGTTTGTTGATCTTGAGCCTACTGTGTGTTTTTCTTATCGAGTCTT
TGTTGCTTTCTGTTGGCGGTGTTTAGTTTGTGTGTTGGTAGCTTATCTTCTGGTTGTGTT
CCTGGCCTCTGCTGAAAACTAAATTCTCTGTCTTTGGATGTTGTGTGGCTACCAGCTTGT
TGCATGAATGATAGTCCTGTAACAGCTGCTGCTTTGTTGTTTTCGTGAAGTTATACAAAC
TCGGCTGCTTTGCTATATGAATGAATTTAATCAATTTCAATGTT
>Contig441
GGATAAAAAATTAATTTGCTTCCAATCACCATCAAAGCAAATGGTCCCAAACATACCACC
AAAAATAGTCAGGTTAAGTTTGATGAGAAAAATATTGGAAACAGAAAAAACCTACAAAGG
CATAAATATTAAATACTATCCCAGAAAGAAACTCATCACAGGAGGTCAGCAACATTCGAC
GGCAGCTCCTCAATCACCACATTGTAGAACCTCTGAATATCAAACAGCATCCTTTCATCA
TCACGAGTGACAAAGTTGATCGCAACACCCTTCCTTCCGAAACGGCCACTTCGCCCAATC
CGGTGGAGATAGATCTCTGGTTGGGTTGGTAGGACATAATTTATGACCAGAGAAACTTGC
TGGACATCGATACCACGAGCAAGGAGATCAATTGTGATCAGAACACGGGAGGAACCAAAT
CGAAATTCACGCATTATAATGTCCCTGGTATTCTGATCCATGTCACCATGTGTAACTGAG
ACCATGAGATCCCTGCTCCTCATCTTGTCCGTGAGCCAGTCAACCTTGCGTCGGGTGTTC
ACAAAGATGACACTTTGAGTGATTGCCAGAGTCTCATAAAGATCACAGAGAGTCTCGAGC
TTCCACTCTTCTCTTTCAACATTGACATAAAACTGTTTAATACCCTCAAGGGTGAGCTCA
TCTCGCTTCACAAGGATCCTCACAGGTTTGTTCATGAATTTGCGGGTTATCTCGAGGGCC
TCAGGAGGCATTGTGGCAGAGAAGACCCCAACCTGGATTTTAGAAGGAAGAAGCTGGAAG
ATGTCGTAGATCTGGTCCTTGAAACCACGTGAAAGCATTTCATCTGCCTCATCCAGTACA
AACATTCTAATGTAGTCAGGACGGAGTGATTGCCTCCGTAACATGTCAAAAACACGACCT
GGGGTACCAACAACAACGTGAACCCCACTCGAAAGAATTCGCTGATCCTCACGAACACTG
GTTCCCCCAACACAAGCATGAACTTTCACACCCAGGTAGTCACCAAGTGCTCGCATGACC
TTCTCGATTTGCTGCGCT
>Contig442
CTGTGTACTCGTAGGGTTTTGACTCGCTCGAAACGTTGAGATCTAATCCTCCTGCCCTAA
AGAGATGTCGCAGACAAAGGAAGTAAGGTATACTTCTCGATCTATTACACCACCTCCAAG
CAGACGTAGTAGATCAAGATCATCATCAAGGTCAAGGGGAAGAAGTCGATCTAGGAGCCA
GAGATTCTAGAGATGCAAAGAATCCTGGAAACAACTTATATGTAACTGGCTTATCCACAC
GAGTTACTAGCAATGAACTTGAGAAGTATTTTAGCAAAGAAAGAAGGGTTCAGGAATGCC
ATGTACTCATGGATCCCCGAACGAGGGAATCTCGTGGTTTTGGCTTTGTAACAATGGAGA
CTCTGGAGGGTGCAGACCGCTGCATTAAATACCTGAACCGTTCCGTACTTGAAGGCCGCT
TAATCACAGTAGAGAAGGCAAAAAGGAAGCGTGGAAGGACACCAACTCCTGGAAAATATT
GTGGTGCAAGAGAAAGAAGAGGTCGTGATCGTAGACGTTCCCGCAGCTACTCACCATATC
GGCCACGTGAAAGAGATCGGTCTTATTCAAGGGGCCGGCGGGAAAGATCCCACTCACCAT
ATGGGAGGGGGTCACATAAAAGGCACAGGGAGCAATCGTTTTCACCTGTCAGCAATGGCA
ACCTCAAATCTGATTAGCACACCAGGCTGGATTCTGGAGCCTTCTTTTCCACCATGTGTC
GATCAATGTAACTATTATAAGATCTGACAGGTCAGC
>Contig443
AGATAAAGGAGAGGTGGTTCCTTCCTTTTCCTTTCCCCTTTCCGCCTTCCCATCCCGCCC
CCAAAGCCTGGGGTTTCGTTATCCTTCTCTACCGATCCCATCTGGAAGCTCTCCGATCCA
GGACTGCACCTCCCGTACCACTCCAGGCTTTTGCAAAGATGGACAATCTTTGGCAACTAG
GGGATGAGTTCCGAGGGCAATCAAAGGTCTCGGAGGACCATCAGTGGTCTATTATCACTT
CAAAACTGGCCGAGCTGACAAGATCAAAGGCTGAGCGGATGAACAACCTCGATTATTCAA
GGAACCCTGTTGAAACAAAATCATGGGACAAATTGGGATTTCAGGAGGATAACAAATTTG
AGAATCTCAATCTTGGACTTGTGAATCTGGATCTCAAGATGAATGAGGCAACAGTGAAAA
GTCCTTTCCGTAATAATGTTTATAACATGAACCCCGTGTACCAGAAAAGCAACACCAACA
GTGTCGGTAGTTTCAAGCTGAACACTGGGATCAGCAAGTATGCTAGTAATACTAGTGGCA
AAGAGGTCAACAACAATAACAGCAGCAACACCAACAGCATCAATAATAGCAACAATAGCA
GCAGCAACAACAATAATAACAGCAACAATGCTGCTGCTGACAAGCGCTTCAAGACGTTAC
CTTCAACTGAGATGCTACCAAGGAATGAAATTCTTGGTGGTTATATCTTTGTGTGCAACA
ATGACACCATGCAGGAAGATCTCAAGCGACAGCTGTTTGGCTTGCCTCCAAGGTACCGTG
ATTCTGTCCGCGCAATTACCCCAGGGTTACCTCTTTTTCTCTATAATTATACAACGCATC
AGCTTCATGGGATATTTGAGGCTGTTAGTTTTGGGGGTTCAAACATCGATCCAACAGCCT
GGGAAGACAAGAAGTGCAAAGGCGAGTCTAGGTTTCCTGCACAGGTGAGGATCCGTGTTA
GAAAGCTCTGCAAGCCTTTAGAAGAGGATGCTTTTAGGCCAGTTTTGCATCATTATGATG
GTCCAAAGTTTCGTCTTGAACTCTCTGTAGCAGAGACTTTGTCCCTACTGGACCTGTGTG
AAAAAGAAGGCATCTGAGACTATATAGCGGAAGATGGTATGTCTGAGGCCTCTGGATATG
TAGTAGATATATGCATATACTTGTTTTGTGGGGTGCGTGTCTTCTTTTTCTGTTGTCATA
AGGTTTTTAATGAAGCGCAAGCTTGGAAGGTCTGTTGCTTAGGTTGTATTTCCAAGTGGA
AGGATCTGGTGCTTTGAAGGCCACAAAGATATGAGCCAGTTAATCCAGTTTCTGATATCT
TGGAAATGCATGTGTTACATAGGTATGTAGGATTCATGGAACCCTGTAATCTCTGTCATA
ATGCCCCAAAATGAGGGGCACTGATGGTTTGAGGTTAGTGCGTGGAACCTTTGTTGTTGA
TGTTGGTCGTTAGTACGTCTTTCTTTCTGAACATGTGGTATCTGTACTCTTCTGGATGCA
AATGCTTCAGATATGTTGTCTGAATTTTGGTTTTTT
>Contig444
CGAATTTAGGCCAAAGCCCATCGATTCCTGATGGCGCGAGTCACCTTCTCGGCCGTGGCA
GCGGCGTTCCTCGTTTTGGTGGTAGCAGCGGTGGCGCAGGAGATCGAGACGGGTCTGGCG
CCGGCTTCGGGGCCGGCGCCGCTGACAGGAGCGGCGGCCGGTGCCGGAACACCGGCCTCC
GCTGTGGTCATCTGCTGCTTTCTCTTCTTCTCTCTCCTCGCCCCTTTCCTCTTCTCTCAC
TAGATTTTTGTTGTGGGATTTGGGTATCGTTGATATGGGTAGTTGAGTGATGTTCTTCAT
AGCGTTATGTGATTTTTCTTTCTTTTCTGTTGTGGCTGTTTTTCTTTTATTTGTGTGGAT
AATATGTAATGGACCGGATTTGATGAATAAATAACTTGGATTCTTTTATTTATATAAGTG
TATTTTAAATTCATTGCTTTCCGTT
>Contig445
CAATGGTGGTTGGATACTATAGGCAAAACCTTAGATGAGGGGACATCTTTTCAACGTGTT
GGTTCTAGGCAGTTGGCAGGACTACTAATTGCTGCATGGGCTAGGAAGAATCTTAGACCA
CATATTGGTGATGTTGATGCTGCAGCAGTACCATGTGGATTTGGGCGTGCCATCGGCAAC
AAGGGTGCTGTAGGTTTGAGGATGAGAGTCTATGATCGAATGGTATGCTTTGTGAACTGT
CATTTGGCTGCACATTTGGAAGCAGTTAGCCGGCGAAATGCTGACTTTAATCATATCTAT
CAAACAATGGCATTCAGCCGGCCATCTGTTGGACTTCACGGAGCTGCAGCTGGTGCCACA
TCTGTCCAATTGCATCGTGGAGTAAATGCCACCGGATCTCAATCTGATGATGGGAAACCT
GAGTTGTCAGAAGCAGACATGGTTGTATTTCTTGGTGATTTCAATTATCGCCTTTTTGGT
ATCAGTTATGATGAAGCAAGGGACATGGTTTCACAAAGATGCTTTGACTGGCTTAGAGAG
AAGGATCAGCTTAGAGCAGAAATGAAAGCAGGCAAAGTTTTTCAAGGAATGCGTGAAGGG
CAAATCAAATTTCCTCCCACATACAAGTTTGAAAGGCACCAAGCAGGTCTATCAGGATAT
GATTCCAGCGAGAAGAAGCGAATTCCTGCTTGGTGTGACAGAATACTATATCGTGATAAC
CGTTCAATTTCAGTGGCTGAATGCTCATTAGAATGCCCTAT
>Contig446
CGGCGCTGCGCTCCCCGGAAAACCCCGTCGCCGTCGGCAGAAATGGTGAAGGGCAGGCAA
GGCGAGCGCGTCAGGCTGTATGTTCGGGGAACGATCCTTGGATACAAGAGATCGAAGTCG
AACCAGTATGAGAACACGTCGCTGATCCAGATCGAGGGGGTGAACACCAAAGAGGAGGTC
GCCTGGTACTGCGGCAAGAGGATGGCGTATATCTACAAGGCCAAGACCAAGTCGGACGGA
AGCCGGTACCGGTGCATCTGGGGCAAGGTTACACGCCCCCACGGGAACAGCGGTGTTGTT
CGCGCCAAGTTCAAGTCCAACCTTCCGCCCAAGTCCATGGGTGGGAAGGTTCGAGTTTTC
ATGTACCCGAGCAACATATAAGGTATGATGATTTGGTGTGACTGAAGGCAGCCTGGCAGC
TGAGTTAGTGACATCTGAATTTAGAGGTTTTTCTTTTAACATGTCAAAAATGATGTTTAA
TACCAGGACCATTTACTGTTTCTGCAGTCTTCTCATTACAAATGCGGAACTTAAATTTTT
ACCTTTAGAAGTTATTGCATGTCGTTTTGTTTCCTTTATGAAGCAACCCGAAATCNCCAC
TTCTTGTTGGGGATTAGTTTATATCAAGCAACAAGTCAACACCTGGCATATCACAG
>Contig447
CGAGTGAGAGAAGCCCTCGAAACCCTAGAAACCCTAACCCGAAATTTCTTTCAGATCGAT
CGGTGATGGCTTCGAACCCTAGGGTTTTCTTCGACATGGCAATCGGCGGTGCCCCCGCCG
GCCGGATCGTGATGGAGCTGTACGCTGACGTGGTCCCCCGCACGGCGGAGAACTTCCGTG
CCCTGTGCACCGGCGAGAAGGGCGTCGGGAGGTCCGGCAAGCCGCTGCACTACAAGGGGT
CGACGTTCCACAGGGTGATCCCGGGGTTCATGTGCCAGGGCGGCGACTTCACCGCCGGGA
ACGGCACCGGCGGGGAGTCGATCTACGGGGCGAAGTTCCAGGACGAGAACTTCATCAAGA
AGCACACGGGCTCCGGGGTGCTGTCGATGGCGAACGCGGGGGCCAACACGAACGGCTCCC
AGTTCTTCATCTGCACCGCCACCACCTCGTGGCTCGACGGGAAGCACGTCGTCTTTGGGC
AGGTGGTGGAGGGGTTGGACGTCGTCAGATCCATCGAGAAGGTTGGATCCCAGAGCGGGA
GGACCTCCAAGCCCGTCACCGTCGCGGACTGCGGCCAACTCGCTTAGATCGATCGATCGA
TCTTGCCCTAGATCTCTCTCCCCCCCCCTCTTCCCTTCTGCTCATCGTGCCGGTAGAAAT
AATCGCCTGATCGGTTCGTCGTCGTTAATTTCTCGTCGGATCTCGTCTGATGTCGTCTAC
TTATCTTTGATGTCTAGTGTGGGTTTGATGGTGTCTTCTTCTTGGCCTGCCTTATCTTAT
TTATCTCTGTTGTTATGGTTTATGGTGTCTGCTAGTGGGGGAAGAGAGCTACATCTATGA
ACTTTTTTACCAGAGTACCAGCAGTAATACAGTTAGCTTTTTTAACC
>Contig448
CCTCTCTAGTGCGGACGCCGAGAGCGGCGACGGCCATGGCTGCCCTTCTTCTGACCCGAT
CCAAAACCCTAAACCTATCCGGCCTCCTCCACCGCTCCTCCTCCCCGATCGACGCCTTTC
CCTCCTCGTCCTCCCAATTTCTCCGAGCTCTCCACTCCCTCGCCTCTCCGTCGCTTCCCC
GTCCCCCTCTAGATCATGGGCGAGCCCCGCCGCCGCCCGATTGCAGATCCCCCGCCGCTG
GATCGGCCCCCGCCGCCCCCGTGCTCGATTCGGTTACTGCTCCCCACCACAACGCTCTCC
TTGGCTCCAGAAAGCTTTGGGCCTATGAACAGATCCCTCCGAGCTATTCGATCAAACTGG
TGCATACTGGTACACAAGGATTACCTCGTTGGTTTTCTGGGATTGCGCATGGTGGAACTA
TGACACATCTGTCAGACCAAGTCATCTCTCAGCTTTCTAATTCAACTGAAAAGAATCTTT
TGCGGAGGACATGTAATGGAAAGGAGGGAGATTGTTCGAAGGTTATTGCTTTCAGCCCAT
TGGAGGGGAGCCATACAAAAGAACGAAAAAGTGGATTGGGGGATGAAAGCTCGAAGATAA
AGAGAATGGAGCTTTCACAGAAAATTACTTATGCTCTCATACCAGCACTGCTTCTTGTGT
CAAAATCTGCAGCGACCACTTCCTTACTGATTTTCTCAGTATACTGGCAGATATATGGGT
TTTTTAAGGAGATTTTTCTGGATTATGTTCACCAAGAGGTCACCCGAAAATGGGTTTTAA
TATATTTCAAGTTGCTCCTTTTGATC
>Contig449
AGTCCAACTACCACTTTATTTAATAATACTAAAAAGCATCTAAAACAGACCCAAATGACA
GCAAACACTCCAGAGTCCTACACAACACAAACTCAAAATAGCATTTAAAAAGTCGACACC
CTCAACTGTTTTGCATATGGTAGATCATAATAGAAGACACCAAACTTCAGCAATGCCACC
GCCGGTCCAGCACCCAGTTCTGCATCCAGACTCCAGATACTGTACTGGTGAACATATAAT
GGCGACAAGAACATACCTTACTACAACCGCTACCGACTCCAAACAACATCGAAACAGAGT
TCTCGGTTCATTTCTTCTTTTGGGCAGCTTTGGTTATCTTGGCTCCACTAGCATCCTTTT
TGTCCACACTCTTGATAACACCCACTGCAACCGTCTGCCTCATGTCTCTAACGGCAAACC
TACCCAGAGGAGGGTACTCAGAGAAGGTCTCAACTACCATTGGCTTGGTGGGAATCATCT
TAACAAAACCAGCATCTCCATTCTTCAGGAACTTGGGCTCCTTCTCCAGCTCCTTACCAG
AACGACGATCAATCTTGGTCAAGAGCTCCGCAAACTTAACAGCAATGTGAGAAGTGTGAC
AGTCGAGAACCGGGGCATAACCATTGCCAATCTGGCCTGGGTGGTTCATGATGATGACCT
GAGCGGTAAAGCTGGCTGCCCCCTTTGCTGGGTCATCCTTTGAGTTTGAAGCAACATAAC
CACGCTTCAGATCCTTGACGGCAACATTCTTGACATTGAAGCCGACGTTGTCTCCAGGTA
GAGCCTCCTGGAGAGCCTCATGGTGCATCTCCACAGACTTGACTTCAGTTGTAAGTCCAG
AAGGTCCAAAAGTCACAACCATACCAGGCTTGAGGATTCCAGTCTCTACACGACCGACAG
GAACAGTACCAATGCCTCCAATCTTGTAGACATCCTGCAGAGGAAGACGGAGAGGCTTGT
CTAATGGACGTTTGGGTTCTTGGACCATGTCGAGCGCTTCCAGGAGGGTGGGGCCCTTGT
ACCAGTCAAGGTTGGTAGACCTCTCGATCATGTTATCTCCTTCAAAACCAGAGATTGGCA
CGAAGGGAATCTTGTCAGGGTTGTAACCAACCTTCTTGAGGTAGGATGAAACCTCCTTCA
CGATTTCATCATACCTAGCTTTCGAGTATTTGGGTGTGGTGGCATCCATCTTATTACAGC
AACAGATCATCTGCCTGACTCCAAGAGTGAAGGCGAGAAGAGCATGCTCACGAGTCTGGC
CATCCTTCGAAATTCCTGCTTCAAAACCACCAGTGGTGGAATCAATAATGAGAACGGCAC
AATCAGCCTGAGAAGTTCCTGTGATCATGTTCTTGATGAAATCACGATGGCCAGGAGCAT
CGATGACAGTGCAGTAGTATTTTGTGGTCTCAAACTTCCAGAGAGCAATATCAATGGTGA
TACCACGTTCACGTTCAGCCTTCAGCTTGTCAAGCACCCAAGCATACTTGAATGACCTTT
TGTTCATCTCAGCAGCTTCTTTCTCGAATCTCTCAATCACACGCTTGTCGATACCACCAA
GCTTGTAGATAAGATGTCCAGTGGTAGTTGATTTCCCAGAGTCGACATGGCCAATGACCA
CAATGTTGATGTGAACCTTCTCCTTTCCCATTTCTACTCTGTTGTTAACCTATGCGCCAA
GAGGAGTCGTAGAAGCGGAGGGAGAGGATCGGCGGCTGCTTCAACTCCTCAGAGGGCTTG
GTCGCG
>Contig450
AAAAGTCTGATCCATCCTACTCCAAGCTTCTCCTCAACAGAGCTATCAGAGTGTTTAAGT
TTGCAGACGAGCACAGAGGCGCCTATAGCAATGGGTTGAAGAACGCTGTCTGCCCCTTCT
ACTGCTCCTACTCTGGCTACCAGGATGAGTTATTGTGGGGAGCTGCTTGGCTTCACAAGG
CCACCAGGAACCCAACCTACCTTAACTACATTCAGGTCAACGGTCAAACTCTTGGAGCTG
ATGAGTCCGACAACACCTTTGGCTGGGACAACAAGCATGTGGGAGCCAGGATCCTCCTCT
CCAAGGCTTTCTTGGTCCAAAATGTGAGGTCCCTTCATGACTACAAGGGCCATGCTGATA
ACTTCATTTGCTCCTTAATCCCAGGGACTCCTTTCTCTCAAGCCCAGTACACTCCAGGGG
GGCTGCTGTTTAAGATGAGTGATAGCAACATGCAGTATGTGACCTCCACCTCATTCTTGC
TGCTGACCTACGCCAAATACTTGACCTACTCCTCCAAGGTGGTCTCCTGTGGTGGAGTCA
CCGTCAACCCTAATAAGCTCCGCAACATCGCCAAGCGCCAGGTGGACTACTTGCTGGGGG
ACAACCCGGAGAGGATGTCGTACATGGTGGGCTACGGAGCAAGATACCCACAGCGGATCC
ACCACCGGGCCTCATCGCTGCCGTCCGTGGCGACCCACCCCGCCCGGATCCCGTGCTCGG
CCGGGTTCGCCGCGCTGAACTCGCCCGCCCCCAACCCTAACGTCCTGGTCGGGGCCGTCG
TGGGCGGACCGGACGCACAGGACCGG
>Contig451
CCTTCCACCACCTTCTCCGGAGCTGTAGACATGAGACCTCCGAGAGGTGGTGGCCGAGGT
GCAGGCCCAAGAGGCAGGGGTGATGGCGGCGGAGGTAGAGGCAGGGGAAGAGGAGCCGGA
GGGAGAGGTGGCCGTGGGGGTGGCCGCGGCCGTGGCCGTGGGGGTGGCCGCGGCCGTGGG
GCTGGTAGGGGTGGAATGGGCCGTGGTGGCAAAGGTGGAATGAAGGGTGGGAGCAAGGTC
ATCGTCCAGCCCCACAGGCACGACGGGGTCTTTGTGGTCAAAGGGAAGGAAGACGCCCTC
TGCACAAGGAATTTGGTCGCTGGTGAATCCGTTTATGGTGAGAAGCGCATTTCGGTTCAG
AACGAGGATGGAACTAAGGTCGAGTACAGGATCTGGAATCCCTTCCGCTCGAAGTTGGCA
GCAGCCATTATTGGTGGTGTTGACAGTATATGGATGGGTCCTGGATCTCGAGTACTGTAT
CTTGGGGCTGCGTCAGGGACTACTGTGTCTCATGTGTCTGACATTGTTGGACCTACAGGA
GTGGTTTATGCTGTTGAATTTTCACATAGAAGTGGTAGGGACCTTGTGAACATGGCAAAG
AAGCGAACAAATGTTATTCCCATAATTGAAGATGCTAGGCATCCTGCAAGGTATCGGATG
TTGGTTGGCATGGTGGATGTCATTTTTTCAGATGTTGCCCAGCCAGACCAGGCAAGGATT
TTAGCACTAAATGCTTCTTATTTCTTGAAGAATGGTGGCCGTTTTGTGATCTCAATTAAG
GCAAATTGTATTGATTCCACGGTGCCTG
>Contig452
ATATTGCAGTGAGTTCACCAAATTAACATTCGCGATAATTAAGAAACTAGAACATACAAC
ATATAGATAAAGATAACTGGCAAACAGTGACAGTTCGCAGAAATTACTTGTGCGAAACAA
AGAAAAATGCCAATCACTCAACTTTGCAACTGCTGCTCCTGATGCCTACAATCGCCTTGC
CATGCCCAAACAATGTCCTTGAGAGCTGGTCTTATGCCCTCTTTCAACAACTTGTGATAC
TCCAGAGTATCCCCATTTGACTTCTTCATTTCCACCAAATGAAATGAAGGAGTGACCTCA
AAAATCTCAGCATCGATGCCGAGGACACCCTTCCTCCCTTCCTGCGACCCTTCCATCTGT
AACAACCCATCATGCTTTTTCTTCACTCGTAACCTCAAACACCTGGCAGCATCCTCCAGC
TTTGAGATGATGGCTGTTGCAGGGTGCCTAGAAGTGAACCTTGCTTCTTTGCTGTGGTCT
CTTTCTTCAAATAAACCTGAAAGATCAAAACCGGATGAAAGAGAGATGATATCAAAAGCA
TTCAAGTTTGTCACCTTAACTGCTTCTTGCTTTCCCACGACAGTATTGTTGTTATCAGAG
GAACTAAAGACCGTACCAACATCTGTAGGAATATTTTCTTTTGTTTGTGCTTCATTTTTC
ATCCGTTTACCATCAAAACCCTTTCTGAACCAAGGATTCTCCATGATTTTGGTGATTGAT
ATCCTGGTAATCGGATTTGGGTCTAGGATCTTATATAGCAGCTTTCGAAC
>Contig453
CACCGACTCCTCCTTTGTGCTGCAGTAGCTCTCAAACCCCCTCCCCTTAGTTTTCTACAT
CTATATAATCTACTCACCTCTCATTTCCCTTTCCTGCCACTGAAAGAAACCTATGGGCTT
GAAGAATCTTACCACCTTCTTCCTTCTCTACCTACTCTTGACTTCTGTCCTTGGAGCTTT
TTGCAGACCAGGTTTTCAAGCAGATGATACGGTTCCATTTCACTTTCATTACTCCAATCT
ACTTCAACCACCGAAGGTGCTGCATTTAGAGGGACTTAAAGGAGATGGATTCTGGGGAAG
GAGATTTCATGAGACCTCAAGAAGATTGATGATTGGTTCCACAGCACCCATTTGCACCTA
CAATGAATGCAGAGGATGCCGATTCAAGTGCAAAGCTGAGCAGGTCCCTGTCGATGCTAA
TGATCCTGCCAACAGTGCCTACCACTACAGATGTGTGTGTCACAGGTGATGCAAGGTGGA
AGAAATTAGTAGAAGTGTTACCTACATTATCTTATATGTTTTGAGGTCTTAGAAACTCCT
AGCTAAATATAATTCAGCATGTCAGATATAGATGAATGGAGGAGGATGCTGGTTTCTTTT
TGGTTTTTTCCTTTTGAACTCAGTTGCTACCTATTTGAAGGAATCTAATTCCTTGTTTCA
TGTTAGTGTGTTACAGTGAGAGCCTACAATAAGAGCTAGAAATGAAGTTTAAAATAGGAT
TTACATGGCATAAAGAGACACTTGCTATCATCCGTGATGATGTAAAGAATTTACTTTTCC
CAGTAAATAACTGAAAAGCTTGGCTCANAAAAAAAAAAAAAAAAAAAAAAAAAACTCGAG
GTCGACGGTATCGATAAGCTTGATATCGAATTCGGCACGAGGCTTTTCTCCGCCATTCTT
CCCCTTTTCCCCCTCGATTTTGAGGGTTTTTGTTTCTTTCCATTTTTTTTTTCTTTTTTC
ATATCTTTGTAAACCGTGACCCTCGCTCCTTCGATTCGATTGAATTCAAGCGGTCGCCAT
ATCCGGTAAGAACCCTAGGGCGAGGAAAAATGCAGCAGCCCAGGCTCAAGCAGCAGCAGG
CCCTGATGCAGCAAGCTCTCCTCCAGCAGCAGCAGCAGCAGTCCCTCTATCACCATCCAG
GCCTCCTGGCTGCCCCTCAGATAGAGCCAATCCTAAGTGGAAATCTGCCTCCTGGATTTG
ATCCAAGTACATGCCGCAGTGTGTATGTTGGCAATGTTCATGTTCAAGTTACGGAAGCAC
TTCTCCAAGAGGTGTTCCAAAGTACTGGTCCGGTTGAAGGATGCAAGCTCATTAGGAAAG
AAAAGTCATCCTTTGGCTTTGTTGACTACTATGACCGACGATCTGCTGCACTTGCAATTG
TAACACTCAATGGGAGGCAGCTGTTTGGGCAACCTATTAAAGTTAATTGGGCATATGCCA
GTGGTCAAAGAGAGGACACATCAGGGCATTATAACATCTTTGTTGGTGACCTTAGCCCTG
AAGTCACAGATTCAACCCTATTTGCATGCTTCTCTGTATATCCCAGCTGCTCAGATGCTA
GGGTTATGTGGGACCAAAAGACTGGCCGCTCAAGAGGGTTTGGTTTTGTTTCTTTCCGAA
ATCAACAGGATGCACAAAGTGCCATAAATGATTTAACTGGTAAGTGGCTTGGCAGTCGGC
AGATCCGTTGCAACTGGGCTACAAAGGGAGCTAATTCTAATGAGGACAAACAAAATTTGG
ATTCTAAGAGTGTGGTGGAACTAACAAATGGATCAGGGGAAGATGGTCAAGAGAATACAT
ATGAGGATGGTCCAGAGAATAACCCACAATACACAACTGTCTATGTGGGCAACCTTGCAC
ATGAGGTTTCACAACTTGATCTCCACCGCCTTTTCCATGCCCTTGATGCTGGAGTGATTG
AAGAGGTTCGAATACAACGGGATAAAGGTTTTGGTTTTGTGAGATACAGTAACCATGCGG
AAGCTGCCCTGGCTATTCAGATGGGAAATGGACGAATTCTTGCTGGAAAGCCAATCAAGT
GTTCATGGGGCAGCAAACCCACTCCACCCGGGACGGTCTCAAATCCGTTGCCCCCTCCTG
CAGCAGCTCCCTTCCCTGGAATCTCAGCAACCGACCTCTTGGTCTATGAGCGTTCCCTGG
CATTGAGTAAGATGGGTTCCAGCCAGGCATTGATGCATGCCCAGGGTCAGCATGCCCTGA
AGCAAGCTGCAATGGGAATGGGTGCTGGAGCTAGCCAGGCGATCTATGATGGCGGGTTCC
AGAACGTTAGTGCAGCACAACAGCTCATGTATTACTAGTTATCGTTCGATTCTCCCCACT
AGGCTTATGTTGCCCCTGGGTATCTTCAAGTTACTTTGTTTTTTTTTGCTTGTCTGCTGC
TTTCTACTTTCTTCCATACCTTAAAATCTTCTATTATGTCTTTATTTGGTTGTGCTGTTC
CCCCTGCATGCTTTTGTGATTGTACGGATATATTTTAATGTAGACATATATGTGGAGTGC
TTGTAGGGATGATAAAAATTAATCGGGGAACTCTTGTTTTATCATTTCTCCTTTGCTTAT
TTGGTTTTTGTTTCTTGAACCCTGAAGGGTTTCATGTCCTTGTCTTTTAGTTTGCTGGTA
CAAGATT
>Contig454
GTTCTCGTCGCCCCCGTTCTTTCCCGAGAGGGTTCGATCTCCCCGCCGCCGGCCGAGCCA
TCATGGGAAAGGAAAAGGTACACATTAACATTGTGGTCATTGGCCATGTCGATTCTGGCA
AGTCAACCACCACTGGGCACCTTATCTACAAGCTTGGTGGTATTGACAAGCGTGTGATTG
AGAGATTCGAAAAGGAAGCAGCTGAAATGAACAAGAGGTCATTCAAGTATGCTTGGGTTC
TTGACAAGCTGAAGGCCGAGCGAGAACGTGGTATCACAATTGATATTGCTCTGTGGAAGT
TTGAGACCACAAAGTACTACTGCACTGTCATTGATGCCCCTGGGCATCGTGACTTCATCA
AGAACATGATCACTGGCACCTCCCAGGCCGACTGTGCTGTCCTTATCATAGACTCCACAA
CTGGTGGTTTTGAAGCAGGTATCTCAAAGGATGGACAGACCCGTGAACATGCATTGCTTG
CCTTTACTCTTGGTGTCAAGCAGATGATCTGCTGCTGCAACAAGATGGATGCCACTACTC
CGAAGTATTCAAAGGCTAGGTATGATGAAATTGTCAAGGAAGTTTCTTCCTATCTGAAGA
AGGTCGGTTACAATCCTGATAAGATTCCCTTCGTTCCCATCTCTGGGTTTGAAGGTGATA
ACATGATTGACAGGTCCACCAACCTTGATTGGTACAAGGGCCCAACCCTTCTTGAGGCTC
TTGACTTGATACAGGAGCCCAAGAGGCCCTCAGACAAGCCCCTCCGTCTTCCACTTCAGG
ATGTGTACAAGATTGGTGGTATCGGCACTGTCCCAGTCGGACGTGTTGAAACTGGTGTCC
TCAGGCCTGGTATGGTGGTTACCTTTGGTCCCAGTGGTCTGACAACTGAAGTCAAGTCTG
TGGAGATGCACCATGAGGCCCTGCAGGAGGCCCTCCCTGGCGATAACGTGGGTTTCAATG
TTAAGAATGTTGCTGTGAAGGATCTCAAGCGTGGTTATGTGGCCTCTAATTCGAAGGATG
ATCCTGCAAAGGAGGCCGCCAGCTTCACTTCTCAGGTTATTATTATGAATCATCCTGGTC
AGATTGGCAACGGCTATGCTCCTGTGCTTGACTGTCACACCTCCCATATTGCTGTTAAGT
TTGCCGAGATCCTTACTAAGATTGACAGGCGGTCTGGTAAGGAACTTGAGAAGGAGCCCA
AATTTTTGAAGAATGGTGATGCAGGTTTTGTTAAGATGATTCCCACCAAGCCCATGGTTG
TTGAGACCTTCTCTGAGTACCCACCTCTTGGTCGATTTGCTGTGAGGGACATGCGCCAGA
CAGTGGCAGTGGGTGTCATCAAGAGCGTGGAGAAGAAGGATCCAACTGGTGCCAAGATCA
CCAAGGCAGCTGCTAAGAAGAAGTGAACAATGTCAATGTGCGCTTGGGTATTGGCGATGA
TAATATTAGACTGCTTTGATGTTTTGTCTATGATAATATTAGACTGCTTTGATGTTTCTT
TTAAGAGTCTTGGTAGAGGGGGCAGCCTTCATCTCGGTTTTCTGGCTCCATTTTCTGGAC
GGTGGTGGCTTTGAGCGGTAGAATGCATAACTGGATTCTTGACCGGAGGTGGTGGTAGTT
CTCGTAGCAAATTGTTTTGCTTGAGTTTTTTTTTTTTTTTGTGTGTGTCCGTTAAAATCA
CAGATTAAAATTCAGTGCAGGTCTTTTCTTTTTCTATTTAAGAATGAGAATTTTGGACAT
CTGATTTATAATTTTGAGACAGCTGTTACTATTTT
>Contig455
CGAAGGCGAGAGAGGGGGAAACCCTAGCGGGCGCCAAAGTGAAGAGGGAGGAGTGTGTTG
GTGGTGCTTGTAGTGGTGGTGGTGGTAGTGTTGGTGGGTTTGTTGGTGGTAGTGCAGATT
GGTTGCAGCTGGTCGTGTTGAGGAGGAAGATTGAAGATGAGTCAAAGCAGCCGCAGCCCT
CCAAGAGACCGCAGGATCCGCACCGAACGTTCCTCATATCGTGATGCACCATACAGGAGA
GATATTCGGCGAGGTTCCAGGCATCTTGATCTGTGCAAGAACTGCAAGCGACCTGGACAT
TATGCTAGGGATTGTCCAAATGTGGCTGTCTGCAATAACTGTGGCCTTCCTGGGCATATC
GCGGCAGAATGCACTACAAAGGCTCTGTGTTGGAACTGCAAAGAACCTGGCCATACGGCG
AGCAAGTGCCCGAATGAGGGTATTTGCCATACATGTGGCAAGGTTGGTCATCTTGCGAGG
GACTGCGCTGCTCCCCAGCTGCCGCCTGGTGATTTAAGGCTCTGCAACAATTGCTACAAG
CAAGGACATATTGCTGCCAACTGCACCAACGAGAAGGCTTGCAACAATTGCAGGAAGACC
GGGCACCTGGCTCGTGACTGCCAAAATGAGCCTGTGTGCAACCTCTGTAACATTGCTGGG
CATGTGGCCAGGCAGTGTCCCAAGGCAGAGGTGCTCGGTGAAAGGGGTGGTGGGCTTCGT
GGAGCTTACAGGGATGTCGTATGCCGGAATTGTAACCAACTAGGCCATATGAGCAGGGAC
TGCATGGGTCCTCTAATGGTCTGTCACAACTGCGGTGGAAGGGGTCACTTGGCATATGAG
TGCCCATCTGGGAGGTTCCTGGTCCGTGGCCCTCGAAGGTATTGATTGGTGGGCAGCTTA
GATTGATGCCGCGGGGCTATATGTCTGAACTTCTATCCAAATATTAGATGAGAACTACAT
TTTGAGTTTATTTGTTTGGTCATCTTTGATCATTTGACTGAATTTGGATTCACTGGAGGC
ATCGTTTTAGACCTGTAACGGTTAATAATTC
>Contig456
GGAACGTCAGCAATGATAACAAACCACTCAAACAGTCAAGTTCAAAACAACATTAAAGCA
GAAGTGCTCCAAATCAAGTACATCTAACGCTTTCTTCAAGTTCTTTGGTAAAGACCATAG
GAAAAGCAAGCACTCAAAGTCAGACCTAATGACATTGAGATTGGGGAAAAAGAAGTTAAA
TAACCTAAACTGAAGTATAAGTTACTTCTTTTCTTCCTTCTCTGCCTCCGCAGCCTTCTT
CATCCTGGCACCCACTTGGCGTTGGTTCATCCGCTCAACACGAAGCTTGGCATAGGCCCT
GAATGATTTCATCTCATCGGTGACCTTTACAAGCTCAACAGAAGGCTTCTCATGAACAAT
GGGCATGTATGGTCCCTGGACCTGGCTTGCAGTTGCAAGCTCCTCTGGTGCAGAATCACC
AGCCTTAAACTTGCGTGCATGTCTTGGGAAGATAACTAATTTGGCCTTGTATGTTTTAAG
TCTTTGGACATTTGCTTGGAGACCCTCCAGGGAACGGTTCTTTCGGCGGTGATCAACTGC
AATTCCAATGGTAGGAGCAAGCTTTTTTGGAATCCCTGCTGCCTTAAGCTCCTCTAGGGT
AAAACCCCTGCCTGCTCTAGATTTCATGTTGTACTTGAGGGTCTGACATTGAACAATGGG
GCGGAGGGGTCCAGCAGTAGGACGTGGGAAAATCTTCACAGCCTTTTTCTGTCTAGCAAT
GCGTCTTCTGGTTTTGCGAGCTGGTTGGTTGAACCAAGTCCTCACATAATTCTGCCAGTG
CTTCTTGAAGTGCCCATTTGGCACAACATTGTTGTGTTTAACCATGACTCTTCACCGGAA
ATCGACGCCCTCTCGCTTGCTAGCTCCGCCGCGGTCGGCCGGGTCGTCTCCGGGGTTTTC
CCCTTTGTTATCTCC
>Contig457
GCAAAATCCCCGATGGTATAGGACCCGTCGCCGTAGGAGACCTGGTAGAGGCAAGAGGAA
CCGCCGGCGGAGGAGTTGCGGCAGGCGGAGATATCAAGGTCGTGGCAGCGGGGGGAGTCG
CAGGGGAGGGGGGAGTAGGAGGAGGAGGCGGAAGGCTCGAATACGGGGTCGGATTGCTGG
TAGCAATCGGTGCAGGGCTGACATTGGACCCAGGTGACGTCGCTCCCGGTGTCGAGAACC
ATGTACAAGGGCTTGGCGGGCTTCCCGATCCCAACACGGGAGAAGTACTCGCCACTGCCC
TGGCTCGTCCCGGAGACGATCGGGCCCTTGATGGCCTGCGCCATCGCCGCCAGTTCCTTC
TCCTCGGCGAGGGGTTTCAGATCTGAGCGTTTGACGCCGTGGGCGGCGAGGGCGAGGCGA
GCGGCAATGGATTTCACCCGGGCGGAGTCGCGGTGGAGGCGGGCGAGGGTTAGGGTTTTG
TAGTCGGTGTGGCGGGCCTGGGCGGCGGTAGGGAGAAAGTCTCGAGAATGCAGTTCAAGT
GTGAAGCCGCCGGACGTGGCCGCGCCGCCGCCGTGGTGGAAGGACTTCATCTCTTGGTCG
AGGGCTTGGTCGGGGTCGAAGGAGAGGACGCGGAGGGCTTGTCCGAGTGAGGCGGAGACG
TCGAGAGTGGCGGTGGTGGGGGCGGATCCGATGCTCCGGGGCGAGAGATTTCGGCATAAG
ACAATGGAGGCGAAGAGTGAAAGCAAGAAGAGAACCGAGAGGAAGTGGTATCTGTCCGCC
ATTATTGTTTCCGCTGGGAATGGGGAATGGAGATGGAGCAGAAGAGCGGAAGGGATGGCC
TTAAGGAGACAGTGCGAGGGGAGGGTGGGGCATGTGGGGGATTTTAAAGAGGGTCACGTT
ACCGGCGCTGGAACAAAGAAAGCGGCTCTGGTGCTTGCCCCNCCTCCTCACGAGC
>Contig458
ATAAAAAAGTTTATGCTGATCCGTCAGAAGGAAAGAAGGCACAGCCATACACAACAGGCA
GTTCCGGGTAATATCCTACATCCATATCTGAATTACCAACTACAGACTCCAGAATCCAGG
GCAGCATCCTGAGAGAACGGATGGGTTCATCACTGCCCCTCTCCTGGTTCTTTCTTTGGG
GCTGCTTTGATCTCATCCCCAGCATCTTCCGTGATATCAGAGGTCCAGAGGGTCAAGTTG
TCTCGGAGAAGCTGCATGATCAGTGTACTGTCCTTGTAGGATTCCTCGCCCAAACTGTCT
AACTCGGAGATGGCCTCATCAAAAGCCTGTTTTGCAAGACTGCAAGCACGGTCTGGGGAG
TTCAGGATCTCATAGTAGAACACAGAGAAATTAAGTGCCAGTCCAAGCCTTATTGGGTGA
GTTGGGGCCAGTTCAGCCAGAGCAATATCCTGAGCAGCTTTGTAAGCCACCAGCGTACTC
TCAGCAGCCTCCTTCCTCTCTGCCCCCGCCTTAAACTCCGCGAGGTACCTGTGGTAATCT
CCCTTCATCTTGAGATAGAACACCTTGGACTCAGCAACAGTGGACGAGGGAATGAGGTGG
GAATCAAGCAGCTTCAGGATGCCATCACAGATGTTGCTGAGCTCGGCTTCAATCTTGCCA
CGATACTCCTTGATCAGGGAAACACGGTCCTCGTTCCCACGGCTCTCCTCCTTCTGCTCG
ATCGAGGAGATGATGCGCCACGAGGCCCGGCGGGCCCCGATCACATTCTTGTAGGCCACG
GACAGAAGGTTGCGCTCCTCCACACTGAGCTCCTCCACATCCACAGTCTTTGCCACCTTC
TCCATGAATTCTACCATCTCCTCGTACCTCTCTGCCTGCTCGGCCAGTTTGGCCATGTAC
ACATTCTCCTCACGAGTTGATTCGGCCGAAGACATCTTTCCTCCTCCTCTTCTATGTCTC
>Contig459
AAACAGTTCAAAATTGGCATCACATAAACAATTCATACAAGCTTAAGGTGGGAAAAGGAT
GCTAGAACAAAGTAATGATCAACCGCTTTAAGCAACAAAACTACAATTCAAATCCAGCAG
ACAGCAATGAACAGCTTATGGGTAACAATAATGATAGTGCTACAGCCTAAACCATGAAGA
AGCTTTTTAACATTCAGATGCAAATACCAAAGAAAAACAATGTAAACAACGAAAGAAAGA
GTTCTTCTCTTTCCCTTCTTTCATGATTGATTGTGATTGCTGCTCCCATGGGACCATCGC
CTGAAAGTAGAGGCAAAGAAGTTCCTTCCTGCCAGAAAGGCCAACCTAGTCTTCCATGGT
AGTGACCGACCATTACTGCTCGACGGGAGATCCACGGAGCCCATCTGCTCAACCAATGCA
CCATTATCTAGAATTCCACTCTCACTTAATGCTGCATCCGGCTGCTCCATCAGGCCACCA
GCATCCAAGTTGACAGCCAGTGTCCCCCTGTTCGCCCTTAACCAGTCCGCGAACTCCGGC
GTCACTCCCCGGCACTTCTTCACCTTTACCTTCACTAGCTTCGGGCACCCCCCGGCGAGG
GCCTCCATCCCCTGGTCGGAGACCGGGCAACCTTTGATACAGAGCTTCTTCAAAGCCAGG
CATTTAGCAGCAATGCAGGACATCTCGGCATCCCCAAAGGTCTCGCTGCCACAGAGGGCG
AGGCGCTCCAGGTTGCGGCAATTGCTTGCGATAAGCCCCAAGCTTAAAGC
>Contig460
CATTCGCCCGCGCTGAACCAGACACTCCCCACACCCTCACGTCGTCCACCACCGGCCCGC
ACAGCGAGCTATGGTCGTCACTCCTCGTGTTGTAGTAGACGCTATAGAATGCGATGCGGG
TCCTCTCGGCACGGGCTGTGAAACTGAGGTTGGCAAGCTGATGGTTGGCATTGCCTGTTG
GGGAGTAGTGGAAGTTCTGTGCCTGATCCCCTGCAAAGGCCATCACAGCTAGGGGGGCTT
GACATGTGTCCCCAGCGTGTCCAAATGTGAAGGTGAGGTTGTATTGTTTCTGAGGGGTGG
TCTCTACCATCTGGGAGATGATGCCTTCCTTGCCCGAGAGGAGCTCGATGGCACGCTTAC
CCTGTGGGACATTGAAGTGGTCGGAATCGATGTAGCGGACAGCCCGGTTGGACTCGACGA
TCCAGCCAGGGAGGGAGGTGATCTCCTCATCGAGGTTCGTGGGGAGGAGGACGCCGAGGG
TGGCATTGCGGAACATCCATGGGCCTTCTTCGAAGTCACCATTGATCACAGCATTGTCTT
CAAGTCTATCAGGGGTGAAGAGCTTCTTGATGGCAATGTTGTCGATGATGGGCCCACAGC
TGGGGTCTTCGTCCATCCCGGGATTCTTGAAGGCCAGCTTTGTCTCCGCACCGTCCTCCA
GCTGCGCCTGGAACGCCCACGCGTAGGCATCCCATCCTTCGACGCTGTACAGCGTTTGCA
GGTCCACCGTCGACGCCGCCGCCCCCGTCGCCGACATGTTCAGCTCCTCGAGCTGCGCGC
ACGTCCTCGCCGCGCTGAACGTCACCGAATACATCGACCCCTTCTCCAGCTCCACATTCT
GAGACACCTCTGCCTCGTTCCCCAGCCTCACCGCATGCTTCCCTTCGGGGACGATGAGGA
TCATGCCTCCCTGCAGCTGGCCGGACTTTATGAGCTCGACGGTGCCGTTGATGGTCCAGC
TGGGGACAGGGGTGGTGCCCTCGCCGGCAGCCAGGCTAGGATTCGGGAAACCGCCGATGG
GTGGCGTCTCGAAATCTCCATTGTTAAGCAAGCCATCTTCTACTATGGATGAAGCCCATT
GAGTGAGAAAGAGCAGCAGCACCCAAAGAGAAACCCAGGACCCTTCCATCTCTCCGGGCA
AAAGGCGTGGTTTGCGGCCGATTTCCTTCCCCCTTACTCTTCTTCTTTTCTATCACT
>Contig461
CAACATTGACATAGAACTGCTTAATACCCTCCAAGGTAAGCTCATCTCGCTTTACAAGGA
TCCTAACAGGTCTGTTCATAAACTTGCGAGTAATCTCAAGAGCTTCTGGGGGCATTGTGG
CAGAGAATACCCCAACCTGAATTTTTGAAGGAAGAAGCTGGAAGATGTCGTATATCTGAT
CCTTGAAACCACGTGAAAGCATTTCATCTGCTTCATCCAACACAAACATCCTAATATAGT
CAGGGCGGAGAGACTGCCTCCGTAACATGTCAAATACACGACCTGGTGTACCCACAACAA
CATGAACCCCGCTTGAAAGAATACGTTGATCCTCACGAACACTAGTTCCACCTACACAAG
CATGAACTTTCACACCAAGATAGTCACCAAGCGCTCGCATAACCTTCTCAATTTGCTGTG
CTAATTCTCTAGTTGGTGCAAGAACCAAGGCCTGGCATTCAACCAATCCATAGTCAAGCT
GCTGCAGAATTCCAGAACAAAAAGTTGCAGTTTTCCCTGTCCCTGATTGTGCCTGCTGAA
TAACATCAAGTCCCTTGCAGAAAGGAACAATTCCTCTTTGCTGAATTGCAGATGGCTTCT
CAAAACCATATGCATAAATGCCTCTCAAAAGATTTTCTTGAAGACCCATGGAATCAAAAC
TGTCATAGACCTCATCATATGTGGTAAAAAATTCTTGGCCATCTTGCGTAAGCAGCTCAT
TCATCTTGGAATCATATTGGCGAGCATCGAATTGAGATCCTTCCGGTGCCACTCCTGCCA
TGTCTGTAGTTCTCCAGAGATCAGTCGACCCTCGAGCCGGGGAAAAGAGGAAGTGATTCG
AACTGGGAGCGGGGAGAGGGGGCGGGGGAGAGAGAGATACAGAGCGTGCAAAGTCGATTC
TTCTCTGGTGAGAGAGAGACAAGCGGAGGGGGCTTCTCAAGGG
>Contig462
AAAGAAGCAGCGTGCAGCTGAAAGACTTATTATCCTGTGCTCTCTTTGAGCTGCTTATAG
CCCCCCTTCATACAAGCTACAGGATGGAATCGCATGAGACCATGCTGGAAAGAAATAAAC
TGACCTTGAAGAAATGATCCTAAAGAATGAAGCTAACTAGCCCCAAGCAAAGGTTACAAG
ATTACTCTCTGAGCCAAGGTGCTTGAACGGGTACCCATGAACACAGTTCACCTTCTTTGA
ACCATAGGGCAATTTCACGCTTGCCATTCTCAGGGCTATCACTTCCATGAACAACATTCC
TTCCTGTTTGAACTGCCAGATCACCTCGTATGGTGCCCGGTTCAGCTTGAAGAGGATTTG
TTGCTCCTATAAGCTTACGAGCAGACGCAACAACACCAACACCCTCCCAAGCCATAGAAA
CAACGGGGCCAGAAGTGATGTAGTCTATCAGCTTAGGAAAGAAAGGTTTGTCCTTGAGAT
CCTTGTAATGCTCCTCAGCTAACTCCTTGGGACACTGGAAAAGCTTTAAGCCTTTCAGCA
AAAATCCCTTGTTCTCGAACCGAGAAATTATTTCTCCGACCAGGCCACGTTGTACGCCAT
CAGGTTTTACCATGATATAAGTCTCCTCAACCTCTTCCATGGCGGCGACAAGATGGGGAA
GAAAGATGCGAGTTCCTGTCCTCCGGCCGCGCGATTTTGCATGGGCGGGGGCAGAATGGA
TGGAAAGAAACGGCAACGGCGGGAGCGCGG
>Contig463
CTCACCAGCCTCTGCTCCAGGTGGCATCATTCCTGCCACAAAAATTGTTAATACTTCTGT
TGCTAATGCTACCGAGAAGCTTCCTCCATCTGCTTATCCAAGGAAGATGAAGAATAGGAG
GGTAATGTATCCTGAGCCAATTCCACTCCCTGGAACTACTCTCAATGATACAGAACGTTT
TGCGGAGCCTTCTGAAAGCAGCAACTTGCATGATAACAAATATGTTACTTCGATGGTGGT
CTCTGTGCTGGCTGATCCTAGGGAGGCTGGTGATGGGGATGGCGATGCCAAGATCTCACC
AAAGTCTCTTTCTCGAATCTTTGTTGTTGTGCTTCTGGATAGTGTCAAGTATGTTACTTA
CTCCTGTGTTCTCCCATTCAAAAGTAGCGGCCCCCATCTTGTGAACTAACTGTTACGGAC
GAAGTTTTAGCTGGATTATATGAAACTTTTGTTGGGCATCTG
>Contig464
CAAGAATGGCCGACGCCTACTGGAGGTACAGCGACCCACGCCACCAGGCGGCAGCCATGG
CCGCTCCCACGGCTCCCCTGAAGCGCCCTCGCGCCGATTACGCCGATATACCTGGTGGCC
CGGAAGTGCTTGGTTATTATTCTCGTGATGAAGAAAGGACAGGGCACCGTACAATCAGAG
ATACTGAATCAATTGCAGCTTCCTATGATCGTTACTTACGCAATGGGGTATCTTTTGGTG
CTGGAGAATCAGTCAGGACTGTGGCTGGAGGAATGACTGGTCATCCTGTTGATGATCGGC
GTATGATGGGTGTTGGGGGAATGGATGGCCGGACTGTTGGATATGGTGGTGGAAGGCCTG
AACCTCCTCTTGGAGGAATGGATGGCCGGAGTGTTGGATATGGCGGTGGAAGGCCAGAAC
CTCCTCTTCCTCAGGATGCCTCAAACACATTATTTGTGGAGGGCCTCCCTGCAAACTGCA
CACGCAGGGAAGTCTCTCATATTTTCCGCCCTTTTGTAGGTTTTCGAGAGGTGAGACTTG
TAAACAAGGAATCAAGACATCCTGGAGGAGATCCACTTGTCTTATGCTTTGTTGATTTCT
CCACCCCTGCTCAAGCTGCGGTTGCTTTGGATGCGTTGCAAGGTTATAAATTTGACGAGC
ACGATCGAGAATCAGCCAATTTGAGGCTGCAATTTGCTCGCTTTCCTGGTCCGAGGTCAT
CTGGTGGGCCTCGTGGAAGGCGTTAAGTTGTGGGGATTCCCTTTTACAGGTTCGGAAGCT
CCTGTGAGCGAGGGACTCGGTAGATTGCCCTTTTCTGGTTTTCCTGTTCTCTAGAGTACT
ATGAACATAGCTGCGATAGGCATCTGAACTTTGAGGGTATTACAATGTGATGTATCTGGT
ATGCGCCTATATAACTGGTACATGATATGCTATTCTGTCTATGCAGTAATAACTAAATAT
GAACCAGCTAGACATTGCGCTCTGTGGATCGTATTTAAAACATCATCTAATATTTTTATC
TGGC
>Contig465
AATAACGAAAAAATCTCGAGCCGAAGGAAGAAGAACCAGCGAAGAATCGAATGGATGGTG
GGCTTCTCCTCCTCCTCCTCCTAAATCTTCCCCCTTCCTCCAAGCGAAGCCGCGTCGCCT
TCCTCCTCCTCTCCTCCAAATCCCTCACTCTCTACAGATAAATCCCTAATTTTCTCGCCA
ATTGGGGCTAGATCGGTGGTTTTGGGCTTGGATTTGGGGGGGAATTTGGGAGGGTTAGCG
TTAGGATTTGGGATGGGGGCCGGGGTGTCGAGTATGGACGGGAGAGAGCGGCCAACTGGT
CTGGGGGACTTGCCGGAGAGCTGCGTGGCGGAGGTCTTGCTCCGGCTTGATCCGCCGGAG
ATCGGTAGGCTGGCGGGCCTCAGCCGCACGTTTCGTGGGGCGGCGTCGGCGGATTACGTG
TGGGAGGCGAAGCTGCCGAGAAACTATAGGTATTTGATGGAGACTGCGCTGGGGGAGGAG
AGTTCCAGGCGTGGGCTTGGCAAGAGGGAGATATTTGCGAGGCTATGTCAGCGGAATCGC
TTCGATGCGGGCAAGAAGGAATTCTGGCTGGAGAAATACTCAGGTGGGTTTTGCATGTTG
ATCTCTTCAAAGGCGTTATCGATTACAGGGATTGATGATCGGAGGTACTGGAACTTTATC
CCTACCGGTGAATCCAGATTCCACACTGTTGCATACCTTCAGCAAATTTGGTGGCTCGAA
GTCGGTGGGGAAATTGATTTCTGCTTTCCAGAAGGTACATACAGCTTGTTCTTCCGGCTT
CAT
>Contig466
AAACTGTATGCCGTGCACTCTGGGCACGAGCCAGGCCCGCTTGATGGAAATGCTAGGATC
ATCCACCGGGTGGTTGGGCAAAAGGGGGGTTTTGATCTTGACCCAGTGGACTATGGGGTC
AGGGAGGAAGCTGAGACGGAGTCATTTGTTAACCTTATGGGGAAGGACGACTGTGAGAAT
CCCCACCATATGGTACTGCAGCTGGTCCAAGAGATCAGGGTGGAGGCTGGGTTGCTGGAG
GGGAAGATTGCTAAAATGCCACCAGAGATGCTGGGTTCTCTGTCGCACAATCTGTTGGAT
ATTCTTCACAGGCTGAGGACTGTGGCTATAACTCAGCACTCGGAGGAGTCTTTGGTAGTA
AGCAATGAGGAGCTTGGGCAGTGGGGTCATGATGGCAACCATCACCTTGACAGCCATGAT
AGGATATTTGCTAAGGATGCAGAAATGATTGAAGAGGAGGAGAATGATTTTGATTCCACT
CTCGGGGCCATTGTTCCATGGGACAGGATGTCAGCAGAGTGCCATGATAGGAAGCTGCTT
ATGAGGGAGGGCTTGAAGCCTGACAAGTGGATGATGAAGGAGGACTGTGGTGACTTCGAC
GAGAAGAGCATTCTCAATTGTGGCGAGGATGAGGACTCCAAGCTGATAAAGCCCTTAAGG
GATGATGGGACGATTGTGCCGGACCCGAATCTAGTAGGGATGCAGGTGGATGGATTCTAT
CCTGATACTACCAAGTGGTATGATTCGCCGAGTGGCTTGGATCCGGGTGCAG
>Contig467
GGGATACTTGACCCAAACCTAGCTCATGATGGACTCCCAGTGAGCTGCTGCCGCCTTCAT
GACCTTTAAATCCCCACGAACAGGCTACGTAATGGTTCGAGATAACTGGGTGAGCCATTG
GTGCTCCACTGAAGCTGCTGCTTGCTGGAATCGTCGAAGCCCGATCATTCCTGGTAGCGG
TGCTACCCCATGGCTGAGTTGACAGAAGAGAGAGAGCACACTTGGAGTCTGATGCTCCTG
AGAGACATTCACTAGGTGGAATTTCTGGAGGAGAGAACAGGGTCCCAGCAGTGGAGACTT
GCATGTATCGGCAGGCACCATGTGGCGCCACCTCACCAGAAGGGGGAGCTCCTAAACTGC
TCTGCCATTGATGACTAGGCATCCGATCACCAGCCCGAACTGTTGGCCATACTTCTTGTG
TGGTTCCAGGTAGCCTTGGGTGTGTGAAATCCATAAGAAAGCCTCTGAATCTGCTGTTAT
CCTCATGAAAAGATGATGACATCCGTCCGATCCGTGATGATAACGACCCAGGAGGTGGCT
TCCTTCGGCGCTCATTGTGACCTGCCAGACGTCTGCGGCAGCTCCGTTTCCCTTGGTCAA
ATTCAGGTAGTTGGTGGAACCTGCTGCACTGCTGACAGAACCTCTGCTCCAAGCCAGCCA
CAATGACCTTGGGAGACTTGGAGTGCATGCCACACACCTTATGCCTACAGTAGTAAGCCT
TGGCACCAGTGAGATCCACCTTGCACCCCTCCACCTGGCACCTGGGTGGCTGCTGCCCTC
CTTGCACCACCCCCTTCCCTCTCTTCGGCGGCGTCGGCGACGCCGAGGCCGACGCAGTGG
TTGATGAGGCCTTGGTGGAGCTTCCACCACCAACCCCATCCTCAAAGTAGATCTTCTTCC
CAAACTTCAGCCCATGGTGAGAGTCATTAGAGCCACAGGCCCCAGAGACGGCAAGAGAAC
>Contig468
CCAAGTGGCGTGCTGTCCTGAAGATTGGCCCAACCGAGCCATCCCAGCTTGCAATCAATG
AGAATGCTAACGGGTTGGCTCGGTATGCCATCATCTGCCAGGAGAATGGCCTTGTTCCGA
TTGTGGAGCCTGAGATCCTTGTTGATGGCCCTCATGATATCAACCGCTGCGCTGAGGTGA
CGGAGCGGGTGCTTGCTGCTTGTTACAAGGCATTGAATGATCACCATGTTCTCTTGGAAG
GAAGTCTCTTGAAGCCAAACATGGTGACTCCTGGGTCGGACTCGAAGAAGGTTTCTCCAG
AGGTGGTGGCCGAGTACACTGTCCGTACTCTCCTAAGAACTGTACCAGCAGCTGTTCCAG
CCATCGTCTTCCTTTCCGGTGGTCAAAGTGAGGAGGAAGCGACTTTGAACCTGAATGCGA
TGAACCAGCTCAAGGGGAAGAAGCCATGGTCACTGTCTTTCTCATTTGGCCGTGCATTGC
AGCAGAGCACTCTCAAGACATGGGCAGGAAAAGAGGAGAATGTTGAGAAGGCGAGGGCTG
CTTTCCTCTCTAGGTGCAAGGCGAATTCAGAGGCCACCCTAGGGGCATACAAGGGAGATG
CTGCTAAGGGAGAGGGTGTGTCAGAGAGCCTCCATGTCAAGGACTACAAGTACTGATTTT
GGTTCCTCAAGGTTTCTGGCTTATTAATAAATGAGTTTATCAGACTTCTAGTTGTTTAGT
ACTCCTTGGCAACTCGTCAAGTCTCGTTAGGATTTCATAACCTGAGGGCATTTGGTACCT
CGGCAGGTATGAGTCTTTG
>Contig469
AGATCGGATGTTTGAATTTCAGGGTGAATTGATGTCTCCCAACAAAAATTGGCTGGTTGT
GTATACTGATAATGAGGGTGATATGATGCTTGTCGGAGATGATCCTTGGCGTGAATTCTG
CAGCATGGTTCGTAAGATCTTCATCTACACACGAGAGGAGGTCCAGAGGATGAATCCAGG
AACACTAACCTCCAGAGTTGAAGAGAGTCCAGCTACTTCTGAGGAAAGAACAGCTGCTAA
AGAAAGGAAGGGCCAAGCGCCTGCTTCCTCGGTTCATCCAAAGAGCTGCTAGCTCTGGAA
TTGGCACCGTCTTTTTGAAGATGAGGGGAAATCATGGTTGGGACAAGCTTTTGAGAGGTG
GGGCCAGACTGGAGGTATTGGAATATAGGATGTGAAATGGGAAGGCCCCATCTTGCTCCT
ATTGGTGGCGCTTACACTGGAGGCTGGGGCAACGCAACTGCTTTAGGTACTAACAGTTTT
GGTTGTATTGTGATTTTTGCTCGCAAAATTTGGCTGCCTCCTATCAAATATATATATCCT
GAAGAAAGGTCAGGGAGATCTTGGTCCTCCGT
>Contig470
CATATTCCTTCCTTCTGTCCCTCCCTCCGTTTCGGCTGCGGCGATTTCTTATTTTCATTT
GGAATGAGGGGAAGGAGCTACAGTTATAGTCCATCACCACCAAGGGGTTACGGGAGAAGA
GGTCGGAGCCCAAGCCCAAGAGGTCGTCATGGAGGCCGTGGTAGAGATCTTCCAACCAGT
CTTCTAGTTAGAAATCTTCGTCGTGACTGTAGGCCTGAGGATCTTCGTAGGCCATTTGGA
CAATTTGGTCCTCTTAAGGACATTTATTTGCCTCGTGATTATTACACTGGAGAGCCACGA
GGATTTGGATTTGTCCAATATGTGGACCCAAATGATGCAGCTGAAGCAAAATATCAAATG
GATGGACAAATCCTACTTGGGAGGGAATTGACCGTTGTATTTGCAGAGGAAAACAGAAAG
AAGCCAGCCGACATGAGGGCCAGAGAGAGATTAAGAGGTCGAGCATACGACAACCGTCGT
TCCCCTCGCTATTCTCGTTCTCCACGCTATGCAAGGCCTCGGTCTCGCAGCCGTAGTTAC
GATTCACCTTCTCCCAAGCGAGGACACTACTCAAGATCTGTTTCACCCCAAGATAGAAGG
TTGCACCGTGATAGGTCCTACTCAGGCTCACCTGCATACAGCAGGTCAAGGAGTCGGAGC
CCGATTGATGATTATCCGAATAAGCCATCGCACACTGAAAGGTCCCGATCTGTCAGCCAG
TAAAGTGGACTGGATTTGAGGGAACCTATATTTGTAATTTCTGACAAAAGCTGATGATGT
ATGCCGGATGTTAG
>Contig471
CATCCCCATTGTGCTCAAAGACTAATCTCTTTAACCAAAATAAGAAGAAACCTGCAATTG
TCATTAGCACACGGGAAGTAATGCTCAAACATAGCAGTTACAGACAGCAAGCCAATCATC
TACACATACAGAAATGACAAGGCAGGGAAACAGAGACTGACACAACCTAACAAACATTAT
GTCCCTAGGAAATAAGAGAAAGTTACATACAAGTTTCACTCCATGTATAACAAACCATAA
GGTATAAAGAGAGCACTTGGATGAATCCTTACATCTTTTAAGAAGGGCCCCTGCAGACAT
TAGATCCACTTGTCTTAGCTGTTGGATGAAAATGCAGCTAGTTCCGACTCTTGCACTTCT
CCATGGCTCTTGGGGCAATTCCAACTGCTTCTGAACCTCTCATGATCCTGAGCCTCCTAC
AAGAGTCAGTGAACATATTCCACGGAACATCACCAACAAGCATCCAATCACCATCCTTGT
CTTCATATGTAAGGACGTACTCAGATCCTTGAAGAAGATCCATCATCCGGCTCTCACTTA
GCCCATCTCTGCCTGGTATTTCATGTGAACCACACTGGCCAATGGTAAAGCAGCTGAACA
TCTTCTCAAGTGCTGATGAGAGCTCCTTATAGTTCAAGTATGTTTTGAGGTCAACTTTTC
TGAGATATGGGGCTCCATCCATGCTAACCTTGACATAAAGGCATCCTGTTCCTTGTTTCC
CTTCAGTATCCTCTTTGTTCTTTGATGGGTTTGAAGCCATTGTATTCTTCCGGTAGCTAC
GGATTGGGGGCCAACCAACTACCTGTGCCTTTGCAGCAGGTGCAACTCCAGCTGCCGAAG
CCTGGGCCTTCTTTTCCTGTCCCGCCGCTCCAGCCGCCCCACCGACATCCTTCACCAAGC
CCGTCGGCCCCGTGTGCTTCCCCCCGCCATTCTCCCCCCTGGGCGAGAACAAGTTGCCGC
CTTTCCCCAATTCCACCTCAGATCCACTCCCTCCGGAGAACCCCCACTTTCCGGAACCAT
CAATGGCGTCCGAGAACCCCCTCTTAGCGCCGGAGACGAAGCTTTTTGGGAGCCCCAGGG
TCAGGCCCGGGCCGTCCTCCCGCTCAGGGGACTGGGACCCCGGGAGTCCCAGGCGGAGCT
CAGTCTCCTTGAGGTTGAGCGCCGGCGCCCGCGCGCCGACCTTTGGATCGTCCTCGGCGG
AGAGCGAGGACGAGGAGGAGCAGAGCTTGTCGGAGCTCTCCATGGAGGAGAGCTCCG
>Contig472
AGAAAGGGAAAAGGAAACCCGTCGGATCTCGCGTTCTTTTGACGGCAGTCAGCGCCCTTC
CTCGCCGTCTCTCTTTGGTGTGCTAGAAGTTTCCTAAAATGGCAGATGGTCATGAAACTG
ATAAGAATATTGAGATATGGAAGATTAAGAAATTGATTAAGGCACTGGAATCTGCAAGAG
GAAATGGTACAAGCATGATCTCTCTTATAATGCCACCACGAGATCAAATCTCTCGAGTCA
CCAAGATGTTGGGTGATGAATATGGAACTGCTTCAAACATTAAAAGTAGAGTCAATCGGC
AGTCTGTGCTGGCTGCCATTACCTCAGCACAGCAGAGGCTCAAGCTTTATAACAAGGTTC
CTCCCAATGGGCTGGTTCTGTATACTGGAACCATAGTTACAGAGGATGGAAAAGAAAAGA
AGGTAACTATAGATTTTGAGCCATTCAAACCCATTAATGCATCACTATATCTTTGTGATA
ACAAGTTTCATACTGAGGCTTTAAATGAACTTCTGGAATCTGATGATAAGTTTGGATTCA
TAGTTATGGATGGAAATGGAACACTTTTTGGCACTTTGAGCGGCAACACACGTGAGGTGC
TTCACAAATTCACTGTGGACCTTCCAAAGAAGCATGGACGAGGAGGGCAATCAGCACTAC
GATTTGCTCGGCTTCGGATGGAGAAGCGTCATAACTATGTGCGAAAGACAGCTGAGCTTG
CCACCCAATTCTTCATTAATCCAGCTACAAGTCAGCCGAATGTTGCTGGGCTAATTCTGG
CTGGTTCTGCTGATTTTAAAACAGAATTAAGCCAGTCGGACATGTTTGATCCACGTCTTC
AGGCCAAAATACTTAATGTAGTTGATGTTTCTTATGGAGGAGAGAATGGCTTCAATCAGG
CCATTGAGTTGTCTGCGGAAATTCTATCAAATGTGAAGTTTATACAGGAAAAGAAATTGA
TTGGGAAGTATTTTGAGGAAATAAGCCAAGACACTGGGAAGTATGTTTTTGGTGTGGATG
ATACTCTTAAAGCTCTTGAAATGGGTGCTGTGGAGACCTTGATTGTTTGGGAAAATCTGG
ATATCAACAGATATGTGTTGAAGAACAGCGTTACTGGAGAAATCATCATAAAACATTTGA
ACAAGGATCAAGAAGCTGACCAGAACAACTTCCGTGATCCGGCTTCAAATGCTGAATTAG
AGGTGCAGGACAAAACTTCCCTGCTTGAGTGGTTTGCCAATGAATACAAGCGTTTTGGTT
GCACCCTCGAGTTTGTTACCAACAAATCTCAGGAGGGCTCACAGTTCTGCAGAGGGTTTG
GTGGCATTGGTGGAATCTTGCGTTACCAGCTTGATATAAGGTCGTTTGATGAGCTGTCTG
ATGATGGAGAGGTGTTCGACGACTCTGATTAGGAATCAGCTCAACCCATCAGCAGAGATG
GCCCTGGGAATGTCTGCAATTGCCATCATTTGCACCTAGTTTTGTTCAATTTTGCATGAT
TCCTCCATAAGCTATCAAGAGTTTGTTTATCACCTAAGCATGGTTGCATACTAGACTGTT
GCATGTGGTATTGCTCAAGTTTTGTAAGCAGCAAGACATAGGTGCTTCATACTTTCAGAA
GCAGAGCAGCATTCATGAATTACAAGTTAATATTTGGTTGGCCAGCTTGATTTAAAACTC
ACGAAAACCCAAGATTTCTTTGTGATTGTGGTGCTGAAAGAGGTTTTGTGGTTACCTGTG
GTTTGTTTGGTCTCTTCATATAGGTCTCAAGGCACATTGGCAACTTTCATTCTGTTCTAT
TTTGTTTAGTGTCTGTCGCCATGATTTCTGTTACCGGAGTTGCTTGACTG
>Contig473
AGAAATTGATGCATCAACGTATTCATACCGCGATAAATTTTAGTCATTGTAGAGTAGATG
ACAGGTCTAGCCAATCTGTTCTGAAAGACAAACCTAACAAAAAGAACAAACCTTATAGGC
[truncated: 1,208,821 more chars]
